# Supplementary material for: FLT1 and transcriptome-wide polyadenylation site (PAS) analysis in preeclampsia
Source: Sci Rep. 2017 Sep 22;7:12139. doi: 10.1038/s41598-017-11639-6 (PMC5610261; doi:10.1038/s41598-017-11639-6)
Supplement: Supplementary file 1 — Supplementary Table S1 [file 41598_2017_11639_MOESM1_ESM.xlsx]

## Sheet: Sheet1
Libraries	Samples	# of Total Reads	# of reads before filtering PCR duplicates	# of reads after filtering PCR duplicates	# of reads mapped to hg19 genome	% uniquely mapped reads
CTRL	N1	23511578	23511578	21673106	13806565	63.7037
CTRL	N2	29672955	29672955	28318378	18126488	64.0096
CTRL	N3	22490543	22490543	19599350	13344396	68.0859
CTRL	N4	39123865	39123865	32433406	21920746	67.5869
CTRL	N5	11599110	11599110	10130195	7126542	70.3495
CTRL	N6	23200677	23200677	22826611	14095599	61.7507
EO-PE	P1	24601335	24601335	23261667	14995294	64.4635
EO-PE	P2	23555010	23555010	20145239	13266060	65.8521
EO-PE	P3	7308017	7308017	6715379	4847280	72.1818
LO-PE	P4	36170272	36170272	24955305	17184747	68.8621
LO-PE	P5	28092206	28092206	27274495	18112595	66.4085
EO-PE	P6	41604215	41604215	35597242	24044206	67.5451
EO-PE	P7	33294603	33294603	30896129	21125542	68.376
EO-PE	P8	33199502	33199502	29467774	17419272	59.113
EO-PE	P9	6642588	6642588	6396058	3606549	56.3871
EO-PE	P10	6807878	6807878	6544426	3530627	53.9486
LO-PE	P11	8249282	8249282	7791478	4438303	56.9636
