# Supplementary material for: FLT1 and transcriptome-wide polyadenylation site (PAS) analysis in preeclampsia
Source: Sci Rep. 2017 Sep 22;7:12139. doi: 10.1038/s41598-017-11639-6 (PMC5610261; doi:10.1038/s41598-017-11639-6)
Supplement: Supplementary file 3 — Supplementary Table S3 [file 41598_2017_11639_MOESM3_ESM.xlsx]

## Sheet: EO-PE All genic regions
Gene	Description	baseMean	log2FoldChange	pvalue	padj	FC	Expression
ADAM12	ADAM metallopeptidase domain 12 [Source:HGNC Symbol;Acc:HGNC:190]	56947.9	0.694304	8.41e-10	0	1.6181	Up
ANXA4	annexin A4 [Source:HGNC Symbol;Acc:HGNC:542]	2054.92	0.967366	1.69e-07	0	1.95527	Up
ARMS2	age-related maculopathy susceptibility 2 [Source:HGNC Symbol;Acc:HGNC:32685]	464.538	1.45022	9.27e-08	0	2.73249	Up
ATP6V0E1	ATPase H+ transporting V0 subunit e1 [Source:HGNC Symbol;Acc:HGNC:863]	1774.61	0.426842	5.19e-08	0	1.34429	Up
BCORL1	BCL6 corepressor-like 1 [Source:HGNC Symbol;Acc:HGNC:25657]	398.88	1.14483	7.75e-09	0	2.2112	Up
CADM3	cell adhesion molecule 3 [Source:HGNC Symbol;Acc:HGNC:17601]	168.568	-1.4966	1.96e-10	0	2.82177	Down
CFI	complement factor I [Source:HGNC Symbol;Acc:HGNC:5394]	102.626	-0.845033	7.26e-08	0	1.79631	Down
CLDN1	claudin 1 [Source:HGNC Symbol;Acc:HGNC:2032]	487.02	-1.46441	8.36e-09	0	2.7595	Down
CTC-550B14.6	N/A	1664.16	1.36503	4.28e-12	0	2.57581	Up
CX3CR1	C-X3-C motif chemokine receptor 1 [Source:HGNC Symbol;Acc:HGNC:2558]	44.7796	-1.42853	5.51e-09	0	2.69171	Down
CYBB	cytochrome b-245 beta chain [Source:HGNC Symbol;Acc:HGNC:2578]	315.072	-0.805438	5.81e-08	0	1.74768	Down
DLX5	distal-less homeobox 5 [Source:HGNC Symbol;Acc:HGNC:2918]	522.635	0.78167	3.25e-08	0	1.71912	Up
DNM2	dynamin 1 like [Source:HGNC Symbol;Acc:HGNC:2973]	918.286	0.459016	1.7e-07	0	1.3746	Up
EMID1	EMI domain containing 1 [Source:HGNC Symbol;Acc:HGNC:18036]	53.3371	-1.0406	6.34e-08	0	2.05709	Down
ENG	endoglin [Source:HGNC Symbol;Acc:HGNC:3349]	1114.93	1.59208	3.05e-12	0	3.01484	Up
ENPP2	ectonucleotide pyrophosphatase/phosphodiesterase 2 [Source:HGNC Symbol;Acc:HGNC:3357]	558.468	-0.817281	6.78e-09	0	1.76208	Down
ERO1L	endoplasmic reticulum oxidoreductase 1 alpha [Source:HGNC Symbol;Acc:HGNC:13280]	741.278	1.12782	5.8e-09	0	2.18529	Up
ERRFI1	ERBB receptor feedback inhibitor 1 [Source:HGNC Symbol;Acc:HGNC:18185]	2379.39	1.25086	6.83e-10	0	2.37984	Up
FLT1	fms related tyrosine kinase 1 [Source:HGNC Symbol;Acc:HGNC:3763]	31380.6	2.08875	1.67e-17	0	4.25379	Up
FOXJ3	forkhead box J3 [Source:HGNC Symbol;Acc:HGNC:29178]	662.724	0.544941	2.11e-07	0	1.45896	Up
FZD1	frizzled class receptor 1 [Source:HGNC Symbol;Acc:HGNC:4038]	279.06	-0.843711	6.55e-09	0	1.79466	Down
GNG2	G protein subunit gamma 2 [Source:HGNC Symbol;Acc:HGNC:4404]	132.672	-0.869482	1.58e-07	0	1.82701	Down
GPR124	Probable G-protein coupled receptor 124	873.286	-0.736929	3.4e-09	0	1.66662	Down
GPR17	G protein-coupled receptor 17 [Source:HGNC Symbol;Acc:HGNC:4471]	22.1249	1.36929	2.4e-07	0	2.58344	Up
HAPLN1	hyaluronan and proteoglycan link protein 1 [Source:HGNC Symbol;Acc:HGNC:2380]	222.186	-1.66905	1.92e-16	0	3.18004	Down
HMHA1	Rho GTPase activating protein 45 [Source:HGNC Symbol;Acc:HGNC:17102]	687.441	1.15418	1.5e-07	0	2.22558	Up
HTRA1	HtrA serine peptidase 1 [Source:HGNC Symbol;Acc:HGNC:9476]	18301.1	1.28338	7.46e-08	0	2.43409	Up
IL33	interleukin 33 [Source:HGNC Symbol;Acc:HGNC:16028]	260.495	-0.948411	2.42e-08	0	1.92975	Down
INHA	inhibin alpha subunit [Source:HGNC Symbol;Acc:HGNC:6065]	1405.67	1.47623	1.25e-09	0	2.78222	Up
INHBA	inhibin beta A subunit [Source:HGNC Symbol;Acc:HGNC:6066]	8650.75	1.31313	1.47e-07	0	2.4848	Up
KRT19	keratin 19 [Source:HGNC Symbol;Acc:HGNC:6436]	4533.25	1.0579	3.36e-09	0	2.0819	Up
MESDC2	mesoderm development candidate 2 [Source:HGNC Symbol;Acc:HGNC:13520]	818.34	0.33145	9.14e-09	0	1.25828	Up
MSC	musculin [Source:HGNC Symbol;Acc:HGNC:7321]	83.264	-0.885421	1.04e-07	0	1.8473	Down
MYO7B	myosin VIIB [Source:HGNC Symbol;Acc:HGNC:7607]	122.576	1.76915	9.5e-12	0	3.40852	Up
NDRG1	N-myc downstream regulated 1 [Source:HGNC Symbol;Acc:HGNC:7679]	3181.68	1.10314	8.14e-08	0	2.14822	Up
NTF4	neurotrophin 4 [Source:HGNC Symbol;Acc:HGNC:8024]	48.9585	1.30244	9.67e-08	0	2.46645	Up
OBSCN	obscurin, cytoskeletal calmodulin and titin-interacting RhoGEF [Source:HGNC Symbol;Acc:HGNC:15719]	97.3756	1.18478	8.56e-08	0	2.27329	Up
OLFML3	olfactomedin like 3 [Source:HGNC Symbol;Acc:HGNC:24956]	290.367	-1.45737	2.63e-15	0	2.74608	Down
PAPPA2	pappalysin 2 [Source:HGNC Symbol;Acc:HGNC:14615]	35349.4	1.3727	9.81e-09	0	2.58954	Up
PIK3CB	phosphatidylinositol-4,5-bisphosphate 3-kinase catalytic subunit beta [Source:HGNC Symbol;Acc:HGNC:8976]	676.114	0.904019	1.89e-09	0	1.87127	Up
PLIN2	perilipin 2 [Source:HGNC Symbol;Acc:HGNC:248]	6919.92	1.27155	4.49e-08	0	2.41422	Up
PLXNA3	plexin A3 [Source:HGNC Symbol;Acc:HGNC:9101]	369.519	0.427061	1.34e-07	0	1.34449	Up
PTPRD	protein tyrosine phosphatase, receptor type D [Source:HGNC Symbol;Acc:HGNC:9668]	143.05	-0.786908	8.35e-08	0	1.72537	Down
QPCT	glutaminyl-peptide cyclotransferase [Source:HGNC Symbol;Acc:HGNC:9753]	102.834	1.51489	9.75e-10	0	2.85777	Up
RANBP2	RAN binding protein 2 [Source:HGNC Symbol;Acc:HGNC:9848]	847.078	0.748669	1.28e-07	0	1.68024	Up
RARRES2	retinoic acid receptor responder 2 [Source:HGNC Symbol;Acc:HGNC:9868]	94.2218	-1.23433	4.96e-08	0	2.35272	Down
RDH13	retinol dehydrogenase 13 [Source:HGNC Symbol;Acc:HGNC:19978]	1664.16	1.36503	4.28e-12	0	2.57581	Up
SAMD5	sterile alpha motif domain containing 5 [Source:HGNC Symbol;Acc:HGNC:21180]	122.063	-0.860842	1.02e-08	0	1.8161	Down
SASH1	SAM and SH3 domain containing 1 [Source:HGNC Symbol;Acc:HGNC:19182]	641.641	1.07953	3.63e-09	0	2.11334	Up
SCARB1	scavenger receptor class B member 1 [Source:HGNC Symbol;Acc:HGNC:1664]	5485.91	0.858408	3.47e-08	0	1.81304	Up
SH3BP5	SH3 domain binding protein 5 [Source:HGNC Symbol;Acc:HGNC:10827]	1558.08	1.53501	8.62e-11	0	2.89791	Up
SH3PXD2A	SH3 and PX domains 2A [Source:HGNC Symbol;Acc:HGNC:23664]	1249.56	1.16115	7.54e-13	0	2.23636	Up
SLAMF1	signaling lymphocytic activation molecule family member 1 [Source:HGNC Symbol;Acc:HGNC:10903]	14.9528	-2.06112	1.7e-14	0	4.17309	Down
SLCO2A1	solute carrier organic anion transporter family member 2A1 [Source:HGNC Symbol;Acc:HGNC:10955]	1743.18	1.15755	6.41e-09	0	2.23078	Up
SMOX	spermine oxidase [Source:HGNC Symbol;Acc:HGNC:15862]	62.001	1.31431	2.59e-09	0	2.48684	Up
SPON1	spondin 1 [Source:HGNC Symbol;Acc:HGNC:11252]	137.596	-1.21111	2.04e-07	0	2.31516	Down
SPRED1	sprouty related EVH1 domain containing 1 [Source:HGNC Symbol;Acc:HGNC:20249]	137.602	-0.688831	7.16e-08	0	1.61198	Down
SSR1	signal sequence receptor subunit 1 [Source:HGNC Symbol;Acc:HGNC:11323]	1017.93	0.336667	2.62e-07	0	1.26284	Up
SSTR1	somatostatin receptor 1 [Source:HGNC Symbol;Acc:HGNC:11330]	10.1425	-2.16307	1.36e-15	0	4.47865	Down
ST6GAL1	ST6 beta-galactoside alpha-2,6-sialyltransferase 1 [Source:HGNC Symbol;Acc:HGNC:10860]	93.7313	-0.700889	8.71e-09	0	1.62551	Down
STEAP4	STEAP4 metalloreductase [Source:HGNC Symbol;Acc:HGNC:21923]	2053.46	0.720034	6.5e-08	0	1.64722	Up
SYDE1	synapse defective Rho GTPase homolog 1 [Source:HGNC Symbol;Acc:HGNC:25824]	2725.69	0.925364	1.22e-08	0	1.89916	Up
TET3	tet methylcytosine dioxygenase 3 [Source:HGNC Symbol;Acc:HGNC:28313]	89.9204	1.0949	2.16e-07	0	2.13599	Up
TMEM176B	transmembrane protein 176B [Source:HGNC Symbol;Acc:HGNC:29596]	666.108	-0.767551	2.58e-09	0	1.70238	Down
TMEM45A	transmembrane protein 45A [Source:HGNC Symbol;Acc:HGNC:25480]	394.086	1.39859	5.13e-10	0	2.63643	Up
UBR1	ubiquitin protein ligase E3 component n-recognin 1 [Source:HGNC Symbol;Acc:HGNC:16808]	250.571	0.574134	1.69e-10	0	1.48878	Up
VCAM1	vascular cell adhesion molecule 1 [Source:HGNC Symbol;Acc:HGNC:12663]	157.077	-1.24548	3.01e-08	0	2.37097	Down
ZEB2	zinc finger E-box binding homeobox 2 [Source:HGNC Symbol;Acc:HGNC:14881]	239.287	-0.577516	1.24e-07	0	1.49228	Down
APMAP	adipocyte plasma membrane associated protein [Source:HGNC Symbol;Acc:HGNC:13238]	1640.58	-0.637779	6.18e-07	0.0001	1.55593	Down
BASP1	brain abundant membrane attached signal protein 1 [Source:HGNC Symbol;Acc:HGNC:957]	1918.99	0.730845	9.94e-07	0.0001	1.65961	Up
CEBPB	CCAAT/enhancer binding protein beta [Source:HGNC Symbol;Acc:HGNC:1834]	7031.76	0.51414	5.91e-07	0.0001	1.42814	Up
CGA	glycoprotein hormones, alpha polypeptide [Source:HGNC Symbol;Acc:HGNC:1885]	241928	0.96936	8.61e-07	0.0001	1.95797	Up
DSP	desmoplakin [Source:HGNC Symbol;Acc:HGNC:3052]	2092.93	0.779395	5.15e-07	0.0001	1.71641	Up
EPS8L1	EPS8 like 1 [Source:HGNC Symbol;Acc:HGNC:21295]	1299.76	0.801884	4.24e-07	0.0001	1.74338	Up
FAM120AOS	family with sequence similarity 120A opposite strand [Source:HGNC Symbol;Acc:HGNC:23389]	1434.46	0.623393	7.76e-07	0.0001	1.54049	Up
GRHL1	grainyhead like transcription factor 1 [Source:HGNC Symbol;Acc:HGNC:17923]	1349.18	0.810488	4.88e-07	0.0001	1.7538	Up
HNMT	histamine N-methyltransferase [Source:HGNC Symbol;Acc:HGNC:5028]	158.393	-0.543589	4.15e-07	0.0001	1.45759	Down
IRF2BP2	interferon regulatory factor 2 binding protein 2 [Source:HGNC Symbol;Acc:HGNC:21729]	1495.26	0.587084	6.65e-07	0.0001	1.50221	Up
LIMCH1	LIM and calponin homology domains 1 [Source:HGNC Symbol;Acc:HGNC:29191]	1233.22	0.949411	2.99e-07	0.0001	1.93108	Up
MTSS1L	MTSS1L, I-BAR domain containing [Source:HGNC Symbol;Acc:HGNC:25094]	731.152	0.993893	6.65e-07	0.0001	1.99155	Up
NREP	neuronal regeneration related protein [Source:HGNC Symbol;Acc:HGNC:16834]	284.764	-1.01115	4.36e-07	0.0001	2.01551	Down
P4HA1	prolyl 4-hydroxylase subunit alpha 1 [Source:HGNC Symbol;Acc:HGNC:8546]	231.204	0.930813	5.3e-07	0.0001	1.90635	Up
SIGLEC6	sialic acid binding Ig like lectin 6 [Source:HGNC Symbol;Acc:HGNC:10875]	1869.16	1.26009	3.86e-07	0.0001	2.39511	Up
SLC2A1	solute carrier family 2 member 1 [Source:HGNC Symbol;Acc:HGNC:11005]	9350.35	0.737561	5.63e-07	0.0001	1.66735	Up
CALM1	calmodulin 1 [Source:HGNC Symbol;Acc:HGNC:1442]	5181.62	0.876911	1.73e-06	0.0002	1.83644	Up
CCSAP	centriole, cilia and spindle associated protein [Source:HGNC Symbol;Acc:HGNC:29578]	2857.54	0.950362	1.63e-06	0.0002	1.93236	Up
CXCL14	C-X-C motif chemokine ligand 14 [Source:HGNC Symbol;Acc:HGNC:10640]	481.484	-1.18027	1.75e-06	0.0002	2.2662	Down
GPR34	G protein-coupled receptor 34 [Source:HGNC Symbol;Acc:HGNC:4490]	167.147	-0.601224	1.36e-06	0.0002	1.517	Down
KRBOX1	KRAB box domain containing 1 [Source:HGNC Symbol;Acc:HGNC:38708]	1551.95	0.614988	1.58e-06	0.0002	1.53155	Up
NQO1	NAD(P)H quinone dehydrogenase 1 [Source:HGNC Symbol;Acc:HGNC:2874]	38.3578	-0.997397	1.52e-06	0.0002	1.99639	Down
PLXDC1	plexin domain containing 1 [Source:HGNC Symbol;Acc:HGNC:20945]	53.1266	-1.23687	1.76e-06	0.0002	2.35687	Down
TSPAN7	tetraspanin 7 [Source:HGNC Symbol;Acc:HGNC:11854]	142.166	-0.645331	1.71e-06	0.0002	1.5641	Down
ZNF175	zinc finger protein 175 [Source:HGNC Symbol;Acc:HGNC:12964]	174.121	0.989815	1.15e-06	0.0002	1.98593	Up
A2M	alpha-2-macroglobulin [Source:HGNC Symbol;Acc:HGNC:7]	3147.48	-0.484574	2.1e-06	0.0003	1.39917	Down
BRAF	B-Raf proto-oncogene, serine/threonine kinase [Source:HGNC Symbol;Acc:HGNC:1097]	283.784	0.742263	2.82e-06	0.0003	1.6728	Up
DCP2	decapping mRNA 2 [Source:HGNC Symbol;Acc:HGNC:24452]	1243.43	0.620647	2.68e-06	0.0003	1.53756	Up
ENPP1	ectonucleotide pyrophosphatase/phosphodiesterase 1 [Source:HGNC Symbol;Acc:HGNC:3356]	210.312	-0.860973	2.12e-06	0.0003	1.81626	Down
EPHA3	EPH receptor A3 [Source:HGNC Symbol;Acc:HGNC:3387]	116.805	-0.9937	2.25e-06	0.0003	1.99129	Down
FSCN1	fascin actin-bundling protein 1 [Source:HGNC Symbol;Acc:HGNC:11148]	541.162	-0.584201	2.34e-06	0.0003	1.49921	Down
IGSF8	immunoglobulin superfamily member 8 [Source:HGNC Symbol;Acc:HGNC:17813]	770.01	1.13489	2.06e-06	0.0003	2.19602	Up
LAP3	leucine aminopeptidase 3 [Source:HGNC Symbol;Acc:HGNC:18449]	496.212	-0.525483	2.08e-06	0.0003	1.43942	Down
MAPK8	mitogen-activated protein kinase 8 [Source:HGNC Symbol;Acc:HGNC:6881]	163.556	-0.578292	2.48e-06	0.0003	1.49308	Down
MIR210	microRNA 210 [Source:HGNC Symbol;Acc:HGNC:31587]	220.364	1.2781	2.53e-06	0.0003	2.42519	Up
MIR210HG	MIR210 host gene [Source:HGNC Symbol;Acc:HGNC:39524]	220.364	1.2781	2.53e-06	0.0003	2.42519	Up
MTHFD1L	methylenetetrahydrofolate dehydrogenase (NADP+ dependent) 1-like [Source:HGNC Symbol;Acc:HGNC:21055]	60.1481	0.753873	1.89e-06	0.0003	1.68631	Up
OSR1	odd-skipped related transciption factor 1 [Source:HGNC Symbol;Acc:HGNC:8111]	24.4395	-0.981843	2.2e-06	0.0003	1.97499	Down
PRRG1	proline rich and Gla domain 1 [Source:HGNC Symbol;Acc:HGNC:9469]	401.888	0.677169	2.42e-06	0.0003	1.599	Up
RHOBTB1	Rho related BTB domain containing 1 [Source:HGNC Symbol;Acc:HGNC:18738]	2978.62	0.598135	2.07e-06	0.0003	1.51376	Up
SLC16A3	solute carrier family 16 member 3 [Source:HGNC Symbol;Acc:HGNC:10924]	2917.92	0.870115	1.89e-06	0.0003	1.82781	Up
SPP1	secreted phosphoprotein 1 [Source:HGNC Symbol;Acc:HGNC:11255]	5397.73	-0.932175	2.86e-06	0.0003	1.90815	Down
STK24	serine/threonine kinase 24 [Source:HGNC Symbol;Acc:HGNC:11403]	1082.98	0.595672	2.69e-06	0.0003	1.51118	Up
TCL6	T-cell leukemia/lymphoma 6 (non-protein coding) [Source:HGNC Symbol;Acc:HGNC:13463]	2613.47	0.850378	1.93e-06	0.0003	1.80297	Up
AC132872.2	N/A	92.0264	1.11123	3.84e-06	0.0004	2.1603	Up
C12orf39	N/A	43.8654	-1.23064	3.15e-06	0.0004	2.34671	Down
DKK3	dickkopf WNT signaling pathway inhibitor 3 [Source:HGNC Symbol;Acc:HGNC:2893]	193.536	-0.837662	3.2e-06	0.0004	1.78715	Down
GDPD3	glycerophosphodiester phosphodiesterase domain containing 3 [Source:HGNC Symbol;Acc:HGNC:28638]	225.795	0.703568	3.18e-06	0.0004	1.62853	Up
LONRF1	lon peptidase 2, peroxisomal [Source:HGNC Symbol;Acc:HGNC:20598]	244.431	0.645439	4.07e-06	0.0004	1.56422	Up
MYOF	myoferlin [Source:HGNC Symbol;Acc:HGNC:3656]	853.339	0.68139	3.27e-06	0.0004	1.60368	Up
BCL6	B-cell CLL/lymphoma 6 [Source:HGNC Symbol;Acc:HGNC:1001]	935.363	1.10115	5.42e-06	0.0005	2.14526	Up
C3orf58	chromosome 3 open reading frame 58 [Source:HGNC Symbol;Acc:HGNC:28490]	174.524	-0.593228	5.38e-06	0.0005	1.50862	Down
DUSP4	dual specificity phosphatase 4 [Source:HGNC Symbol;Acc:HGNC:3070]	760.757	-0.57009	5.39e-06	0.0005	1.48462	Down
EAF1	ELL associated factor 1 [Source:HGNC Symbol;Acc:HGNC:20907]	307.173	0.516072	5.13e-06	0.0005	1.43006	Up
GUCY1A2	guanylate cyclase 1 soluble subunit alpha 2 [Source:HGNC Symbol;Acc:HGNC:4684]	412.455	-0.749601	5.23e-06	0.0005	1.68133	Down
LZTS1	leucine zipper tumor suppressor 1 [Source:HGNC Symbol;Acc:HGNC:13861]	103.836	-0.859514	4.28e-06	0.0005	1.81443	Down
PDZRN3	PDZ domain containing ring finger 3 [Source:HGNC Symbol;Acc:HGNC:17704]	62.6635	-0.803833	5.35e-06	0.0005	1.74573	Down
PLEKHA1	pleckstrin homology domain containing A1 [Source:HGNC Symbol;Acc:HGNC:14335]	648.572	0.584767	4.63e-06	0.0005	1.4998	Up
RAB33B	RAB33B, member RAS oncogene family [Source:HGNC Symbol;Acc:HGNC:16075]	188.223	0.384386	4.87e-06	0.0005	1.3053	Up
SEMA4C	semaphorin 4C [Source:HGNC Symbol;Acc:HGNC:10731]	787.414	0.772915	5.02e-06	0.0005	1.70872	Up
SH2B3	SH2B adaptor protein 3 [Source:HGNC Symbol;Acc:HGNC:29605]	198.131	-0.478956	4.76e-06	0.0005	1.39373	Down
UBE2Q2	ubiquitin conjugating enzyme E2 Q2 [Source:HGNC Symbol;Acc:HGNC:19248]	559.658	0.623355	4.92e-06	0.0005	1.54045	Up
BHLHE40	basic helix-loop-helix family member e40 [Source:HGNC Symbol;Acc:HGNC:1046]	682.064	1.20283	6.31e-06	0.0006	2.30191	Up
BMP6	bone morphogenetic protein 6 [Source:HGNC Symbol;Acc:HGNC:1073]	203.094	-0.813779	6.47e-06	0.0006	1.75781	Down
CYP2J2	cytochrome P450 family 2 subfamily J member 2 [Source:HGNC Symbol;Acc:HGNC:2634]	320.105	1.10619	5.89e-06	0.0006	2.15276	Up
F13A1	coagulation factor XIII A chain [Source:HGNC Symbol;Acc:HGNC:3531]	2407.29	-0.749742	6.42e-06	0.0006	1.68149	Down
KLHL31	kelch like family member 31 [Source:HGNC Symbol;Acc:HGNC:21353]	24.4199	1.02495	5.75e-06	0.0006	2.03489	Up
PAM	peptidylglycine alpha-amidating monooxygenase [Source:HGNC Symbol;Acc:HGNC:8596]	2724.27	0.620107	5.61e-06	0.0006	1.53699	Up
SPTLC3	serine palmitoyltransferase long chain base subunit 3 [Source:HGNC Symbol;Acc:HGNC:16253]	5537.61	0.661583	6.83e-06	0.0006	1.58182	Up
COL8A2	collagen type VIII alpha 2 chain [Source:HGNC Symbol;Acc:HGNC:2216]	66.7532	-0.87164	7.15e-06	0.0007	1.82974	Down
HSPA1B	heat shock protein family A (Hsp70) member 1B [Source:HGNC Symbol;Acc:HGNC:5233]	1116.37	0.861913	6.98e-06	0.0007	1.81745	Up
MICAL3	microtubule associated monooxygenase, calponin and LIM domain containing 3 [Source:HGNC Symbol;Acc:HGNC:24694]	317.816	0.809814	7.02e-06	0.0007	1.75299	Up
TREM1	triggering receptor expressed on myeloid cells 1 [Source:HGNC Symbol;Acc:HGNC:17760]	206.99	1.21342	7.7e-06	0.0007	2.31887	Up
MID1	midline 1 [Source:HGNC Symbol;Acc:HGNC:7095]	176.998	1.09111	8.93e-06	0.0008	2.13037	Up
TFAP2A	transcription factor AP-2 alpha [Source:HGNC Symbol;Acc:HGNC:11742]	2718.92	0.597103	8.79e-06	0.0008	1.51268	Up
ACKR2	atypical chemokine receptor 2 [Source:HGNC Symbol;Acc:HGNC:1565]	1227.8	0.638087	1e-05	0.0009	1.55626	Up
MBD2	methyl-CpG binding domain protein 2 [Source:HGNC Symbol;Acc:HGNC:6917]	1864.08	0.481299	1e-05	0.0009	1.396	Up
MYO1B	myosin IB [Source:HGNC Symbol;Acc:HGNC:7596]	407.424	-0.548861	1.02e-05	0.0009	1.46293	Down
PLEKHA2	pleckstrin homology domain containing A2 [Source:HGNC Symbol;Acc:HGNC:14336]	292.791	0.774204	1e-05	0.0009	1.71025	Up
YPEL4	yippee like 4 [Source:HGNC Symbol;Acc:HGNC:18328]	23.1508	0.931422	1.01e-05	0.0009	1.90716	Up
MIR33B	microRNA 33b [Source:HGNC Symbol;Acc:HGNC:32791]	627.698	0.723286	1.18e-05	0.001	1.65094	Up
SMUG1	single-strand-selective monofunctional uracil-DNA glycosylase 1 [Source:HGNC Symbol;Acc:HGNC:17148]	246.421	-0.511923	1.11e-05	0.001	1.42595	Down
SREBF1	sterol regulatory element binding transcription factor 1 [Source:HGNC Symbol;Acc:HGNC:11289]	627.698	0.723286	1.18e-05	0.001	1.65094	Up
AMD1	adenosylmethionine decarboxylase 1 [Source:HGNC Symbol;Acc:HGNC:457]	1464.99	0.415064	1.33e-05	0.0011	1.33336	Up
DLX4	distal-less homeobox 4 [Source:HGNC Symbol;Acc:HGNC:2917]	300.449	-0.568095	1.35e-05	0.0011	1.48256	Down
PDE5A	phosphodiesterase 5A [Source:HGNC Symbol;Acc:HGNC:8784]	121.127	-0.656026	1.3e-05	0.0011	1.57574	Down
PVRL4	nectin cell adhesion molecule 4 [Source:HGNC Symbol;Acc:HGNC:19688]	1816.82	1.04422	1.32e-05	0.0011	2.06225	Up
RASEF	RAS and EF-hand domain containing [Source:HGNC Symbol;Acc:HGNC:26464]	127.192	1.13685	1.32e-05	0.0011	2.19901	Up
ZNF761	N/A	350.399	0.699292	1.26e-05	0.0011	1.62371	Up
MAML2	mastermind like transcriptional coactivator 2 [Source:HGNC Symbol;Acc:HGNC:16259]	248.891	0.366625	1.44e-05	0.0012	1.28933	Up
MED12L	mediator complex subunit 12 like [Source:HGNC Symbol;Acc:HGNC:16050]	245.931	0.718924	1.46e-05	0.0012	1.64595	Up
VEGFA	vascular endothelial growth factor A [Source:HGNC Symbol;Acc:HGNC:12680]	72.3969	1.13508	1.44e-05	0.0012	2.19631	Up
FSTL3	follistatin like 3 [Source:HGNC Symbol;Acc:HGNC:3973]	4799.23	1.15115	1.64e-05	0.0013	2.22092	Up
UCA1	urothelial cancer associated 1 (non-protein coding) [Source:HGNC Symbol;Acc:HGNC:37126]	234.027	1.1725	1.57e-05	0.0013	2.25402	Up
GREM2	gremlin 2, DAN family BMP antagonist [Source:HGNC Symbol;Acc:HGNC:17655]	331.739	0.988159	1.8e-05	0.0014	1.98365	Up
LANCL2	LanC like 2 [Source:HGNC Symbol;Acc:HGNC:6509]	181.424	-0.369768	1.82e-05	0.0014	1.29215	Down
COL14A1	collagen type XII alpha 1 chain [Source:HGNC Symbol;Acc:HGNC:2188]	713.497	-0.715332	2.38e-05	0.0016	1.64186	Down
CYTH4	cytohesin 4 [Source:HGNC Symbol;Acc:HGNC:9505]	182.835	-0.613292	2.31e-05	0.0016	1.52975	Down
GBE1	1,4-alpha-glucan branching enzyme 1 [Source:HGNC Symbol;Acc:HGNC:4180]	287.596	0.41407	2.41e-05	0.0016	1.33244	Up
HMGB3	high mobility group box 3 [Source:HGNC Symbol;Acc:HGNC:5004]	1589.36	0.660847	2.09e-05	0.0016	1.58101	Up
ICAM1	intercellular adhesion molecule 1 [Source:HGNC Symbol;Acc:HGNC:5344]	187.799	-0.654971	2.18e-05	0.0016	1.57458	Down
KCTD12	potassium channel tetramerization domain containing 12 [Source:HGNC Symbol;Acc:HGNC:14678]	765.479	-0.444099	2.28e-05	0.0016	1.36046	Down
LPHN2	N/A	387.766	-0.564061	2.34e-05	0.0016	1.47843	Down
LY6D	lymphocyte antigen 6 complex, locus D [Source:HGNC Symbol;Acc:HGNC:13348]	166.879	0.998535	2.24e-05	0.0016	1.99797	Up
MAN1C1	mannosidase alpha class 1C member 1 [Source:HGNC Symbol;Acc:HGNC:19080]	6025.98	0.654354	2.4e-05	0.0016	1.57391	Up
MEST	mesoderm specific transcript [Source:HGNC Symbol;Acc:HGNC:7028]	2674.6	-0.58009	2.07e-05	0.0016	1.49494	Down
MIR2277	family with sequence similarity 172 member A [Source:HGNC Symbol;Acc:HGNC:25365]	137.932	-0.455331	2.44e-05	0.0016	1.3711	Down
PAPOLA	poly(A) polymerase alpha [Source:HGNC Symbol;Acc:HGNC:14981]	1640	0.357382	2.17e-05	0.0016	1.2811	Up
PCDHA1	protocadherin alpha 1 [Source:HGNC Symbol;Acc:HGNC:8663]	18.095	-1.11321	2.27e-05	0.0016	2.16326	Down
PCDHA10	protocadherin alpha 10 [Source:HGNC Symbol;Acc:HGNC:8664]	18.095	-1.11321	2.27e-05	0.0016	2.16326	Down
PCDHA11	protocadherin alpha 11 [Source:HGNC Symbol;Acc:HGNC:8665]	18.095	-1.11321	2.27e-05	0.0016	2.16326	Down
PCDHA12	protocadherin alpha 12 [Source:HGNC Symbol;Acc:HGNC:8666]	18.095	-1.11321	2.27e-05	0.0016	2.16326	Down
PCDHA13	protocadherin alpha 13 [Source:HGNC Symbol;Acc:HGNC:8667]	18.095	-1.11321	2.27e-05	0.0016	2.16326	Down
PCDHA2	protocadherin alpha 2 [Source:HGNC Symbol;Acc:HGNC:8668]	18.095	-1.11321	2.27e-05	0.0016	2.16326	Down
PCDHA3	protocadherin alpha 3 [Source:HGNC Symbol;Acc:HGNC:8669]	18.095	-1.11321	2.27e-05	0.0016	2.16326	Down
PCDHA4	protocadherin alpha 4 [Source:HGNC Symbol;Acc:HGNC:8670]	18.095	-1.11321	2.27e-05	0.0016	2.16326	Down
PCDHA5	protocadherin alpha 5 [Source:HGNC Symbol;Acc:HGNC:8671]	18.095	-1.11321	2.27e-05	0.0016	2.16326	Down
PCDHA6	protocadherin alpha 6 [Source:HGNC Symbol;Acc:HGNC:8672]	18.095	-1.11321	2.27e-05	0.0016	2.16326	Down
PCDHA7	protocadherin alpha 7 [Source:HGNC Symbol;Acc:HGNC:8673]	18.095	-1.11321	2.27e-05	0.0016	2.16326	Down
PCDHA8	protocadherin alpha 8 [Source:HGNC Symbol;Acc:HGNC:8674]	18.095	-1.11321	2.27e-05	0.0016	2.16326	Down
PCDHA9	protocadherin alpha 9 [Source:HGNC Symbol;Acc:HGNC:8675]	18.095	-1.11321	2.27e-05	0.0016	2.16326	Down
PCDHAC1	protocadherin alpha subfamily C, 1 [Source:HGNC Symbol;Acc:HGNC:8676]	18.095	-1.11321	2.27e-05	0.0016	2.16326	Down
PCDHAC2	protocadherin alpha subfamily C, 2 [Source:HGNC Symbol;Acc:HGNC:8677]	18.095	-1.11321	2.27e-05	0.0016	2.16326	Down
SFXN3	sideroflexin 3 [Source:HGNC Symbol;Acc:HGNC:16087]	740.501	0.892244	2.27e-05	0.0016	1.85606	Up
EFHD1	EF-hand domain family member D1 [Source:HGNC Symbol;Acc:HGNC:29556]	7916.55	0.70419	2.5e-05	0.0017	1.62923	Up
EID1	EP300 interacting inhibitor of differentiation 1 [Source:HGNC Symbol;Acc:HGNC:1191]	943.761	-0.298807	2.55e-05	0.0017	1.23013	Down
HEXB	hexosaminidase subunit beta [Source:HGNC Symbol;Acc:HGNC:4879]	4508.21	0.821716	2.48e-05	0.0017	1.76751	Up
PLXND1	plexin D1 [Source:HGNC Symbol;Acc:HGNC:9107]	454.218	-0.492131	2.55e-05	0.0017	1.40652	Down
CLDN9	claudin 9 [Source:HGNC Symbol;Acc:HGNC:2051]	51.1455	0.987008	2.77e-05	0.0018	1.98207	Up
GATA3	GATA binding protein 3 [Source:HGNC Symbol;Acc:HGNC:4172]	1905.05	0.624968	2.88e-05	0.0018	1.54218	Up
LYPD6	LY6/PLAUR domain containing 6 [Source:HGNC Symbol;Acc:HGNC:28751]	93.916	-0.718645	2.89e-05	0.0018	1.64564	Down
MIR4680	N/A	3899.63	0.573309	2.7e-05	0.0018	1.48793	Up
PDCD4	programmed cell death 4 (neoplastic transformation inhibitor) [Source:HGNC Symbol;Acc:HGNC:8763]	3946.48	0.570494	2.71e-05	0.0018	1.48503	Up
SLC35F2	solute carrier family 35 member F2 [Source:HGNC Symbol;Acc:HGNC:23615]	357.451	0.743835	2.9e-05	0.0018	1.67462	Up
SURF4	surfeit 4 [Source:HGNC Symbol;Acc:HGNC:11476]	3447.98	0.253111	2.83e-05	0.0018	1.19177	Up
ARRDC3	arrestin domain containing 3 [Source:HGNC Symbol;Acc:HGNC:29263]	2327.05	0.829724	3.21e-05	0.0019	1.77734	Up
EFNB1	ephrin B1 [Source:HGNC Symbol;Acc:HGNC:3226]	211.993	0.73641	3.17e-05	0.0019	1.66602	Up
EMB	embigin [Source:HGNC Symbol;Acc:HGNC:30465]	53.2098	-0.734416	3.12e-05	0.0019	1.66372	Down
FLNB	filamin B [Source:HGNC Symbol;Acc:HGNC:3755]	949.104	0.848143	3.11e-05	0.0019	1.80018	Up
NRIP1	nuclear receptor interacting protein 1 [Source:HGNC Symbol;Acc:HGNC:8001]	473.97	0.924775	3.12e-05	0.0019	1.89839	Up
SEC24A	SEC24 homolog A, COPII coat complex component [Source:HGNC Symbol;Acc:HGNC:10703]	549.088	0.359731	3.2e-05	0.0019	1.28319	Up
SIPA1L1	signal induced proliferation associated 1 like 1 [Source:HGNC Symbol;Acc:HGNC:20284]	312.46	0.807969	3.19e-05	0.0019	1.75074	Up
SLC2A11	solute carrier family 2 member 11 [Source:HGNC Symbol;Acc:HGNC:14239]	1388.56	0.46038	3e-05	0.0019	1.3759	Up
WNT2	Wnt family member 2 [Source:HGNC Symbol;Acc:HGNC:12780]	285.472	-0.798335	3.06e-05	0.0019	1.73909	Down
AQP1	aquaporin 1 (Colton blood group) [Source:HGNC Symbol;Acc:HGNC:633]	148.902	0.982643	3.41e-05	0.002	1.97608	Up
MTMR4	myotubularin related protein 4 [Source:HGNC Symbol;Acc:HGNC:7452]	1716.25	0.621031	3.39e-05	0.002	1.53797	Up
PTGDS	prostaglandin D2 synthase [Source:HGNC Symbol;Acc:HGNC:9592]	771.702	-0.860224	3.3e-05	0.002	1.81532	Down
CORO2A	coronin 2A [Source:HGNC Symbol;Acc:HGNC:2255]	46.8136	1.08316	3.57e-05	0.0021	2.11867	Up
CRKL	CRK like proto-oncogene, adaptor protein [Source:HGNC Symbol;Acc:HGNC:2363]	620.561	0.373598	3.7e-05	0.0022	1.29558	Up
BACH1	BTB domain and CNC homolog 1 [Source:HGNC Symbol;Acc:HGNC:935]	649.377	0.619913	4.04e-05	0.0024	1.53678	Up
FCER1G	Fc fragment of IgE receptor Ig [Source:HGNC Symbol;Acc:HGNC:3611]	482.401	-0.674257	4.38e-05	0.0026	1.59578	Down
PCOLCE	procollagen C-endopeptidase enhancer [Source:HGNC Symbol;Acc:HGNC:8738]	139.398	-0.993515	4.36e-05	0.0026	1.99103	Down
APLN	apelin [Source:HGNC Symbol;Acc:HGNC:16665]	521.486	-0.956276	4.86e-05	0.0028	1.9403	Down
CSF1	colony stimulating factor 1 [Source:HGNC Symbol;Acc:HGNC:2432]	325.287	-0.559851	4.92e-05	0.0028	1.47412	Down
KITLG	KIT ligand [Source:HGNC Symbol;Acc:HGNC:6343]	99.2797	-0.670876	4.92e-05	0.0028	1.59204	Down
LEP	leptin [Source:HGNC Symbol;Acc:HGNC:6553]	1547.85	1.04745	4.83e-05	0.0028	2.06687	Up
LOXL2	lysyl oxidase like 1 [Source:HGNC Symbol;Acc:HGNC:6665]	192.566	-0.743845	4.82e-05	0.0028	1.67463	Down
ADAMTS3	ADAM metallopeptidase with thrombospondin type 1 motif 3 [Source:HGNC Symbol;Acc:HGNC:219]	59.2336	-0.978394	5.05e-05	0.0029	1.97027	Down
MED22	mediator complex subunit 22 [Source:HGNC Symbol;Acc:HGNC:11477]	168.175	-0.370622	5.18e-05	0.0029	1.29291	Down
MXD1	MAX dimerization protein 1 [Source:HGNC Symbol;Acc:HGNC:6761]	1035.49	0.381101	5.4e-05	0.003	1.30234	Up
DOCK8	dedicator of cytokinesis 7 [Source:HGNC Symbol;Acc:HGNC:19190]	621.014	-0.486347	5.52e-05	0.0031	1.40089	Down
ANG	angiogenin [Source:HGNC Symbol;Acc:HGNC:483]	91.0691	0.870635	5.91e-05	0.0032	1.82847	Up
CEBPA	CCAAT/enhancer binding protein alpha [Source:HGNC Symbol;Acc:HGNC:1833]	1561.57	0.628461	5.9e-05	0.0032	1.54591	Up
DUSP1	dual specificity phosphatase 1 [Source:HGNC Symbol;Acc:HGNC:3064]	5376.01	0.800523	5.7e-05	0.0032	1.74173	Up
ELL	elongation factor for RNA polymerase II [Source:HGNC Symbol;Acc:HGNC:23114]	472.416	0.361477	5.79e-05	0.0032	1.28474	Up
GPT2	glutamic--pyruvic transaminase 2 [Source:HGNC Symbol;Acc:HGNC:18062]	100.061	0.85845	5.7e-05	0.0032	1.81309	Up
RNASE4	ribonuclease A family member 4 [Source:HGNC Symbol;Acc:HGNC:10047]	91.0691	0.870635	5.91e-05	0.0032	1.82847	Up
SP3	Sp3 transcription factor [Source:HGNC Symbol;Acc:HGNC:11208]	423.466	0.40589	5.89e-05	0.0032	1.32491	Up
BMP4	bone morphogenetic protein 4 [Source:HGNC Symbol;Acc:HGNC:1071]	118.641	-0.79784	6.25e-05	0.0033	1.7385	Down
CCDC97	coiled-coil domain containing 97 [Source:HGNC Symbol;Acc:HGNC:28289]	144.888	-0.503827	6.17e-05	0.0033	1.41797	Down
GSE1	Gse1 coiled-coil protein [Source:HGNC Symbol;Acc:HGNC:28979]	1649.84	0.553328	6.15e-05	0.0033	1.46747	Up
LIPG	lipase G, endothelial type [Source:HGNC Symbol;Acc:HGNC:6623]	567.913	-0.657909	6.05e-05	0.0033	1.57779	Down
MXRA5	matrix remodeling associated 5 [Source:HGNC Symbol;Acc:HGNC:7539]	69.3207	-1.08775	6.1e-05	0.0033	2.12542	Down
LAMA2	laminin subunit alpha 2 [Source:HGNC Symbol;Acc:HGNC:6482]	676.324	-0.6555	6.41e-05	0.0034	1.57516	Down
ANKRD44	ankyrin repeat domain 44 [Source:HGNC Symbol;Acc:HGNC:25259]	81.6126	-0.675804	6.52e-05	0.0035	1.59749	Down
C7orf73	chromosome 7 open reading frame 73 [Source:HGNC Symbol;Acc:HGNC:41909]	419.431	0.375135	6.66e-05	0.0035	1.29696	Up
DSCR4	Down syndrome critical region 4 [Source:HGNC Symbol;Acc:HGNC:3045]	99.0803	0.985355	6.73e-05	0.0035	1.9798	Up
NEK11	NIMA related kinase 11 [Source:HGNC Symbol;Acc:HGNC:18593]	139.464	0.946764	6.55e-05	0.0035	1.92754	Up
CITED2	Cbp/p300 interacting transactivator with Glu/Asp rich carboxy-terminal domain 2 [Source:HGNC Symbol;Acc:HGNC:1987]	841.536	0.793155	6.96e-05	0.0036	1.73286	Up
MME	membrane metalloendopeptidase [Source:HGNC Symbol;Acc:HGNC:7154]	1014.31	0.871825	6.99e-05	0.0036	1.82998	Up
MAFF	MAF bZIP transcription factor F [Source:HGNC Symbol;Acc:HGNC:6780]	3584.58	0.470775	7.11e-05	0.0037	1.38585	Up
MXI1	MAX interactor 1, dimerization protein [Source:HGNC Symbol;Acc:HGNC:7534]	394.578	0.766011	7.07e-05	0.0037	1.70056	Up
LAMA5	laminin subunit alpha 5 [Source:HGNC Symbol;Acc:HGNC:6485]	545.586	0.751206	7.4e-05	0.0038	1.6832	Up
LEPROTL1	leptin receptor overlapping transcript-like 1 [Source:HGNC Symbol;Acc:HGNC:6555]	564.777	0.465092	7.51e-05	0.0038	1.38041	Up
CDO1	cysteine dioxygenase type 1 [Source:HGNC Symbol;Acc:HGNC:1795]	1965.94	0.731448	7.82e-05	0.0039	1.6603	Up
CHN1	chimerin 1 [Source:HGNC Symbol;Acc:HGNC:1943]	176.536	-0.843544	7.59e-05	0.0039	1.79445	Down
HILPDA	hypoxia inducible lipid droplet associated [Source:HGNC Symbol;Acc:HGNC:28859]	408.626	1.0218	7.62e-05	0.0039	2.03046	Up
IDS	iduronate 2-sulfatase [Source:HGNC Symbol;Acc:HGNC:5389]	1212.01	0.379227	7.71e-05	0.0039	1.30064	Up
INSR	insulin receptor [Source:HGNC Symbol;Acc:HGNC:6091]	1448.17	0.484531	7.65e-05	0.0039	1.39913	Up
LAIR1	leukocyte associated immunoglobulin like receptor 1 [Source:HGNC Symbol;Acc:HGNC:6477]	129.631	-0.704333	7.55e-05	0.0039	1.62939	Down
SMARCB1	SWI/SNF related, matrix associated, actin dependent regulator of chromatin, subfamily b, member 1 [Source:HGNC Symbol;Acc:HGNC:11103]	1768.51	0.394728	7.67e-05	0.0039	1.3147	Up
ADORA2A	adenosine A2a receptor [Source:HGNC Symbol;Acc:HGNC:263]	23.5068	1.01447	7.97e-05	0.004	2.02017	Up
BIN2	bridging integrator 2 [Source:HGNC Symbol;Acc:HGNC:1053]	185.459	0.7986	7.99e-05	0.004	1.73941	Up
CYP11A1	cytochrome P450 family 11 subfamily A member 1 [Source:HGNC Symbol;Acc:HGNC:2590]	6775.33	0.612713	8.07e-05	0.004	1.52913	Up
CXorf67	chromosome X open reading frame 67 [Source:HGNC Symbol;Acc:HGNC:33738]	56.3239	0.745497	8.3e-05	0.0041	1.67655	Up
RP11-348F1.2	N/A	56.3239	0.745497	8.3e-05	0.0041	1.67655	Up
GLA	galactosidase alpha [Source:HGNC Symbol;Acc:HGNC:4296]	199.275	0.552371	8.71e-05	0.0042	1.46649	Up
SCN1B	sodium voltage-gated channel beta subunit 1 [Source:HGNC Symbol;Acc:HGNC:10586]	60.1516	-0.606835	8.68e-05	0.0042	1.52291	Down
WWC3	WWC family member 3 [Source:HGNC Symbol;Acc:HGNC:29237]	637.164	0.574146	8.72e-05	0.0042	1.4888	Up
CSNK1E	casein kinase 1 epsilon [Source:HGNC Symbol;Acc:HGNC:2453]	809.503	0.684797	8.88e-05	0.0043	1.60748	Up
LIMD1	LIM domains containing 1 [Source:HGNC Symbol;Acc:HGNC:6612]	594.058	0.738565	8.9e-05	0.0043	1.66851	Up
NTRK2	neurotrophic receptor tyrosine kinase 2 [Source:HGNC Symbol;Acc:HGNC:8032]	56.3927	0.973388	9.22e-05	0.0044	1.96345	Up
SERPINB9	serpin family B member 9 [Source:HGNC Symbol;Acc:HGNC:8955]	1663.04	0.742899	9.25e-05	0.0044	1.67354	Up
TRANK1	tetratricopeptide repeat and ankyrin repeat containing 1 [Source:HGNC Symbol;Acc:HGNC:29011]	71.4494	-0.578972	9.22e-05	0.0044	1.49378	Down
TMEM136	transmembrane protein 136 [Source:HGNC Symbol;Acc:HGNC:28280]	121.976	-0.907919	9.88e-05	0.0047	1.87634	Down
PTPRF	protein tyrosine phosphatase, receptor type F [Source:HGNC Symbol;Acc:HGNC:9670]	2661.86	0.477652	0.00010526	0.005	1.39248	Up
ACER2	alkaline ceramidase 2 [Source:HGNC Symbol;Acc:HGNC:23675]	1448.43	0.66309	0.000108894	0.0051	1.58347	Up
PLEKHA6	pleckstrin homology domain containing A6 [Source:HGNC Symbol;Acc:HGNC:17053]	1438.18	0.405012	0.000108661	0.0051	1.3241	Up
GORASP2	golgi reassembly stacking protein 2 [Source:HGNC Symbol;Acc:HGNC:17500]	775.99	0.365203	0.000114667	0.0053	1.28806	Up
SH3BGRL	SH3 domain binding glutamate rich protein like [Source:HGNC Symbol;Acc:HGNC:10823]	389.353	-0.468414	0.000114796	0.0053	1.38359	Down
TMEM66	N/A	3306.14	0.375023	0.000119763	0.0055	1.29686	Up
STARD3NL	STARD3 N-terminal like [Source:HGNC Symbol;Acc:HGNC:19169]	256.717	-0.356521	0.000126344	0.0058	1.28033	Down
ALKBH5	alkB homolog 5, RNA demethylase [Source:HGNC Symbol;Acc:HGNC:25996]	429.061	0.468587	0.000130616	0.0059	1.38375	Up
GPX7	glutathione peroxidase 7 [Source:HGNC Symbol;Acc:HGNC:4559]	177.416	-0.807687	0.000127432	0.0059	1.7504	Down
IGF2R	insulin like growth factor 2 receptor [Source:HGNC Symbol;Acc:HGNC:5467]	358.623	0.435996	0.000129631	0.0059	1.35284	Up
MGAT3	mannosyl (beta-1,4-)-glycoprotein beta-1,4-N-acetylglucosaminyltransferase [Source:HGNC Symbol;Acc:HGNC:7046]	203.845	0.651309	0.000131188	0.0059	1.57059	Up
P2RY1	purinergic receptor P2Y1 [Source:HGNC Symbol;Acc:HGNC:8539]	175.407	-0.740456	0.000127822	0.0059	1.6707	Down
TANGO6	transport and golgi organization 6 homolog [Source:HGNC Symbol;Acc:HGNC:25749]	18.6817	-0.822144	0.000129651	0.0059	1.76803	Down
TPBG	trophoblast glycoprotein [Source:HGNC Symbol;Acc:HGNC:12004]	109.318	0.972192	0.000133634	0.006	1.96182	Up
FAM172A	family with sequence similarity 172 member A [Source:HGNC Symbol;Acc:HGNC:25365]	148.251	-0.409793	0.000136683	0.0061	1.32849	Down
FAM212A	family with sequence similarity 212 member A [Source:HGNC Symbol;Acc:HGNC:32480]	35.495	-0.679194	0.000135619	0.0061	1.60124	Down
MKNK1	MAP kinase interacting serine/threonine kinase 1 [Source:HGNC Symbol;Acc:HGNC:7110]	519.488	-0.488438	0.000136689	0.0061	1.40293	Down
ZCCHC2	zinc finger CCHC-type containing 2 [Source:HGNC Symbol;Acc:HGNC:22916]	221.882	0.612589	0.000137568	0.0061	1.529	Up
EXOC8	exocyst complex component 8 [Source:HGNC Symbol;Acc:HGNC:24659]	233.068	0.364939	0.000140406	0.0062	1.28783	Up
MFAP4	microfibrillar associated protein 4 [Source:HGNC Symbol;Acc:HGNC:7035]	195.883	-0.684906	0.000139598	0.0062	1.6076	Down
FRMD4A	FERM domain containing 4A [Source:HGNC Symbol;Acc:HGNC:25491]	417.356	0.692046	0.000143574	0.0063	1.61557	Up
FAM111A	family with sequence similarity 111 member A [Source:HGNC Symbol;Acc:HGNC:24725]	161.204	-0.397648	0.000145081	0.0064	1.31736	Down
ELL2	elongation factor for RNA polymerase II 2 [Source:HGNC Symbol;Acc:HGNC:17064]	383.98	0.475482	0.000148888	0.0065	1.39038	Up
SRPX	sushi repeat containing protein, X-linked [Source:HGNC Symbol;Acc:HGNC:11309]	245.735	-0.709969	0.000149157	0.0065	1.63577	Down
BTNL9	butyrophilin like 9 [Source:HGNC Symbol;Acc:HGNC:24176]	240.053	1.02708	0.00015581	0.0067	2.0379	Up
CDK19	cyclin dependent kinase 19 [Source:HGNC Symbol;Acc:HGNC:19338]	274.3	0.395965	0.000154331	0.0067	1.31582	Up
TCF21	transcription factor 21 [Source:HGNC Symbol;Acc:HGNC:11632]	1195.15	-0.65499	0.000157225	0.0068	1.57461	Down
ACSF2	acyl-CoA synthetase family member 2 [Source:HGNC Symbol;Acc:HGNC:26101]	326.048	0.411881	0.000163306	0.0069	1.33042	Up
CST6	cystatin E/M [Source:HGNC Symbol;Acc:HGNC:2478]	136.513	1.00822	0.00016218	0.0069	2.01142	Up
FKBP1A	FK506 binding protein 1A [Source:HGNC Symbol;Acc:HGNC:3711]	1182.31	-0.595129	0.000159613	0.0069	1.51061	Down
PDPN	podoplanin [Source:HGNC Symbol;Acc:HGNC:29602]	498.926	-0.636612	0.000160039	0.0069	1.55467	Down
FGF22	fibroblast growth factor 22 [Source:HGNC Symbol;Acc:HGNC:3679]	25.6563	0.956914	0.000165783	0.007	1.94115	Up
PHYHIP	phytanoyl-CoA 2-hydroxylase interacting protein [Source:HGNC Symbol;Acc:HGNC:16865]	36.9322	1.02219	0.000165717	0.007	2.031	Up
PLAC1	placenta specific 1 [Source:HGNC Symbol;Acc:HGNC:9044]	3469.1	-0.846003	0.000164922	0.007	1.79751	Down
PLCB2	phospholipase C beta 2 [Source:HGNC Symbol;Acc:HGNC:9055]	79.7645	-0.593119	0.000166716	0.007	1.5085	Down
IDO1	indoleamine 2,3-dioxygenase 1 [Source:HGNC Symbol;Acc:HGNC:6059]	377.082	-0.798839	0.0001704	0.0071	1.7397	Down
GRAMD1B	GRAM domain containing 1B [Source:HGNC Symbol;Acc:HGNC:29214]	551.039	0.532691	0.000174303	0.0072	1.44663	Up
HMGB1	high mobility group box 1 [Source:HGNC Symbol;Acc:HGNC:4983]	316.494	-0.363362	0.000174388	0.0072	1.28642	Down
TOR4A	torsin family 4 member A [Source:HGNC Symbol;Acc:HGNC:25981]	27.1656	-0.758657	0.000172034	0.0072	1.69192	Down
MFAP5	microfibrillar associated protein 5 [Source:HGNC Symbol;Acc:HGNC:29673]	3804.29	0.66214	0.000175613	0.0073	1.58243	Up
FAM171B	family with sequence similarity 171 member B [Source:HGNC Symbol;Acc:HGNC:29412]	635.242	0.475052	0.000184917	0.0076	1.38997	Up
GCLM	glutamate-cysteine ligase modifier subunit [Source:HGNC Symbol;Acc:HGNC:4312]	234.886	-0.582838	0.000187729	0.0077	1.49779	Down
ACSS1	acyl-CoA synthetase short-chain family member 1 [Source:HGNC Symbol;Acc:HGNC:16091]	1803.4	-0.328175	0.000193503	0.0078	1.25542	Down
KMT2E	lysine methyltransferase 2E [Source:HGNC Symbol;Acc:HGNC:18541]	255.167	0.61085	0.000194976	0.0078	1.52716	Up
PLA2G16	phospholipase A2 group XVI [Source:HGNC Symbol;Acc:HGNC:17825]	659.748	0.724813	0.000192853	0.0078	1.65269	Up
PRDM6	PR/SET domain 6 [Source:HGNC Symbol;Acc:HGNC:9350]	48.4742	-0.612436	0.000190667	0.0078	1.52884	Down
TNFSF12	tumor necrosis factor superfamily member 12 [Source:HGNC Symbol;Acc:HGNC:11927]	174.445	-0.517184	0.000194261	0.0078	1.43116	Down
TNFSF12-TNFSF13	TNFSF12-TNFSF13 readthrough [Source:HGNC Symbol;Acc:HGNC:33537]	174.445	-0.517184	0.000194261	0.0078	1.43116	Down
GOLGB1	golgin B1 [Source:HGNC Symbol;Acc:HGNC:4429]	864.694	0.25444	0.000197006	0.0079	1.19287	Up
KLF5	Kruppel like factor 5 [Source:HGNC Symbol;Acc:HGNC:6349]	756.972	0.575335	0.000209628	0.0084	1.49002	Up
MORF4L2	mortality factor 4 like 2 [Source:HGNC Symbol;Acc:HGNC:16849]	1508.98	0.33965	0.000211774	0.0084	1.26545	Up
KCNC4	potassium voltage-gated channel subfamily C member 4 [Source:HGNC Symbol;Acc:HGNC:6236]	122.429	-0.766378	0.000214219	0.0085	1.70099	Down
PIK3R1	phosphoinositide-3-kinase regulatory subunit 1 [Source:HGNC Symbol;Acc:HGNC:8979]	479.723	0.453643	0.0002127	0.0085	1.36949	Up
AMACR	alpha-methylacyl-CoA racemase [Source:HGNC Symbol;Acc:HGNC:451]	23.0642	-0.869174	0.000217358	0.0086	1.82662	Down
BLCAP	bladder cancer associated protein [Source:HGNC Symbol;Acc:HGNC:1055]	466.706	0.470801	0.000216463	0.0086	1.38588	Up
FBXO25	F-box protein 25 [Source:HGNC Symbol;Acc:HGNC:13596]	104.751	-0.545122	0.000221216	0.0086	1.45914	Down
RSPRY1	ring finger and SPRY domain containing 1 [Source:HGNC Symbol;Acc:HGNC:29420]	170.776	0.359991	0.000219816	0.0086	1.28342	Up
SEMA4B	semaphorin 4B [Source:HGNC Symbol;Acc:HGNC:10730]	432.569	0.467146	0.000219725	0.0086	1.38237	Up
STXBP6	syntaxin binding protein 6 [Source:HGNC Symbol;Acc:HGNC:19666]	196.982	-0.57687	0.000220891	0.0086	1.49161	Down
GLDN	gliomedin [Source:HGNC Symbol;Acc:HGNC:29514]	2144.59	0.630896	0.000225233	0.0087	1.54853	Up
GRIK1-AS2	BTB domain and CNC homolog 1 [Source:HGNC Symbol;Acc:HGNC:935]	126.167	0.684443	0.000231102	0.0089	1.60708	Up
GPR157	G protein-coupled receptor 157 [Source:HGNC Symbol;Acc:HGNC:23687]	842.886	0.699291	0.00023218	0.009	1.62371	Up
ITGBL1	integrin subunit beta 8 [Source:HGNC Symbol;Acc:HGNC:6163]	39.2982	-0.974137	0.000234318	0.009	1.96447	Down
THSD4	thrombospondin type 1 domain containing 4 [Source:HGNC Symbol;Acc:HGNC:25835]	191.374	-0.662868	0.000233875	0.009	1.58323	Down
TPP1	tripeptidyl peptidase 1 [Source:HGNC Symbol;Acc:HGNC:2073]	3103.47	0.477027	0.000233488	0.009	1.39187	Up
FBN2	fibrillin 2 [Source:HGNC Symbol;Acc:HGNC:3604]	5311.75	-0.602423	0.000239419	0.0091	1.51826	Down
ITGAM	integrin subunit alpha L [Source:HGNC Symbol;Acc:HGNC:6148]	60.809	-0.520816	0.000239939	0.0091	1.43477	Down
KIAA1984	N/A	115.45	0.988068	0.000246408	0.0093	1.98353	Up
BTG2	BTG anti-proliferation factor 2 [Source:HGNC Symbol;Acc:HGNC:1131]	1683.45	-0.51271	0.000253172	0.0094	1.42673	Down
IL6	interleukin 6 [Source:HGNC Symbol;Acc:HGNC:6018]	39.9347	-0.758939	0.000249903	0.0094	1.69225	Down
PEG3	paternally expressed 3 [Source:HGNC Symbol;Acc:HGNC:8826]	1702.91	0.593947	0.000249629	0.0094	1.50937	Up
RBMS1	RNA binding motif single stranded interacting protein 1 [Source:HGNC Symbol;Acc:HGNC:9907]	1382.63	0.404038	0.000251764	0.0094	1.32321	Up
SDC2	syndecan 2 [Source:HGNC Symbol;Acc:HGNC:10659]	557.344	-0.596957	0.00025075	0.0094	1.51252	Down
ZIM2	zinc finger imprinted 2 [Source:HGNC Symbol;Acc:HGNC:12875]	1702.91	0.593947	0.000249629	0.0094	1.50937	Up
PRKD3	protein kinase D2 [Source:HGNC Symbol;Acc:HGNC:17293]	171.512	0.702179	0.000261922	0.0097	1.62696	Up
HTRA4	HtrA serine peptidase 4 [Source:HGNC Symbol;Acc:HGNC:26909]	118.294	0.917458	0.000268162	0.0099	1.88878	Up
CCP110	centriolar coiled-coil protein 110 [Source:HGNC Symbol;Acc:HGNC:24342]	76.3996	0.436705	0.000271209	0.01	1.35351	Up
ALG9	ALG9, alpha-1,2-mannosyltransferase [Source:HGNC Symbol;Acc:HGNC:15672]	255.065	0.417094	0.00027784	0.0102	1.33524	Up
LRIG3	leucine rich repeats and immunoglobulin like domains 3 [Source:HGNC Symbol;Acc:HGNC:30991]	85.4289	-0.612386	0.000283863	0.0104	1.52879	Down
PAQR8	progestin and adipoQ receptor family member 8 [Source:HGNC Symbol;Acc:HGNC:15708]	29.1699	-0.762342	0.000283344	0.0104	1.69624	Down
PHACTR2	phosphatase and actin regulator 2 [Source:HGNC Symbol;Acc:HGNC:20956]	1626.56	0.565104	0.000286461	0.0104	1.47949	Up
SSFA2	sperm specific antigen 2 [Source:HGNC Symbol;Acc:HGNC:11319]	2191.9	0.478351	0.000286286	0.0104	1.39315	Up
APBB2	amyloid beta precursor protein binding family B member 2 [Source:HGNC Symbol;Acc:HGNC:582]	293.413	-0.43074	0.000292434	0.0105	1.34792	Down
ARHGEF4	Rho guanine nucleotide exchange factor 4 [Source:HGNC Symbol;Acc:HGNC:684]	42.5044	0.961257	0.000292516	0.0105	1.94701	Up
GADD45G	growth arrest and DNA damage inducible gamma [Source:HGNC Symbol;Acc:HGNC:4097]	4663.23	0.656275	0.000289126	0.0105	1.57601	Up
VGLL3	vestigial like family member 3 [Source:HGNC Symbol;Acc:HGNC:24327]	9555.25	0.36597	0.000290492	0.0105	1.28875	Up
IPPK	inositol-pentakisphosphate 2-kinase [Source:HGNC Symbol;Acc:HGNC:14645]	173.8	0.490111	0.000294805	0.0106	1.40455	Up
MIR214	DNM3 opposite strand/antisense RNA [Source:HGNC Symbol;Acc:HGNC:41228]	108.027	-0.755935	0.000297578	0.0106	1.68873	Down
PIK3AP1	phosphoinositide-3-kinase adaptor protein 1 [Source:HGNC Symbol;Acc:HGNC:30034]	647.102	0.635361	0.000294054	0.0106	1.55333	Up
ACAD11	acyl-CoA dehydrogenase family member 11 [Source:HGNC Symbol;Acc:HGNC:30211]	251.173	0.808359	0.00030988	0.0109	1.75122	Up
AHRR	aryl-hydrocarbon receptor repressor [Source:HGNC Symbol;Acc:HGNC:346]	1018.08	0.280019	0.000309317	0.0109	1.21421	Up
KCNMB3	potassium calcium-activated channel subfamily M regulatory beta subunit 3 [Source:HGNC Symbol;Acc:HGNC:6287]	22.8059	-0.919721	0.000310017	0.0109	1.89175	Down
PDCD6	programmed cell death 6 [Source:HGNC Symbol;Acc:HGNC:8765]	1018.08	0.280019	0.000309317	0.0109	1.21421	Up
GPX3	glutathione peroxidase 3 [Source:HGNC Symbol;Acc:HGNC:4555]	3812.85	0.833092	0.000311388	0.011	1.7815	Up
CCNK	cyclin K [Source:HGNC Symbol;Acc:HGNC:1596]	425.095	0.219415	0.00033485	0.0117	1.16426	Up
EBI3	Epstein-Barr virus induced 3 [Source:HGNC Symbol;Acc:HGNC:3129]	11194	0.799641	0.000332591	0.0117	1.74067	Up
NINJ1	ninjurin 1 [Source:HGNC Symbol;Acc:HGNC:7824]	641.586	-0.575056	0.000332303	0.0117	1.48974	Down
PITX2	paired like homeodomain 2 [Source:HGNC Symbol;Acc:HGNC:9005]	395.638	-0.518067	0.000335692	0.0117	1.43204	Down
PPFIA1	PTPRF interacting protein alpha 1 [Source:HGNC Symbol;Acc:HGNC:9245]	176.815	0.439197	0.000336736	0.0117	1.35585	Up
SAT1	spermidine/spermine N1-acetyltransferase 1 [Source:HGNC Symbol;Acc:HGNC:10540]	14835.1	0.50259	0.000344912	0.0119	1.41675	Up
SMARCA1	SWI/SNF related, matrix associated, actin dependent regulator of chromatin, subfamily a, member 1 [Source:HGNC Symbol;Acc:HGNC:11097]	459.11	0.563508	0.000343231	0.0119	1.47786	Up
EGFR	epidermal growth factor receptor [Source:HGNC Symbol;Acc:HGNC:3236]	6902.41	0.404651	0.000354096	0.0121	1.32377	Up
GPR146	G protein-coupled receptor 146 [Source:HGNC Symbol;Acc:HGNC:21718]	153.063	0.836192	0.000355036	0.0121	1.78533	Up
MTSS1	MTSS1, I-BAR domain containing [Source:HGNC Symbol;Acc:HGNC:20443]	365.77	-0.507119	0.000352871	0.0121	1.42121	Down
SLC20A1	solute carrier family 20 member 1 [Source:HGNC Symbol;Acc:HGNC:10946]	956.745	-0.523621	0.00035014	0.0121	1.43756	Down
TNKS2	tankyrase 2 [Source:HGNC Symbol;Acc:HGNC:15677]	1733.03	0.470755	0.000351508	0.0121	1.38583	Up
DAG1	dystroglycan 1 [Source:HGNC Symbol;Acc:HGNC:2666]	1923.4	0.302489	0.000360822	0.0123	1.23327	Up
FAM213A	family with sequence similarity 213 member A [Source:HGNC Symbol;Acc:HGNC:28651]	306.104	-0.657067	0.000362589	0.0123	1.57687	Down
TMEM184A	transmembrane protein 184A [Source:HGNC Symbol;Acc:HGNC:28797]	92.7895	0.754963	0.000361178	0.0123	1.68759	Up
RAP1GAP2	RAP1 GTPase activating protein 2 [Source:HGNC Symbol;Acc:HGNC:29176]	482.259	-0.481941	0.00036789	0.0124	1.39662	Down
AIF1	allograft inflammatory factor 1 [Source:HGNC Symbol;Acc:HGNC:352]	485.953	-0.440366	0.000378024	0.0127	1.35695	Down
CD300LG	CD300 molecule like family member g [Source:HGNC Symbol;Acc:HGNC:30455]	564.413	0.63149	0.000378067	0.0127	1.54916	Up
CPQ	carboxypeptidase Q [Source:HGNC Symbol;Acc:HGNC:16910]	269.386	-0.43267	0.000381451	0.0128	1.34973	Down
C20orf85	chromosome 20 open reading frame 85 [Source:HGNC Symbol;Acc:HGNC:16216]	26.026	0.85795	0.000385824	0.0129	1.81246	Up
TMEM56	transmembrane protein 56 [Source:HGNC Symbol;Acc:HGNC:26477]	47.3947	-0.731619	0.000386191	0.0129	1.6605	Down
FAM184A	family with sequence similarity 184 member A [Source:HGNC Symbol;Acc:HGNC:20991]	478.622	0.592732	0.000393154	0.013	1.5081	Up
HERPUD1	homocysteine inducible ER protein with ubiquitin like domain 1 [Source:HGNC Symbol;Acc:HGNC:13744]	1978.89	0.558884	0.00039255	0.013	1.47313	Up
JAM2	Janus kinase 3 [Source:HGNC Symbol;Acc:HGNC:6193]	1138.42	0.359722	0.000389978	0.013	1.28318	Up
NFIL3	nuclear factor, interleukin 3 regulated [Source:HGNC Symbol;Acc:HGNC:7787]	195.924	0.694186	0.000395417	0.013	1.61797	Up
PHF13	PHD finger protein 13 [Source:HGNC Symbol;Acc:HGNC:22983]	257.033	0.440696	0.000391504	0.013	1.35726	Up
C18orf25	chromosome 18 open reading frame 25 [Source:HGNC Symbol;Acc:HGNC:28172]	145.131	0.394088	0.000401554	0.0132	1.31411	Up
COL17A1	collagen type XVI alpha 1 chain [Source:HGNC Symbol;Acc:HGNC:2193]	780.998	0.960005	0.000403659	0.0132	1.94532	Up
TBXAS1	thromboxane A synthase 1 [Source:HGNC Symbol;Acc:HGNC:11609]	80.5594	-0.566304	0.000402409	0.0132	1.48073	Down
DEPDC1B	DEP domain containing 1B [Source:HGNC Symbol;Acc:HGNC:24902]	2320.15	0.46244	0.000414409	0.0134	1.37787	Up
KEL	Kell blood group, metallo-endopeptidase [Source:HGNC Symbol;Acc:HGNC:6308]	60.0919	0.916235	0.000411269	0.0134	1.88718	Up
MGA	MGA, MAX dimerization protein [Source:HGNC Symbol;Acc:HGNC:14010]	180.269	0.355715	0.000410577	0.0134	1.27962	Up
PTBP3	polypyrimidine tract binding protein 3 [Source:HGNC Symbol;Acc:HGNC:10253]	381.169	0.474927	0.000411113	0.0134	1.38985	Up
CSF2RB	colony stimulating factor 2 receptor beta common subunit [Source:HGNC Symbol;Acc:HGNC:2436]	2343.41	0.699356	0.000420467	0.0136	1.62378	Up
NBAS	neuroblastoma amplified sequence [Source:HGNC Symbol;Acc:HGNC:15625]	205.693	0.46219	0.000430614	0.0138	1.37763	Up
RNASE1	ribonuclease A family member 1, pancreatic [Source:HGNC Symbol;Acc:HGNC:10044]	3949.93	-0.511475	0.000430956	0.0138	1.42551	Down
TBX5	T-box 5 [Source:HGNC Symbol;Acc:HGNC:11604]	216.869	-0.474266	0.00043109	0.0138	1.38921	Down
VGLL4	vestigial like family member 4 [Source:HGNC Symbol;Acc:HGNC:28966]	318.483	-0.285326	0.000431534	0.0138	1.21869	Down
CD33	CD33 molecule [Source:HGNC Symbol;Acc:HGNC:1659]	60.6671	-0.550447	0.00044017	0.014	1.46454	Down
LDHA	lactate dehydrogenase A [Source:HGNC Symbol;Acc:HGNC:6535]	875.138	0.844928	0.000444331	0.0141	1.79617	Up
LCP1	lymphocyte cytosolic protein 1 [Source:HGNC Symbol;Acc:HGNC:6528]	801.212	-0.757758	0.000450025	0.0143	1.69086	Down
EGLN1	egl-9 family hypoxia inducible factor 1 [Source:HGNC Symbol;Acc:HGNC:1232]	327.527	0.456537	0.000454454	0.0144	1.37224	Up
ANXA1	annexin A1 [Source:HGNC Symbol;Acc:HGNC:533]	13495.2	-0.437631	0.000462339	0.0145	1.35438	Down
CCDC102B	coiled-coil domain containing 102B [Source:HGNC Symbol;Acc:HGNC:26295]	50.021	-0.621078	0.00046167	0.0145	1.53802	Down
TRIM40	tripartite motif containing 4 [Source:HGNC Symbol;Acc:HGNC:16275]	582.248	-0.677839	0.000459284	0.0145	1.59974	Down
ZCCHC24	zinc finger CCHC-type containing 24 [Source:HGNC Symbol;Acc:HGNC:26911]	299.272	-0.509234	0.000466268	0.0146	1.42329	Down
CYB5R1	cytochrome b5 reductase 1 [Source:HGNC Symbol;Acc:HGNC:13397]	2859.06	0.584194	0.000472619	0.0147	1.4992	Up
OCRL	OCRL, inositol polyphosphate-5-phosphatase [Source:HGNC Symbol;Acc:HGNC:8108]	277.47	0.568903	0.000470871	0.0147	1.4834	Up
WHSC1L1	Wolf-Hirschhorn syndrome candidate 1-like 1 [Source:HGNC Symbol;Acc:HGNC:12767]	661.691	0.305909	0.000470427	0.0147	1.2362	Up
IL1RAPL2	interleukin 1 receptor accessory protein like 2 [Source:HGNC Symbol;Acc:HGNC:5997]	29.776	0.856242	0.000480035	0.0149	1.81032	Up
CCDC92	coiled-coil domain containing 92 [Source:HGNC Symbol;Acc:HGNC:29563]	300.993	-0.395372	0.000481971	0.015	1.31528	Down
SCD	stearoyl-CoA desaturase [Source:HGNC Symbol;Acc:HGNC:10571]	157.479	0.753619	0.000484083	0.015	1.68602	Up
GRN	granulin precursor [Source:HGNC Symbol;Acc:HGNC:4601]	10004.5	0.56507	0.000490215	0.0151	1.47946	Up
LCP2	lymphocyte cytosolic protein 2 [Source:HGNC Symbol;Acc:HGNC:6529]	80.8048	-0.581357	0.000507607	0.0156	1.49626	Down
ICA1	islet cell autoantigen 1 [Source:HGNC Symbol;Acc:HGNC:5343]	64.8515	-0.74726	0.000511028	0.0157	1.6786	Down
NCOR2	nuclear receptor corepressor 2 [Source:HGNC Symbol;Acc:HGNC:7673]	104.479	0.519178	0.000514099	0.0158	1.43314	Up
ZMYND8	zinc finger MYND-type containing 8 [Source:HGNC Symbol;Acc:HGNC:9397]	253.324	0.479947	0.000520857	0.0159	1.39469	Up
TMEM59	transmembrane protein 59 [Source:HGNC Symbol;Acc:HGNC:1239]	4168.84	0.485582	0.000523247	0.016	1.40015	Up
ARL4C	ADP ribosylation factor like GTPase 4C [Source:HGNC Symbol;Acc:HGNC:698]	457.835	-0.806366	0.00053349	0.0162	1.7488	Down
LMBRD1	LMBR1 domain containing 1 [Source:HGNC Symbol;Acc:HGNC:23038]	798.79	0.240536	0.000543692	0.0165	1.18143	Up
MIR221	microRNA 221 [Source:HGNC Symbol;Acc:HGNC:31601]	59.8058	-0.654751	0.000549388	0.0166	1.57434	Down
RP6-99M1.2	MIR222 host gene [Source:HGNC Symbol;Acc:HGNC:49555]	59.8058	-0.654751	0.000549388	0.0166	1.57434	Down
VWCE	von Willebrand factor C and EGF domains [Source:HGNC Symbol;Acc:HGNC:26487]	117.167	0.855594	0.000552496	0.0167	1.8095	Up
ARPC5	actin related protein 2/3 complex subunit 5 [Source:HGNC Symbol;Acc:HGNC:708]	1642.51	-0.47784	0.000570571	0.0172	1.39266	Down
CLCN5	chloride voltage-gated channel 5 [Source:HGNC Symbol;Acc:HGNC:2023]	167.086	-0.471274	0.00057326	0.0172	1.38633	Down
PDGFC	platelet derived growth factor C [Source:HGNC Symbol;Acc:HGNC:8801]	78.3952	-0.48257	0.000579161	0.0174	1.39723	Down
UBALD2	UBA like domain containing 2 [Source:HGNC Symbol;Acc:HGNC:28438]	864.899	-0.525142	0.000587448	0.0176	1.43908	Down
KL	klotho [Source:HGNC Symbol;Acc:HGNC:6344]	224.684	-0.794793	0.000593951	0.0177	1.73483	Down
MATN2	matrilin 2 [Source:HGNC Symbol;Acc:HGNC:6908]	561.713	-0.636714	0.000601468	0.0179	1.55478	Down
MLPH	melanophilin [Source:HGNC Symbol;Acc:HGNC:29643]	80.1969	0.898155	0.000628059	0.0186	1.86368	Up
PSG3	pregnancy specific beta-1-glycoprotein 3 [Source:HGNC Symbol;Acc:HGNC:9520]	25437.1	0.651695	0.00062497	0.0186	1.57101	Up
BMX	BMX non-receptor tyrosine kinase [Source:HGNC Symbol;Acc:HGNC:1079]	32.1909	-0.777415	0.000634266	0.0188	1.71406	Down
AIM1	absent in melanoma 1 [Source:HGNC Symbol;Acc:HGNC:356]	3144.98	0.556068	0.000650839	0.0191	1.47026	Up
ATP1A1	ATPase Na+/K+ transporting subunit alpha 1 [Source:HGNC Symbol;Acc:HGNC:799]	3069.81	-0.555026	0.000653677	0.0191	1.4692	Down
IQGAP1	IQ motif containing GTPase activating protein 1 [Source:HGNC Symbol;Acc:HGNC:6110]	2018.34	0.284053	0.000651445	0.0191	1.21761	Up
LARP4B	La ribonucleoprotein domain family member 4B [Source:HGNC Symbol;Acc:HGNC:28987]	765.446	0.313008	0.000649675	0.0191	1.2423	Up
TMEM173	transmembrane protein 173 [Source:HGNC Symbol;Acc:HGNC:27962]	222.002	-0.57963	0.000649108	0.0191	1.49447	Down
TPRXL	tetrapeptide repeat homeobox like [Source:HGNC Symbol;Acc:HGNC:32178]	346.406	0.61578	0.00065579	0.0191	1.53239	Up
ARHGEF40	Rho guanine nucleotide exchange factor 40 [Source:HGNC Symbol;Acc:HGNC:25516]	107.949	-0.493456	0.000664893	0.0193	1.40781	Down
CHPF	chondroitin polymerizing factor [Source:HGNC Symbol;Acc:HGNC:24291]	2065.92	0.401749	0.000665797	0.0193	1.32111	Up
ACER3	alkaline ceramidase 3 [Source:HGNC Symbol;Acc:HGNC:16066]	747.062	0.44934	0.000678848	0.0195	1.36542	Up
KRTAP26-1	keratin associated protein 26-1 [Source:HGNC Symbol;Acc:HGNC:33760]	268.882	0.869846	0.000672382	0.0195	1.82747	Up
SNX29	sorting nexin 29 [Source:HGNC Symbol;Acc:HGNC:30542]	114.958	-0.462536	0.000681239	0.0195	1.37796	Down
TNFRSF10A	TNF receptor superfamily member 10a [Source:HGNC Symbol;Acc:HGNC:11904]	34.9902	-0.678233	0.00067894	0.0195	1.60018	Down
TP73-AS1	TP73 antisense RNA 1 conserved region [Source:RFAM;Acc:RF02197]	62.5167	-0.449779	0.000678547	0.0195	1.36583	Down
ZNF703	N/A	2497.68	0.674827	0.000679071	0.0195	1.59641	Up
PRKCA	protein kinase cAMP-dependent type II regulatory subunit beta [Source:HGNC Symbol;Acc:HGNC:9392]	56.7613	-0.660377	0.00068688	0.0196	1.5805	Down
DDR1	discoidin domain receptor tyrosine kinase 1 [Source:HGNC Symbol;Acc:HGNC:2730]	2999.04	0.589952	0.000698964	0.0198	1.5052	Up
EZR	ezrin [Source:HGNC Symbol;Acc:HGNC:12691]	11280.5	0.535855	0.000695764	0.0198	1.4498	Up
RCAN1	regulator of calcineurin 1 [Source:HGNC Symbol;Acc:HGNC:3040]	438.412	-0.62859	0.000693716	0.0198	1.54605	Down
C4orf26	chromosome 4 open reading frame 26 [Source:HGNC Symbol;Acc:HGNC:26300]	293.704	0.78954	0.000706777	0.02	1.72852	Up
KIAA0195	N/A	883.8	0.26671	0.000713119	0.0201	1.20306	Up
FGFBP2	fibroblast growth factor binding protein 2 [Source:HGNC Symbol;Acc:HGNC:29451]	72.8919	-0.778754	0.000716569	0.0202	1.71565	Down
FOLR2	folate receptor beta [Source:HGNC Symbol;Acc:HGNC:3793]	403.099	-0.611504	0.000718837	0.0202	1.52785	Down
IGSF6	immunoglobulin superfamily member 6 [Source:HGNC Symbol;Acc:HGNC:5953]	44.7516	-0.695639	0.000722681	0.0202	1.6196	Down
KIAA1217	KIAA1217 [Source:HGNC Symbol;Acc:HGNC:25428]	260.753	0.490787	0.000723007	0.0202	1.40521	Up
PROM1	prokineticin 2 [Source:HGNC Symbol;Acc:HGNC:18455]	72.8919	-0.778754	0.000716569	0.0202	1.71565	Down
CES2	carboxylesterase 2 [Source:HGNC Symbol;Acc:HGNC:1864]	111.102	-0.344908	0.000730732	0.0204	1.27007	Down
TUB	tubby bipartite transcription factor [Source:HGNC Symbol;Acc:HGNC:12406]	22.9886	-0.737424	0.000731129	0.0204	1.6672	Down
ELF4	E74 like ETS transcription factor 4 [Source:HGNC Symbol;Acc:HGNC:3319]	281.753	0.454338	0.000742158	0.0206	1.37015	Up
GXYLT1	glucoside xylosyltransferase 1 [Source:HGNC Symbol;Acc:HGNC:27482]	398.015	0.228408	0.000747958	0.0207	1.17154	Up
GABARAPL1	GABA type A receptor associated protein like 1 [Source:HGNC Symbol;Acc:HGNC:4068]	1749.63	-0.418974	0.00075235	0.0208	1.33698	Down
TFPI	tissue factor pathway inhibitor [Source:HGNC Symbol;Acc:HGNC:11760]	8917.01	0.594381	0.000754664	0.0208	1.50982	Up
DPYSL3	dihydropyrimidinase like 3 [Source:HGNC Symbol;Acc:HGNC:3015]	93.1924	-0.714688	0.000759738	0.0209	1.64113	Down
ARHGAP44	Rho GTPase activating protein 44 [Source:HGNC Symbol;Acc:HGNC:29096]	173.341	-0.307368	0.000767356	0.0211	1.23745	Down
GRIN2C	glutamate ionotropic receptor NMDA type subunit 2C [Source:HGNC Symbol;Acc:HGNC:4587]	19.2284	-0.713616	0.000779749	0.0214	1.63991	Down
IGF1	insulin like growth factor 1 [Source:HGNC Symbol;Acc:HGNC:5464]	166.99	-0.606059	0.000784133	0.0214	1.5221	Down
MORC4	MORC family CW-type zinc finger 4 [Source:HGNC Symbol;Acc:HGNC:23485]	1186.43	-0.436013	0.000786693	0.0214	1.35286	Down
UGP2	UDP-glucose pyrophosphorylase 2 [Source:HGNC Symbol;Acc:HGNC:12527]	2486.22	0.532193	0.000785414	0.0214	1.44613	Up
ANO1	anoctamin 1 [Source:HGNC Symbol;Acc:HGNC:21625]	271.385	0.569979	0.000804028	0.0219	1.4845	Up
INSL4	insulin like 4 [Source:HGNC Symbol;Acc:HGNC:6087]	2295.91	0.667133	0.000811265	0.022	1.58791	Up
GPIHBP1	glycosylphosphatidylinositol anchored high density lipoprotein binding protein 1 [Source:HGNC Symbol;Acc:HGNC:24945]	82.6115	0.854808	0.000815191	0.0221	1.80852	Up
ADAMTSL3	ADAMTS like 3 [Source:HGNC Symbol;Acc:HGNC:14633]	86.7888	-0.674929	0.000822846	0.0223	1.59652	Down
ABCA5	ATP binding cassette subfamily A member 5 [Source:HGNC Symbol;Acc:HGNC:35]	253.954	0.377166	0.000868462	0.0233	1.29879	Up
AHNAK	AHNAK nucleoprotein [Source:HGNC Symbol;Acc:HGNC:347]	3624.96	0.407425	0.000868787	0.0233	1.32632	Up
KMT2C	lysine methyltransferase 2C [Source:HGNC Symbol;Acc:HGNC:13726]	1101.52	0.263086	0.00086471	0.0233	1.20004	Up
SLC9A9	solute carrier family 9 member A9 [Source:HGNC Symbol;Acc:HGNC:20653]	122.767	-0.569686	0.000868157	0.0233	1.4842	Down
TRPV6	transient receptor potential cation channel subfamily V member 6 [Source:HGNC Symbol;Acc:HGNC:14006]	2187.89	-0.605193	0.000873897	0.0233	1.52118	Down
VSIG4	V-set and immunoglobulin domain containing 4 [Source:HGNC Symbol;Acc:HGNC:17032]	822.663	-0.466611	0.000865549	0.0233	1.38186	Down
MOSPD1	motile sperm domain containing 1 [Source:HGNC Symbol;Acc:HGNC:25235]	134.846	-0.41842	0.000880364	0.0235	1.33646	Down
CREG1	cellular repressor of E1A stimulated genes 1 [Source:HGNC Symbol;Acc:HGNC:2351]	1207.4	0.402407	0.000886787	0.0236	1.32171	Up
KIF2A	kinesin family member 2A [Source:HGNC Symbol;Acc:HGNC:6318]	1374.3	0.609739	0.000890102	0.0236	1.52598	Up
EXD3	exonuclease 3'-5' domain containing 3 [Source:HGNC Symbol;Acc:HGNC:26023]	69.3672	-0.605849	0.000892446	0.0237	1.52187	Down
HBG1	hemoglobin subunit gamma 1 [Source:HGNC Symbol;Acc:HGNC:4831]	20218.3	0.896534	0.000930362	0.0246	1.86159	Up
DKK1	dickkopf WNT signaling pathway inhibitor 1 [Source:HGNC Symbol;Acc:HGNC:2891]	249.305	0.898786	0.000934543	0.0247	1.8645	Up
THY1	Thy-1 cell surface antigen [Source:HGNC Symbol;Acc:HGNC:11801]	457.417	-0.864112	0.000938133	0.0247	1.82022	Down
C4orf36	chromosome 4 open reading frame 36 [Source:HGNC Symbol;Acc:HGNC:28386]	507.714	0.601391	0.000946478	0.0248	1.51718	Up
HHEX	hematopoietically expressed homeobox [Source:HGNC Symbol;Acc:HGNC:4901]	61.2001	-0.670035	0.00094426	0.0248	1.59111	Down
MPEG1	macrophage expressed 1 [Source:HGNC Symbol;Acc:HGNC:29619]	80.5658	-0.606226	0.000961763	0.0252	1.52227	Down
COG3	component of oligomeric golgi complex 3 [Source:HGNC Symbol;Acc:HGNC:18619]	638.128	0.402197	0.0010054	0.0261	1.32152	Up
KCNK1	potassium two pore domain channel subfamily K member 1 [Source:HGNC Symbol;Acc:HGNC:6272]	83.8375	0.750583	0.00099828	0.0261	1.68247	Up
LY6E	lymphocyte antigen 6 complex, locus E [Source:HGNC Symbol;Acc:HGNC:6727]	1540.67	0.570771	0.00100062	0.0261	1.48532	Up
TM6SF1	transmembrane 6 superfamily member 1 [Source:HGNC Symbol;Acc:HGNC:11860]	21.152	-0.81183	0.00100278	0.0261	1.75544	Down
CCND2	cyclin D2 [Source:HGNC Symbol;Acc:HGNC:1583]	413.54	-0.521577	0.00101384	0.0263	1.43552	Down
LNPEP	leukemia NUP98 fusion partner 1 [Source:HGNC Symbol;Acc:HGNC:28014]	3903.89	0.389776	0.0010251	0.0265	1.31019	Up
SCRN2	secernin 2 [Source:HGNC Symbol;Acc:HGNC:30381]	266.5	-0.440097	0.00104988	0.0271	1.3567	Down
CLN5	ceroid-lipofuscinosis, neuronal 5 [Source:HGNC Symbol;Acc:HGNC:2076]	307.727	0.394351	0.00106386	0.0274	1.31435	Up
AC037459.4	N/A	1925.99	0.385611	0.001087	0.0279	1.30641	Up
KIT	KIT proto-oncogene receptor tyrosine kinase [Source:HGNC Symbol;Acc:HGNC:6342]	49.1563	0.750434	0.00108874	0.0279	1.6823	Up
SBNO1	strawberry notch homolog 1 [Source:HGNC Symbol;Acc:HGNC:22973]	224.125	0.408971	0.0010899	0.0279	1.32774	Up
SLC16A10	solute carrier family 16 member 10 [Source:HGNC Symbol;Acc:HGNC:17027]	97.0154	-0.767303	0.0010876	0.0279	1.70208	Down
ALPK1	alpha kinase 1 [Source:HGNC Symbol;Acc:HGNC:20917]	60.9571	-0.481593	0.00110745	0.0282	1.39628	Down
PLXNC1	plexin C1 [Source:HGNC Symbol;Acc:HGNC:9106]	91.3678	0.65776	0.0011073	0.0282	1.57763	Up
ARID3A	AT-rich interaction domain 3A [Source:HGNC Symbol;Acc:HGNC:3031]	915.552	0.614688	0.00111276	0.0283	1.53123	Up
KLF3	Kruppel like factor 3 [Source:HGNC Symbol;Acc:HGNC:16516]	280.285	0.361724	0.00112002	0.0284	1.28496	Up
WDR86	WD repeat domain 86 [Source:HGNC Symbol;Acc:HGNC:28020]	143.383	0.686762	0.00113109	0.0287	1.60967	Up
IFT52	intraflagellar transport 52 [Source:HGNC Symbol;Acc:HGNC:15901]	173.373	-0.328653	0.00113744	0.0288	1.25584	Down
RLIM	ring finger protein, LIM domain interacting [Source:HGNC Symbol;Acc:HGNC:13429]	150.272	0.318516	0.00113935	0.0288	1.24705	Up
ZNF432	N/A	164.09	0.519796	0.00114423	0.0288	1.43375	Up
ASB13	ankyrin repeat and SOCS box containing 13 [Source:HGNC Symbol;Acc:HGNC:19765]	41.8558	-0.49314	0.00115585	0.0291	1.40751	Down
SELP	selectin P [Source:HGNC Symbol;Acc:HGNC:10721]	47.9428	-0.617571	0.00116439	0.0292	1.53429	Down
SF1	splicing factor 1 [Source:HGNC Symbol;Acc:HGNC:12950]	1309.73	0.213103	0.00116681	0.0292	1.15918	Up
POLR2H	RNA polymerase II subunit H [Source:HGNC Symbol;Acc:HGNC:9195]	538.033	0.282024	0.00117227	0.0293	1.2159	Up
GALNT2	polypeptide N-acetylgalactosaminyltransferase 2 [Source:HGNC Symbol;Acc:HGNC:4124]	664.662	0.577114	0.00119071	0.0296	1.49186	Up
KDM5B	lysine demethylase 5B [Source:HGNC Symbol;Acc:HGNC:18039]	421	0.262157	0.00119028	0.0296	1.19927	Up
MTNR1B	melatonin receptor 1B [Source:HGNC Symbol;Acc:HGNC:7464]	61.7533	0.879858	0.00118971	0.0296	1.84019	Up
S100P	S100 calcium binding protein P [Source:HGNC Symbol;Acc:HGNC:10504]	26955.9	0.432087	0.00119329	0.0296	1.34918	Up
PLCL1	phospholipase C like 1 [Source:HGNC Symbol;Acc:HGNC:9063]	44.652	-0.749118	0.001202	0.0298	1.68077	Down
LTF	lactotransferrin [Source:HGNC Symbol;Acc:HGNC:6720]	173.827	0.870758	0.0012106	0.0299	1.82862	Up
NRARP	NOTCH-regulated ankyrin repeat protein [Source:HGNC Symbol;Acc:HGNC:33843]	133.407	-0.684287	0.00121394	0.03	1.60691	Down
SLC35A3	solute carrier family 35 member A3 [Source:HGNC Symbol;Acc:HGNC:11023]	294.919	0.435875	0.00121629	0.03	1.35273	Up
ACOXL	acyl-CoA oxidase-like [Source:HGNC Symbol;Acc:HGNC:25621]	36.6775	-0.863338	0.00122222	0.0301	1.81924	Down
PLAC9	placenta specific 9 [Source:HGNC Symbol;Acc:HGNC:19255]	226.302	-0.670917	0.0012247	0.0301	1.59208	Down
DOCK2	dedicator of cytokinesis 11 [Source:HGNC Symbol;Acc:HGNC:23483]	66.3412	-0.559935	0.0012354	0.0302	1.4742	Down
ZNF554	N/A	449.465	-0.750492	0.00123163	0.0302	1.68237	Down
VSTM4	V-set and transmembrane domain containing 4 [Source:HGNC Symbol;Acc:HGNC:26470]	64.1326	-0.725584	0.00124391	0.0304	1.65357	Down
HLA-DRB1	major histocompatibility complex, class II, DR beta 1 [Source:HGNC Symbol;Acc:HGNC:4948]	222.579	-0.82837	0.00126234	0.0308	1.77568	Down
CTDSPL	CTD small phosphatase like [Source:HGNC Symbol;Acc:HGNC:16890]	480.026	-0.381246	0.00127447	0.0309	1.30247	Down
IL10RA	interleukin 10 receptor subunit alpha [Source:HGNC Symbol;Acc:HGNC:5964]	153.271	-0.623989	0.00127492	0.0309	1.54113	Down
CCDC85A	coiled-coil domain containing 85A [Source:HGNC Symbol;Acc:HGNC:29400]	72.6086	-0.607943	0.0012847	0.0311	1.52408	Down
CRYL1	crystallin lambda 1 [Source:HGNC Symbol;Acc:HGNC:18246]	89.7562	-0.460254	0.00128565	0.0311	1.37578	Down
B3GNT2	UDP-GlcNAc:betaGal beta-1,3-N-acetylglucosaminyltransferase 2 [Source:HGNC Symbol;Acc:HGNC:15629]	164.674	-0.481135	0.00129905	0.0312	1.39584	Down
IL18R1	interleukin 18 receptor 1 [Source:HGNC Symbol;Acc:HGNC:5988]	2225.81	0.865713	0.0012957	0.0312	1.82224	Up
IL1RL1	interleukin 1 receptor like 1 [Source:HGNC Symbol;Acc:HGNC:5998]	2225.81	0.865713	0.0012957	0.0312	1.82224	Up
CD4	CD4 molecule [Source:HGNC Symbol;Acc:HGNC:1678]	234.001	-0.58145	0.00130687	0.0313	1.49635	Down
KCNJ5	potassium voltage-gated channel subfamily J member 5 [Source:HGNC Symbol;Acc:HGNC:6266]	55.4939	-0.690571	0.00130719	0.0313	1.61392	Down
TCF25	transcription factor 25 [Source:HGNC Symbol;Acc:HGNC:29181]	1769.1	0.390779	0.00130725	0.0313	1.3111	Up
ANXA5	annexin A5 [Source:HGNC Symbol;Acc:HGNC:543]	5896.57	0.267413	0.00132577	0.0315	1.20365	Up
RASSF4	Ras association domain family member 4 [Source:HGNC Symbol;Acc:HGNC:20793]	236.131	-0.49503	0.00132474	0.0315	1.40935	Down
RIMS3	regulating synaptic membrane exocytosis 3 [Source:HGNC Symbol;Acc:HGNC:21292]	65.7499	-0.690974	0.00132157	0.0315	1.61437	Down
SEC31A	SEC31 homolog A, COPII coat complex component [Source:HGNC Symbol;Acc:HGNC:17052]	2291.45	0.219913	0.0013222	0.0315	1.16466	Up
MOB3C	MOB kinase activator 3C [Source:HGNC Symbol;Acc:HGNC:29800]	224.241	-0.494841	0.00133552	0.0316	1.40917	Down
USP53	ubiquitin specific peptidase 53 [Source:HGNC Symbol;Acc:HGNC:29255]	216.754	0.447769	0.00133177	0.0316	1.36393	Up
ZNF583	N/A	22.7894	-0.83154	0.00134313	0.0317	1.77958	Down
REEP5	receptor accessory protein 5 [Source:HGNC Symbol;Acc:HGNC:30077]	2531.4	0.247337	0.00134839	0.0318	1.18701	Up
2017-03-02	N/A	42.8185	-0.838928	0.00136246	0.0321	1.78872	Down
C6orf1	chromosome 6 open reading frame 1 [Source:HGNC Symbol;Acc:HGNC:1340]	231.547	-0.382378	0.00138133	0.0323	1.30349	Down
PGBD2	piggyBac transposable element derived 2 [Source:HGNC Symbol;Acc:HGNC:19399]	83.5385	0.516683	0.00138016	0.0323	1.43066	Up
SLC19A2	solute carrier family 19 member 2 [Source:HGNC Symbol;Acc:HGNC:10938]	538.768	0.470927	0.00137629	0.0323	1.386	Up
AFF3	AF4/FMR2 family member 3 [Source:HGNC Symbol;Acc:HGNC:6473]	66.3103	-0.644637	0.00139419	0.0324	1.56335	Down
CD63	CD63 molecule [Source:HGNC Symbol;Acc:HGNC:1692]	9613.25	0.431499	0.00139134	0.0324	1.34863	Up
DDB1	damage specific DNA binding protein 1 [Source:HGNC Symbol;Acc:HGNC:2717]	3893.47	0.287836	0.00139328	0.0324	1.22081	Up
HIGD1A	HIG1 hypoxia inducible domain family member 1A [Source:HGNC Symbol;Acc:HGNC:29527]	575.4	0.44033	0.00139719	0.0324	1.35691	Up
IFFO1	intermediate filament family orphan 1 [Source:HGNC Symbol;Acc:HGNC:24970]	160.252	-0.447553	0.00138894	0.0324	1.36373	Down
PXK	PX domain containing serine/threonine kinase like [Source:HGNC Symbol;Acc:HGNC:23326]	205.141	-0.367506	0.0013953	0.0324	1.29012	Down
PDE8A	phosphodiesterase 8A [Source:HGNC Symbol;Acc:HGNC:8793]	188.839	0.320866	0.00143263	0.033	1.24908	Up
TMEM139	transmembrane protein 139 [Source:HGNC Symbol;Acc:HGNC:22058]	349.952	-0.640705	0.00142515	0.033	1.55909	Down
TNNT1	troponin T1, slow skeletal type [Source:HGNC Symbol;Acc:HGNC:11948]	37.0289	0.783885	0.00142698	0.033	1.72176	Up
ZNF423	N/A	28.8217	-0.674454	0.00143506	0.033	1.59599	Down
ARHGAP42	Rho GTPase activating protein 42 [Source:HGNC Symbol;Acc:HGNC:26545]	153.849	-0.734406	0.00145482	0.0334	1.66371	Down
TANK	TRAF family member associated NFKB activator [Source:HGNC Symbol;Acc:HGNC:11562]	816.852	0.310682	0.0014519	0.0334	1.24029	Up
C3AR1	complement C3a receptor 1 [Source:HGNC Symbol;Acc:HGNC:1319]	173.888	-0.514668	0.00149415	0.0342	1.42867	Down
ERGIC1	endoplasmic reticulum-golgi intermediate compartment 1 [Source:HGNC Symbol;Acc:HGNC:29205]	636.392	0.538596	0.00150973	0.0345	1.45256	Up
KIAA1919	N/A	60.2209	0.565577	0.00152364	0.0348	1.47998	Up
COL4A5	collagen type IV alpha 5 chain [Source:HGNC Symbol;Acc:HGNC:2207]	85.9324	-0.629461	0.00153496	0.0349	1.54699	Down
GUCY1B3	guanylate cyclase 1 soluble subunit beta [Source:HGNC Symbol;Acc:HGNC:4687]	286.822	-0.497686	0.00153676	0.0349	1.41195	Down
SPTB	spectrin beta, erythrocytic [Source:HGNC Symbol;Acc:HGNC:11274]	29.1168	-0.778499	0.0015312	0.0349	1.71534	Down
KEAP1	kelch like ECH associated protein 1 [Source:HGNC Symbol;Acc:HGNC:23177]	280.239	-0.36205	0.00156357	0.0354	1.28525	Down
ANKMY2	ankyrin repeat and MYND domain containing 2 [Source:HGNC Symbol;Acc:HGNC:25370]	175.378	0.403186	0.00160202	0.0362	1.32243	Up
DYNLL1	dynein light chain LC8-type 1 [Source:HGNC Symbol;Acc:HGNC:15476]	1609.27	0.307148	0.00160087	0.0362	1.23726	Up
TTYH2	tweety family member 2 [Source:HGNC Symbol;Acc:HGNC:13877]	63.709	-0.7574	0.00160826	0.0363	1.69044	Down
DNASE1	dynein axonemal light intermediate chain 1 [Source:HGNC Symbol;Acc:HGNC:14353]	137.997	0.435769	0.00161712	0.0364	1.35263	Up
ANKRD16	ankyrin repeat domain 16 [Source:HGNC Symbol;Acc:HGNC:23471]	23.3715	-0.615929	0.00164118	0.0368	1.53254	Down
MSRB2	methionine sulfoxide reductase B1 [Source:HGNC Symbol;Acc:HGNC:14133]	344.602	-0.413686	0.00163969	0.0368	1.33208	Down
TMEM133	transmembrane protein 133 [Source:HGNC Symbol;Acc:HGNC:24033]	171.787	-0.51673	0.00164665	0.0369	1.43071	Down
KDM3A	lysine demethylase 3A [Source:HGNC Symbol;Acc:HGNC:20815]	230.123	0.558316	0.00168006	0.0374	1.47255	Up
SDSL	serine dehydratase like [Source:HGNC Symbol;Acc:HGNC:30404]	40.1779	-0.706609	0.00167988	0.0374	1.63196	Down
SMIM5	small integral membrane protein 5 [Source:HGNC Symbol;Acc:HGNC:40030]	380.863	0.564206	0.0016739	0.0374	1.47857	Up
TUBA1B	tubulin alpha 1b [Source:HGNC Symbol;Acc:HGNC:18809]	4777.67	-0.318125	0.00167778	0.0374	1.24671	Down
HGF	hepatocyte growth factor [Source:HGNC Symbol;Acc:HGNC:4893]	1142.41	-0.630104	0.00168744	0.0375	1.54768	Down
PREP	prolyl endopeptidase [Source:HGNC Symbol;Acc:HGNC:9358]	295.166	0.578268	0.00169819	0.0376	1.49306	Up
SAMSN1	SAM domain, SH3 domain and nuclear localization signals 1 [Source:HGNC Symbol;Acc:HGNC:10528]	59.3264	-0.558259	0.00173058	0.0383	1.47249	Down
ESYT2	extended synaptotagmin 2 [Source:HGNC Symbol;Acc:HGNC:22211]	1420.41	0.213938	0.00173764	0.0384	1.15985	Up
ABCA7	ATP binding cassette subfamily A member 7 [Source:HGNC Symbol;Acc:HGNC:37]	75.3639	0.836164	0.00175833	0.0387	1.7853	Up
CCNL2	cyclin L2 [Source:HGNC Symbol;Acc:HGNC:20570]	893.604	0.174204	0.0017627	0.0387	1.12834	Up
FERMT3	fermitin family member 3 [Source:HGNC Symbol;Acc:HGNC:23151]	118.414	-0.408731	0.00175893	0.0387	1.32752	Down
OXCT1	3-oxoacid CoA-transferase 1 [Source:HGNC Symbol;Acc:HGNC:8527]	32.1373	-0.549742	0.0017539	0.0387	1.46382	Down
C4orf3	chromosome 4 open reading frame 3 [Source:HGNC Symbol;Acc:HGNC:19225]	689.02	0.420347	0.00178577	0.0391	1.33825	Up
MCTP2	multiple C2 and transmembrane domain containing 2 [Source:HGNC Symbol;Acc:HGNC:25636]	174.669	-0.583377	0.00178627	0.0391	1.49835	Down
FIBIN	fin bud initiation factor homolog (zebrafish) [Source:HGNC Symbol;Acc:HGNC:33747]	37.9663	-0.761083	0.00181335	0.0396	1.69476	Down
KCNS3	potassium voltage-gated channel modifier subfamily S member 3 [Source:HGNC Symbol;Acc:HGNC:6302]	70.7735	-0.708243	0.00181831	0.0396	1.63381	Down
FAM47E	family with sequence similarity 47 member E [Source:HGNC Symbol;Acc:HGNC:34343]	640.708	0.816693	0.0018264	0.0397	1.76136	Up
FAM47E-STBD1	FAM47E-STBD1 readthrough [Source:HGNC Symbol;Acc:HGNC:44667]	640.708	0.816693	0.0018264	0.0397	1.76136	Up
AIF1L	allograft inflammatory factor 1 like [Source:HGNC Symbol;Acc:HGNC:28904]	288.506	0.578376	0.00184797	0.0399	1.49317	Up
BRD4	bromodomain containing 4 [Source:HGNC Symbol;Acc:HGNC:13575]	779.632	0.286066	0.00184456	0.0399	1.21931	Up
KCTD17	potassium channel tetramerization domain containing 17 [Source:HGNC Symbol;Acc:HGNC:25705]	337.401	-0.709898	0.00184974	0.0399	1.63569	Down
NR2F1	nuclear receptor subfamily 2 group F member 1 [Source:HGNC Symbol;Acc:HGNC:7975]	731.547	-0.467086	0.00184912	0.0399	1.38231	Down
RAB8B	RAB8B, member RAS oncogene family [Source:HGNC Symbol;Acc:HGNC:30273]	226.614	0.440585	0.00184634	0.0399	1.35715	Up
C15orf38	N/A	85.5366	-0.510433	0.00186436	0.0401	1.42448	Down
DSTN	destrin, actin depolymerizing factor [Source:HGNC Symbol;Acc:HGNC:15750]	2879.77	0.248648	0.00186567	0.0401	1.18809	Up
FPR1	formyl peptide receptor 1 [Source:HGNC Symbol;Acc:HGNC:3826]	27.1857	-0.80922	0.00187031	0.0401	1.75226	Down
CTHRC1	collagen triple helix repeat containing 1 [Source:HGNC Symbol;Acc:HGNC:18831]	398.311	-0.503368	0.00188137	0.0402	1.41752	Down
SMYD3	SET and MYND domain containing 3 [Source:HGNC Symbol;Acc:HGNC:15513]	59.0377	-0.563071	0.00188046	0.0402	1.47741	Down
PDCD6IP	programmed cell death 6 interacting protein [Source:HGNC Symbol;Acc:HGNC:8766]	1123.08	0.249658	0.00189593	0.0403	1.18893	Up
ZNF614	N/A	148.683	0.670041	0.0018957	0.0403	1.59112	Up
FAM198B	family with sequence similarity 198 member B [Source:HGNC Symbol;Acc:HGNC:25312]	87.9884	-0.492944	0.00190892	0.0405	1.40731	Down
GYG1	glycogenin 1 [Source:HGNC Symbol;Acc:HGNC:4699]	164.6	-0.433006	0.00192343	0.0407	1.35004	Down
C2	complement C1s [Source:HGNC Symbol;Acc:HGNC:1247]	333.692	-0.414561	0.00194768	0.0411	1.33289	Down
CFB	complement factor B [Source:HGNC Symbol;Acc:HGNC:1037]	333.692	-0.414561	0.00194768	0.0411	1.33289	Down
ADNP	activity dependent neuroprotector homeobox [Source:HGNC Symbol;Acc:HGNC:15766]	520.483	0.271325	0.00197299	0.0414	1.20692	Up
CCK	cholecystokinin [Source:HGNC Symbol;Acc:HGNC:1569]	1255.54	-0.81429	0.00197778	0.0414	1.75843	Down
FAM216A	family with sequence similarity 216 member A [Source:HGNC Symbol;Acc:HGNC:30180]	20.5981	-0.710397	0.00196909	0.0414	1.63625	Down
NDUFAF4	NADH:ubiquinone oxidoreductase complex assembly factor 4 [Source:HGNC Symbol;Acc:HGNC:21034]	98.2495	-0.395049	0.00196516	0.0414	1.31499	Down
SNHG12	small nucleolar RNA host gene 12 [Source:HGNC Symbol;Acc:HGNC:30062]	341.533	0.480268	0.00196988	0.0414	1.395	Up
CINP	cyclin dependent kinase 2 interacting protein [Source:HGNC Symbol;Acc:HGNC:23789]	21.5644	-0.670779	0.00199178	0.0416	1.59193	Down
FAM83B	family with sequence similarity 83 member B [Source:HGNC Symbol;Acc:HGNC:21357]	92.5174	0.606674	0.00198772	0.0416	1.52274	Up
NPEPPS	aminopeptidase puromycin sensitive [Source:HGNC Symbol;Acc:HGNC:7900]	667.549	0.405254	0.0020062	0.0418	1.32432	Up
CRTAP	cartilage associated protein [Source:HGNC Symbol;Acc:HGNC:2379]	425.712	-0.409542	0.00203116	0.0421	1.32826	Down
NPAS2	neuronal PAS domain protein 2 [Source:HGNC Symbol;Acc:HGNC:7895]	309.202	0.342903	0.00202557	0.0421	1.26831	Up
SNAI2	snail family transcriptional repressor 2 [Source:HGNC Symbol;Acc:HGNC:11094]	65.4952	-0.676785	0.00203111	0.0421	1.59857	Down
GLT8D2	glycosyltransferase 8 domain containing 2 [Source:HGNC Symbol;Acc:HGNC:24890]	21.9618	-0.726854	0.00204145	0.0423	1.65503	Down
ANKRD37	ankyrin repeat domain 37 [Source:HGNC Symbol;Acc:HGNC:29593]	159.577	0.834971	0.00207552	0.0428	1.78382	Up
FAM46C	family with sequence similarity 46 member C [Source:HGNC Symbol;Acc:HGNC:24712]	78.0516	0.818188	0.00206919	0.0428	1.76319	Up
RPL30	ribosomal protein L30 [Source:HGNC Symbol;Acc:HGNC:10333]	4612.8	0.228996	0.00208043	0.0428	1.17202	Up
SLC6A6	solute carrier family 6 member 6 [Source:HGNC Symbol;Acc:HGNC:11052]	695.829	0.60422	0.002074	0.0428	1.52016	Up
SLC16A1	solute carrier family 16 member 1 [Source:HGNC Symbol;Acc:HGNC:10922]	496.006	0.656914	0.00210738	0.0433	1.57671	Up
GLUD1	glutamate dehydrogenase 1 [Source:HGNC Symbol;Acc:HGNC:4335]	590.301	-0.284502	0.00212189	0.0435	1.21799	Down
FAM26D	family with sequence similarity 26 member D [Source:HGNC Symbol;Acc:HGNC:21094]	98.2237	-0.825952	0.0021362	0.0436	1.7727	Down
OBSL1	obscurin like 1 [Source:HGNC Symbol;Acc:HGNC:29092]	826.877	0.514209	0.00213734	0.0436	1.42821	Up
RALGPS1	Ral GEF with PH domain and SH3 binding motif 1 [Source:HGNC Symbol;Acc:HGNC:16851]	77.7069	-0.541891	0.0021392	0.0436	1.45588	Down
SIKE1	suppressor of IKBKE 1 [Source:HGNC Symbol;Acc:HGNC:26119]	102.321	0.342443	0.00213701	0.0436	1.2679	Up
THSD7A	thrombospondin type 1 domain containing 7A [Source:HGNC Symbol;Acc:HGNC:22207]	897.628	-0.563085	0.00212958	0.0436	1.47743	Down
VWA5A	von Willebrand factor A domain containing 5A [Source:HGNC Symbol;Acc:HGNC:6658]	396.948	-0.658969	0.00214986	0.0437	1.57895	Down
P2RY2	purinergic receptor P2Y2 [Source:HGNC Symbol;Acc:HGNC:8541]	115.107	0.518775	0.00216343	0.0439	1.43274	Up
KATNBL1	katanin regulatory subunit B1 like 1 [Source:HGNC Symbol;Acc:HGNC:26199]	1258.73	0.656727	0.00217202	0.044	1.5765	Up
LIMD2	LIM domain containing 2 [Source:HGNC Symbol;Acc:HGNC:28142]	183.121	-0.584017	0.00217567	0.044	1.49902	Down
COL5A3	collagen type V alpha 3 chain [Source:HGNC Symbol;Acc:HGNC:14864]	290.883	-0.574561	0.00218946	0.0441	1.48922	Down
PJA1	praja ring finger ubiquitin ligase 1 [Source:HGNC Symbol;Acc:HGNC:16648]	478.273	0.451049	0.00218681	0.0441	1.36703	Up
ZBED6CL	ZBED6 C-terminal like [Source:HGNC Symbol;Acc:HGNC:21720]	31.1468	0.541471	0.00218401	0.0441	1.45546	Up
CCBL1	kynurenine aminotransferase 1 [Source:HGNC Symbol;Acc:HGNC:1564]	28.4842	0.802613	0.00219509	0.0442	1.74426	Up
FLVCR2	feline leukemia virus subgroup C cellular receptor family member 2 [Source:HGNC Symbol;Acc:HGNC:20105]	575.259	0.468594	0.00221243	0.0444	1.38376	Up
PDLIM2	PDZ and LIM domain 2 [Source:HGNC Symbol;Acc:HGNC:13992]	1654.59	0.345128	0.00222937	0.0447	1.27026	Up
RAB25	RAB25, member RAS oncogene family [Source:HGNC Symbol;Acc:HGNC:18238]	440.267	0.455924	0.00223392	0.0447	1.37166	Up
C12orf75	chromosome 12 open reading frame 75 [Source:HGNC Symbol;Acc:HGNC:35164]	410.896	0.736168	0.00224738	0.0449	1.66575	Up
RABL6	RAB, member RAS oncogene family-like 6 [Source:HGNC Symbol;Acc:HGNC:24703]	211.218	0.658992	0.00224837	0.0449	1.57898	Up
PRSS22	protease, serine 22 [Source:HGNC Symbol;Acc:HGNC:14368]	210.149	0.817953	0.00225986	0.0451	1.7629	Up
ALDOA	aldolase, fructose-bisphosphate A [Source:HGNC Symbol;Acc:HGNC:414]	3178.08	0.460793	0.00227679	0.0453	1.3763	Up
ACOX2	acyl-CoA oxidase 2 [Source:HGNC Symbol;Acc:HGNC:120]	17.828	-0.825307	0.0022829	0.0454	1.77191	Down
FUT11	fucosyltransferase 11 [Source:HGNC Symbol;Acc:HGNC:19233]	329.331	0.359676	0.00229439	0.0455	1.28314	Up
CCRN4L	nocturnin [Source:HGNC Symbol;Acc:HGNC:14254]	91.0336	0.751612	0.00230569	0.0457	1.68367	Up
PLAG1	PLAG1 zinc finger [Source:HGNC Symbol;Acc:HGNC:9045]	72.5198	0.491368	0.00231188	0.0457	1.40578	Up
AKT1	AKT serine/threonine kinase 1 [Source:HGNC Symbol;Acc:HGNC:391]	975.443	-0.325841	0.00234072	0.0458	1.25339	Down
ANKUB1	ankyrin repeat and ubiquitin domain containing 1 [Source:HGNC Symbol;Acc:HGNC:29642]	651.536	-0.538332	0.00232771	0.0458	1.45229	Down
COL15A1	collagen type XIV alpha 1 chain [Source:HGNC Symbol;Acc:HGNC:2191]	1830.57	-0.535255	0.00233403	0.0458	1.4492	Down
GALNT3	polypeptide N-acetylgalactosaminyltransferase 3 [Source:HGNC Symbol;Acc:HGNC:4125]	59.7459	0.683889	0.00234214	0.0458	1.60646	Up
HEXIM1	hexamethylene bisacetamide inducible 1 [Source:HGNC Symbol;Acc:HGNC:24953]	1955.28	0.418135	0.00234117	0.0458	1.3362	Up
IGSF5	immunoglobulin superfamily member 5 [Source:HGNC Symbol;Acc:HGNC:5952]	261.33	0.583418	0.00234146	0.0458	1.49839	Up
PFN2	profilin 2 [Source:HGNC Symbol;Acc:HGNC:8882]	651.536	-0.538332	0.00232771	0.0458	1.45229	Down
PTGS2	prostaglandin-endoperoxide synthase 2 [Source:HGNC Symbol;Acc:HGNC:9605]	37.2771	0.826519	0.00233481	0.0458	1.7734	Up
DARC	N/A	43.4717	-0.812004	0.00236049	0.0461	1.75565	Down
IWS1	influenza virus NS1A binding protein [Source:HGNC Symbol;Acc:HGNC:16951]	679.697	0.27469	0.00240258	0.0468	1.20973	Up
TTLL5	tubulin tyrosine ligase like 5 [Source:HGNC Symbol;Acc:HGNC:19963]	616.323	0.43128	0.00240585	0.0468	1.34843	Up
RNASEH2B	ribonuclease H2 subunit B [Source:HGNC Symbol;Acc:HGNC:25671]	122.033	-0.36471	0.00241373	0.0469	1.28762	Down
BMPR2	bone morphogenetic protein receptor type 2 [Source:HGNC Symbol;Acc:HGNC:1078]	827.651	0.328565	0.00243344	0.047	1.25576	Up
CDH11	cadherin 11 [Source:HGNC Symbol;Acc:HGNC:1750]	203.6	-0.506601	0.00243968	0.047	1.4207	Down
MGAT1	mannosyl (alpha-1,3-)-glycoprotein beta-1,2-N-acetylglucosaminyltransferase [Source:HGNC Symbol;Acc:HGNC:7044]	4990.22	0.58813	0.0024267	0.047	1.5033	Up
PCBD1	pterin-4 alpha-carbinolamine dehydratase 1 [Source:HGNC Symbol;Acc:HGNC:8646]	272.937	-0.422169	0.00244329	0.047	1.33994	Down
PRKACB	protein kinase cAMP-activated catalytic subunit alpha [Source:HGNC Symbol;Acc:HGNC:9380]	89.3749	-0.42976	0.00242994	0.047	1.34701	Down
SERP1	stress associated endoplasmic reticulum protein 1 [Source:HGNC Symbol;Acc:HGNC:10759]	1301.65	0.238019	0.00243157	0.047	1.17937	Up
STRIP1	striatin interacting protein 1 [Source:HGNC Symbol;Acc:HGNC:25916]	407.576	0.235874	0.00243525	0.047	1.17762	Up
BHLHE41	basic helix-loop-helix family member e41 [Source:HGNC Symbol;Acc:HGNC:16617]	109.846	-0.556517	0.00245348	0.0471	1.47071	Down
KCNJ8	potassium voltage-gated channel subfamily J member 8 [Source:HGNC Symbol;Acc:HGNC:6269]	46.323	-0.652511	0.0024606	0.0471	1.5719	Down
MYO15B	myosin XVB [Source:HGNC Symbol;Acc:HGNC:14083]	100.466	-0.498163	0.00245339	0.0471	1.41241	Down
PPL	periplakin [Source:HGNC Symbol;Acc:HGNC:9273]	224.552	0.742289	0.00247459	0.0473	1.67283	Up
PLCXD2	phosphatidylinositol specific phospholipase C X domain containing 2 [Source:HGNC Symbol;Acc:HGNC:26462]	88.3732	-0.75226	0.00248633	0.0475	1.68443	Down
SLC25A37	solute carrier family 25 member 37 [Source:HGNC Symbol;Acc:HGNC:29786]	408.379	0.639982	0.0025144	0.0479	1.55831	Up
STS	steroid sulfatase (microsomal), isozyme S [Source:HGNC Symbol;Acc:HGNC:11425]	3161.23	0.524202	0.00250881	0.0479	1.43814	Up
STYK1	serine/threonine/tyrosine kinase 1 [Source:HGNC Symbol;Acc:HGNC:18889]	24.6001	-0.794212	0.0025169	0.0479	1.73413	Down
FAM3B	family with sequence similarity 3 member B [Source:HGNC Symbol;Acc:HGNC:1253]	433.271	0.703767	0.0025369	0.0482	1.62875	Up
AFAP1	actin filament associated protein 1 [Source:HGNC Symbol;Acc:HGNC:24017]	157.296	0.712257	0.00254963	0.0483	1.63837	Up
ZNRF2	N/A	343.891	0.305638	0.00255157	0.0483	1.23597	Up
HLA-A	major histocompatibility complex, class I, A [Source:HGNC Symbol;Acc:HGNC:4931]	253.308	-0.653223	0.00256702	0.0485	1.57268	Down
MED13L	mediator complex subunit 13 like [Source:HGNC Symbol;Acc:HGNC:22962]	596.908	0.350791	0.00256445	0.0485	1.27526	Up
SLCO2B1	solute carrier organic anion transporter family member 2B1 [Source:HGNC Symbol;Acc:HGNC:10962]	569.116	-0.496897	0.00257851	0.0486	1.41118	Down
BCAT2	branched chain amino acid transaminase 2 [Source:HGNC Symbol;Acc:HGNC:977]	252.061	0.496767	0.00259493	0.0487	1.41105	Up
GIGYF2	GRB10 interacting GYF protein 2 [Source:HGNC Symbol;Acc:HGNC:11960]	465.696	0.320336	0.00259152	0.0487	1.24862	Up
N4BP2L2	NEDD4 binding protein 2 like 2 [Source:HGNC Symbol;Acc:HGNC:26916]	579.581	0.206825	0.00259296	0.0487	1.15415	Up
FANCE	Fanconi anemia complementation group E [Source:HGNC Symbol;Acc:HGNC:3586]	281.779	0.392078	0.00260198	0.0488	1.31228	Up
GALK1	galactokinase 1 [Source:HGNC Symbol;Acc:HGNC:4118]	114.836	0.721382	0.0026143	0.0489	1.64876	Up
RASA1	RAS p21 protein activator 1 [Source:HGNC Symbol;Acc:HGNC:9871]	2682.18	0.319215	0.00261867	0.0489	1.24765	Up
RGN	regucalcin [Source:HGNC Symbol;Acc:HGNC:9989]	90.784	-0.768863	0.002611	0.0489	1.70393	Down
DAK	triokinase and FMN cyclase [Source:HGNC Symbol;Acc:HGNC:24552]	104.836	-0.40319	0.00263842	0.0492	1.32243	Down
TRPC6	transient receptor potential cation channel subfamily C member 6 [Source:HGNC Symbol;Acc:HGNC:12338]	116.824	-0.593818	0.00264425	0.0492	1.50924	Down
AK4	adenylate kinase 4 [Source:HGNC Symbol;Acc:HGNC:363]	18.5229	0.798253	0.00265134	0.0493	1.73899	Up
B4GALT6	beta-1,4-galactosyltransferase 6 [Source:HGNC Symbol;Acc:HGNC:929]	24.9179	-0.625776	0.00270007	0.0501	1.54304	Down
BZW2	basic leucine zipper and W2 domains 2 [Source:HGNC Symbol;Acc:HGNC:18808]	1942.5	0.300727	0.00271537	0.0504	1.23176	Up
LAGE3	L antigen family member 3 [Source:HGNC Symbol;Acc:HGNC:26058]	178.511	0.322913	0.00273352	0.0506	1.25085	Up
FAM43A	family with sequence similarity 43 member A [Source:HGNC Symbol;Acc:HGNC:26888]	488.215	0.690893	0.00280447	0.0519	1.61428	Up
ATP8B4	ATPase phospholipid transporting 8B4 (putative) [Source:HGNC Symbol;Acc:HGNC:13536]	64.9058	-0.409295	0.00281876	0.0521	1.32804	Down
EDIL3	EGF like repeats and discoidin domains 3 [Source:HGNC Symbol;Acc:HGNC:3173]	32.6656	-0.747415	0.0028488	0.0524	1.67878	Down
LFNG	LFNG O-fucosylpeptide 3-beta-N-acetylglucosaminyltransferase [Source:HGNC Symbol;Acc:HGNC:6560]	74.4761	0.54943	0.00284381	0.0524	1.46351	Up
MIR4648	microRNA 4648 [Source:HGNC Symbol;Acc:HGNC:41560]	74.4761	0.54943	0.00284381	0.0524	1.46351	Up
C1orf226	chromosome 1 open reading frame 226 [Source:HGNC Symbol;Acc:HGNC:34351]	71.9259	-0.716783	0.00289067	0.0529	1.64351	Down
MAPT	microtubule associated protein tau [Source:HGNC Symbol;Acc:HGNC:6893]	76.0042	-0.563431	0.00288526	0.0529	1.47778	Down
NOS1AP	nitric oxide synthase 1 adaptor protein [Source:HGNC Symbol;Acc:HGNC:16859]	71.9259	-0.716783	0.00289067	0.0529	1.64351	Down
CABLES1	Cdk5 and Abl enzyme substrate 1 [Source:HGNC Symbol;Acc:HGNC:25097]	149.98	-0.49488	0.00289963	0.053	1.4092	Down
PPID	peptidylprolyl isomerase D [Source:HGNC Symbol;Acc:HGNC:9257]	221.809	0.23102	0.00291837	0.0533	1.17366	Up
CPA1	carboxypeptidase A1 [Source:HGNC Symbol;Acc:HGNC:2296]	19.7585	-0.767628	0.00293811	0.0536	1.70247	Down
NEURL	N/A	321.261	0.634157	0.00296352	0.054	1.55203	Up
MRS2	MRS2, magnesium transporter [Source:HGNC Symbol;Acc:HGNC:13785]	244.032	-0.378749	0.00300743	0.0546	1.30021	Down
TIMP3	TIMP metallopeptidase inhibitor 3 [Source:HGNC Symbol;Acc:HGNC:11822]	12347.3	0.722715	0.00300454	0.0546	1.65028	Up
SWAP70	SWAP switching B-cell complex 70kDa subunit [Source:HGNC Symbol;Acc:HGNC:17070]	214.113	0.490672	0.00302599	0.0549	1.4051	Up
PDK1	pyruvate dehydrogenase kinase 1 [Source:HGNC Symbol;Acc:HGNC:8809]	53.1128	0.595219	0.00305254	0.0552	1.5107	Up
PTCD2	pentatricopeptide repeat domain 2 [Source:HGNC Symbol;Acc:HGNC:25734]	19.3242	-0.642835	0.00304488	0.0552	1.56139	Down
LTBP1	latent transforming growth factor beta binding protein 1 [Source:HGNC Symbol;Acc:HGNC:6714]	1122.5	0.506847	0.00305955	0.0553	1.42094	Up
CDK14	cyclin dependent kinase 14 [Source:HGNC Symbol;Acc:HGNC:8883]	50.9491	-0.541043	0.003126	0.0561	1.45502	Down
CLN3	CLN3, battenin [Source:HGNC Symbol;Acc:HGNC:2074]	1454.97	0.255044	0.003115	0.0561	1.19337	Up
ECSCR	endothelial cell surface expressed chemotaxis and apoptosis regulator [Source:HGNC Symbol;Acc:HGNC:35454]	358.179	-0.370642	0.00311739	0.0561	1.29293	Down
ZC2HC1A	zinc finger C2HC-type containing 1A [Source:HGNC Symbol;Acc:HGNC:24277]	214.565	-0.701277	0.00312749	0.0561	1.62594	Down
HCK	HCK proto-oncogene, Src family tyrosine kinase [Source:HGNC Symbol;Acc:HGNC:4840]	150.604	-0.542475	0.00314365	0.0563	1.45647	Down
SEC23A	Sec23 homolog A, coat complex II component [Source:HGNC Symbol;Acc:HGNC:10701]	398.219	0.348267	0.00316071	0.0566	1.27303	Up
DAAM2	dishevelled associated activator of morphogenesis 2 [Source:HGNC Symbol;Acc:HGNC:18143]	121.172	-0.642368	0.00317364	0.0567	1.56089	Down
CTSC	cathepsin C [Source:HGNC Symbol;Acc:HGNC:2528]	1365.62	-0.434757	0.00319521	0.057	1.35168	Down
RASSF7	Ras association domain family member 7 [Source:HGNC Symbol;Acc:HGNC:1166]	409.969	0.685654	0.00320811	0.0572	1.60843	Up
RP11-104D21.3	long intergenic non-protein coding RNA 1284 [Source:HGNC Symbol;Acc:HGNC:50342]	28.5006	0.789491	0.00322196	0.0573	1.72847	Up
CROCC	ciliary rootlet coiled-coil, rootletin [Source:HGNC Symbol;Acc:HGNC:21299]	40.4827	-0.496618	0.00323829	0.0576	1.4109	Down
EPB41	erythrocyte membrane protein band 4.1 [Source:HGNC Symbol;Acc:HGNC:3377]	120.556	0.558727	0.00328027	0.0582	1.47297	Up
FASN	fatty acid synthase [Source:HGNC Symbol;Acc:HGNC:3594]	113.215	0.498605	0.00328592	0.0583	1.41285	Up
CEP350	centrosomal protein 350 [Source:HGNC Symbol;Acc:HGNC:24238]	283.151	0.351297	0.00329727	0.0584	1.27571	Up
HBM	hemoglobin subunit mu [Source:HGNC Symbol;Acc:HGNC:4826]	315.132	0.784971	0.00330825	0.0585	1.72306	Up
NFATC2	nuclear factor of activated T-cells 2 [Source:HGNC Symbol;Acc:HGNC:7776]	162.804	-0.364568	0.00331234	0.0585	1.2875	Down
CLK1	CDC like kinase 1 [Source:HGNC Symbol;Acc:HGNC:2068]	1588.86	0.30353	0.00336288	0.0592	1.23416	Up
CYTL1	cytokine like 1 [Source:HGNC Symbol;Acc:HGNC:24435]	112.224	-0.719015	0.00335867	0.0592	1.64606	Down
C1QA	Fanconi anemia core complex associated protein 20 [Source:HGNC Symbol;Acc:HGNC:26428]	2295.01	-0.375483	0.00338022	0.0594	1.29727	Down
CD53	CD53 molecule [Source:HGNC Symbol;Acc:HGNC:1686]	268.23	-0.444237	0.00342321	0.0601	1.36059	Down
RGS19	regulator of G-protein signaling 19 [Source:HGNC Symbol;Acc:HGNC:13735]	131.861	-0.388587	0.00342968	0.0602	1.30911	Down
MLLT10	myeloid/lymphoid or mixed-lineage leukemia; translocated to, 10 [Source:HGNC Symbol;Acc:HGNC:16063]	314.162	0.297792	0.00345307	0.0604	1.22926	Up
CAMSAP2	calmodulin regulated spectrin associated protein family member 2 [Source:HGNC Symbol;Acc:HGNC:29188]	929.755	0.263016	0.0034609	0.0605	1.19998	Up
TLE6	transducin like enhancer of split 6 [Source:HGNC Symbol;Acc:HGNC:30788]	78.0078	0.652942	0.00347442	0.0606	1.57237	Up
ISM2	isthmin 2 [Source:HGNC Symbol;Acc:HGNC:23176]	2741.43	0.699205	0.0034884	0.0608	1.62361	Up
C2CD4B	C2 calcium dependent domain containing 4B [Source:HGNC Symbol;Acc:HGNC:33628]	19.7957	-0.729792	0.00350401	0.061	1.6584	Down
EPHB6	EPH receptor B6 [Source:HGNC Symbol;Acc:HGNC:3396]	92.3258	-0.770928	0.00350758	0.061	1.70637	Down
ZNF587B	N/A	45.8243	0.477665	0.00352273	0.0611	1.39249	Up
LRRC1	leucine rich repeat containing 1 [Source:HGNC Symbol;Acc:HGNC:14307]	342.821	0.617773	0.00353406	0.0613	1.53451	Up
HPCAL1	hippocalcin like 1 [Source:HGNC Symbol;Acc:HGNC:5145]	962.925	0.661239	0.0035447	0.0614	1.58144	Up
TRAK1	trafficking kinesin protein 1 [Source:HGNC Symbol;Acc:HGNC:29947]	379.251	-0.324976	0.0035736	0.0617	1.25264	Down
DLX6	distal-less homeobox 6 [Source:HGNC Symbol;Acc:HGNC:2919]	174.988	0.486424	0.0035846	0.0618	1.40097	Up
LAMC3	laminin subunit gamma 3 [Source:HGNC Symbol;Acc:HGNC:6494]	752.422	-0.62742	0.00363809	0.0627	1.5448	Down
TCF4	transcription factor 4 [Source:HGNC Symbol;Acc:HGNC:11634]	342.102	-0.326374	0.00367352	0.0631	1.25386	Down
VWA1	von Willebrand factor A domain containing 1 [Source:HGNC Symbol;Acc:HGNC:30910]	2370.6	0.316319	0.00368277	0.0632	1.24515	Up
GPER1	G protein-coupled estrogen receptor 1 [Source:HGNC Symbol;Acc:HGNC:4485]	135.332	0.779925	0.00369907	0.0634	1.71704	Up
FAM109A	family with sequence similarity 109 member A [Source:HGNC Symbol;Acc:HGNC:26509]	45.3364	-0.709967	0.00373146	0.0638	1.63577	Down
PYCARD	PYD and CARD domain containing [Source:HGNC Symbol;Acc:HGNC:16608]	72.5709	-0.338626	0.00374196	0.0639	1.26455	Down
ACBD5	acyl-CoA binding domain containing 5 [Source:HGNC Symbol;Acc:HGNC:23338]	163.969	0.324697	0.00377314	0.0642	1.2524	Up
LGALS8	galectin 8 [Source:HGNC Symbol;Acc:HGNC:6569]	1290.08	0.414153	0.00377012	0.0642	1.33252	Up
ZNF471	N/A	47.4418	-0.558792	0.0037723	0.0642	1.47303	Down
C12orf4	chromosome 12 open reading frame 4 [Source:HGNC Symbol;Acc:HGNC:1184]	47.3076	-0.450694	0.00378059	0.0643	1.3667	Down
AMOTL2	angiomotin like 2 [Source:HGNC Symbol;Acc:HGNC:17812]	390.258	0.470819	0.00382669	0.0647	1.3859	Up
EFHC1	EF-hand domain containing 1 [Source:HGNC Symbol;Acc:HGNC:16406]	86.4995	-0.445196	0.00381631	0.0647	1.3615	Down
IDE	insulin degrading enzyme [Source:HGNC Symbol;Acc:HGNC:5381]	169.554	-0.299472	0.00382527	0.0647	1.23069	Down
NANS	N-acetylneuraminate synthase [Source:HGNC Symbol;Acc:HGNC:19237]	310.102	0.340677	0.0038107	0.0647	1.26635	Up
C8orf58	chromosome 8 open reading frame 58 [Source:HGNC Symbol;Acc:HGNC:32233]	271.396	0.572162	0.00383744	0.0648	1.48675	Up
FAM26E	family with sequence similarity 26 member E [Source:HGNC Symbol;Acc:HGNC:21568]	55.2507	-0.665851	0.00385333	0.0648	1.5865	Down
RTN1	reticulon 1 [Source:HGNC Symbol;Acc:HGNC:10467]	25.1453	-0.709885	0.00384203	0.0648	1.63567	Down
WNT6	Wnt family member 6 [Source:HGNC Symbol;Acc:HGNC:12785]	30.8524	0.608799	0.00385199	0.0648	1.52499	Up
SPERT	spermatid associated [Source:HGNC Symbol;Acc:HGNC:30720]	18.5233	-0.769646	0.00386065	0.0649	1.70485	Down
PTPRC	protein tyrosine phosphatase, receptor type C [Source:HGNC Symbol;Acc:HGNC:9666]	118.595	-0.521511	0.00387385	0.065	1.43546	Down
DYRK4	dual specificity tyrosine phosphorylation regulated kinase 4 [Source:HGNC Symbol;Acc:HGNC:3095]	65.167	-0.507114	0.00388697	0.0652	1.4212	Down
HSPA1A	heat shock protein family A (Hsp70) member 1A [Source:HGNC Symbol;Acc:HGNC:5232]	1819.95	0.775668	0.00389097	0.0652	1.71198	Up
CORO6	coronin 6 [Source:HGNC Symbol;Acc:HGNC:21356]	917.589	-0.6481	0.00393388	0.0655	1.5671	Down
DEPDC5	DEP domain containing 5 [Source:HGNC Symbol;Acc:HGNC:18423]	104.365	-0.376154	0.00393611	0.0655	1.29788	Down
FCGR3A	Fc fragment of IgG receptor IIIa [Source:HGNC Symbol;Acc:HGNC:3619]	296.749	-0.619751	0.00391576	0.0655	1.53661	Down
SOD1	superoxide dismutase 1, soluble [Source:HGNC Symbol;Acc:HGNC:11179]	2654.18	-0.460423	0.00393788	0.0655	1.37594	Down
SRI	sorcin [Source:HGNC Symbol;Acc:HGNC:11292]	845.162	0.605646	0.00392463	0.0655	1.52166	Up
ANKLE2	ankyrin repeat and LEM domain containing 2 [Source:HGNC Symbol;Acc:HGNC:29101]	525.041	0.172474	0.00398074	0.0661	1.12699	Up
ITPR3	inositol 1,4,5-trisphosphate receptor type 2 [Source:HGNC Symbol;Acc:HGNC:6181]	117.8	0.540555	0.00397689	0.0661	1.45453	Up
PRDX6	peroxiredoxin 6 [Source:HGNC Symbol;Acc:HGNC:16753]	2760.14	0.648155	0.00399293	0.0662	1.56716	Up
SLC44A3	solute carrier family 44 member 3 [Source:HGNC Symbol;Acc:HGNC:28689]	47.5963	0.59114	0.00404898	0.067	1.50644	Up
SYT7	synaptotagmin 7 [Source:HGNC Symbol;Acc:HGNC:11514]	1065.05	0.381181	0.00407546	0.0674	1.30241	Up
ACSL1	acyl-CoA synthetase long-chain family member 1 [Source:HGNC Symbol;Acc:HGNC:3569]	156.941	0.432595	0.00410296	0.0675	1.34966	Up
ETV5	ETS variant 5 [Source:HGNC Symbol;Acc:HGNC:3494]	1024.67	0.288272	0.00410599	0.0675	1.22118	Up
HOXB7	homeobox B7 [Source:HGNC Symbol;Acc:HGNC:5118]	30.7036	-0.51313	0.00409317	0.0675	1.42714	Down
HOXB8	homeobox B8 [Source:HGNC Symbol;Acc:HGNC:5119]	30.7036	-0.51313	0.00409317	0.0675	1.42714	Down
HSD3B1	hydroxy-delta-5-steroid dehydrogenase, 3 beta- and steroid delta-isomerase 1 [Source:HGNC Symbol;Acc:HGNC:5217]	11099.8	0.30742	0.00410224	0.0675	1.23749	Up
PSMB9	proteasome subunit beta 9 [Source:HGNC Symbol;Acc:HGNC:9546]	175.713	-0.52281	0.00414803	0.0678	1.43675	Down
RBMX	RNA binding motif protein, X-linked [Source:HGNC Symbol;Acc:HGNC:9910]	203.652	-0.411411	0.00413326	0.0678	1.32999	Down
RERG	RAS like estrogen regulated growth inhibitor [Source:HGNC Symbol;Acc:HGNC:15980]	243.097	-0.482602	0.00413428	0.0678	1.39726	Down
TRNAU1AP	tRNA 5-methylaminomethyl-2-thiouridylate methyltransferase [Source:HGNC Symbol;Acc:HGNC:25481]	271.27	0.307247	0.00414345	0.0678	1.23734	Up
PAMR1	peptidase domain containing associated with muscle regeneration 1 [Source:HGNC Symbol;Acc:HGNC:24554]	223.929	-0.586526	0.00417566	0.0682	1.50163	Down
TBX4	T-box 4 [Source:HGNC Symbol;Acc:HGNC:11603]	174.377	-0.615388	0.00421281	0.0687	1.53197	Down
DACH1	dachshund family transcription factor 1 [Source:HGNC Symbol;Acc:HGNC:2663]	76.6405	-0.574677	0.00422508	0.0688	1.48934	Down
MTUS1	microtubule associated tumor suppressor 1 [Source:HGNC Symbol;Acc:HGNC:29789]	861.018	0.403377	0.00422208	0.0688	1.3226	Up
PPIL3	peptidylprolyl isomerase like 3 [Source:HGNC Symbol;Acc:HGNC:9262]	83.5192	0.502667	0.00423926	0.0689	1.41683	Up
GUCA2A	guanylate cyclase activator 2A [Source:HGNC Symbol;Acc:HGNC:4682]	199.059	0.760269	0.00426493	0.0692	1.69381	Up
TBC1D16	TBC1 domain family member 16 [Source:HGNC Symbol;Acc:HGNC:28356]	48.0002	-0.678177	0.00428979	0.0695	1.60012	Down
ATMIN	ATM interactor [Source:HGNC Symbol;Acc:HGNC:29034]	409.635	0.288329	0.00433424	0.0699	1.22123	Up
BMP5	bone morphogenetic protein 5 [Source:HGNC Symbol;Acc:HGNC:1072]	339.178	-0.55923	0.00432422	0.0699	1.47348	Down
RNF213	ring finger protein 213 [Source:HGNC Symbol;Acc:HGNC:14539]	367.424	-0.457872	0.00433449	0.0699	1.37351	Down
UQCRB	ubiquinol-cytochrome c reductase binding protein [Source:HGNC Symbol;Acc:HGNC:12582]	1272.66	-0.368585	0.00432627	0.0699	1.29109	Down
CCDC23	small vasohibin binding protein [Source:HGNC Symbol;Acc:HGNC:29204]	184.675	0.402935	0.0043443	0.07	1.3222	Up
PHKA2	phosphorylase kinase regulatory subunit alpha 2 [Source:HGNC Symbol;Acc:HGNC:8926]	289.205	0.321603	0.00434661	0.07	1.24972	Up
HNRNPA0	heterogeneous nuclear ribonucleoprotein A0 [Source:HGNC Symbol;Acc:HGNC:5030]	2393.99	-0.252449	0.00436829	0.0702	1.19123	Down
TMEM180	N/A	112.892	-0.59259	0.00439191	0.0705	1.50795	Down
PROCA1	proline rich basic protein 1 [Source:HGNC Symbol;Acc:HGNC:41906]	16.913	0.624189	0.00440513	0.0706	1.54134	Up
RAB4B	RAB4B, member RAS oncogene family [Source:HGNC Symbol;Acc:HGNC:9782]	921.929	0.36963	0.00443824	0.0711	1.29202	Up
PCP4L1	Purkinje cell protein 4 like 1 [Source:HGNC Symbol;Acc:HGNC:20448]	72.1849	0.767826	0.00445163	0.0712	1.7027	Up
NDEL1	nudE neurodevelopment protein 1 like 1 [Source:HGNC Symbol;Acc:HGNC:17620]	429.285	0.392513	0.00446332	0.0713	1.31268	Up
TRAM2	translocation associated membrane protein 2 [Source:HGNC Symbol;Acc:HGNC:16855]	631.892	0.427716	0.00447637	0.0714	1.3451	Up
LAMC1	laminin subunit gamma 1 [Source:HGNC Symbol;Acc:HGNC:6492]	1620.09	-0.333024	0.00453181	0.0722	1.25965	Down
PFKFB4	6-phosphofructo-2-kinase/fructose-2,6-biphosphatase 4 [Source:HGNC Symbol;Acc:HGNC:8875]	133.83	0.518441	0.0045505	0.0724	1.43241	Up
ADCY7	adenylate cyclase 7 [Source:HGNC Symbol;Acc:HGNC:238]	465.222	-0.591973	0.00456509	0.0725	1.50731	Down
MAGED2	MAGE family member D2 [Source:HGNC Symbol;Acc:HGNC:16353]	1977.72	-0.248977	0.00456393	0.0725	1.18836	Down
AOC3	amine oxidase, copper containing 3 [Source:HGNC Symbol;Acc:HGNC:550]	270.744	-0.609306	0.00462448	0.0731	1.52553	Down
ELK1	ELK1, ETS transcription factor [Source:HGNC Symbol;Acc:HGNC:3321]	128.956	-0.5687	0.00462598	0.0731	1.48319	Down
ERAP1	endoplasmic reticulum aminopeptidase 1 [Source:HGNC Symbol;Acc:HGNC:18173]	751.04	-0.44561	0.0046284	0.0731	1.36189	Down
IGDCC4	immunoglobulin superfamily DCC subclass member 4 [Source:HGNC Symbol;Acc:HGNC:13770]	480.223	0.449999	0.00461735	0.0731	1.36604	Up
LOXL3	lysyl oxidase like 2 [Source:HGNC Symbol;Acc:HGNC:6666]	61.4196	-0.570105	0.00461738	0.0731	1.48463	Down
NCF2	neutrophil cytosolic factor 2 [Source:HGNC Symbol;Acc:HGNC:7661]	138.648	-0.577206	0.00470856	0.0743	1.49196	Down
TM9SF2	transmembrane 9 superfamily member 2 [Source:HGNC Symbol;Acc:HGNC:11865]	2632.19	0.304764	0.00473795	0.0746	1.23522	Up
DUSP15	dual specificity phosphatase 15 [Source:HGNC Symbol;Acc:HGNC:16236]	44.3515	-0.654474	0.00477209	0.075	1.57404	Down
FOXS1	forkhead box S1 [Source:HGNC Symbol;Acc:HGNC:3735]	44.3515	-0.654474	0.00477209	0.075	1.57404	Down
TNFAIP8	TNF alpha induced protein 8 [Source:HGNC Symbol;Acc:HGNC:17260]	1025.64	0.479186	0.0048176	0.0756	1.39396	Up
NUDT3	nudix hydrolase 3 [Source:HGNC Symbol;Acc:HGNC:8050]	261.128	-0.398761	0.00483972	0.0759	1.31838	Down
ZNF770	N/A	242.733	0.357247	0.00486484	0.0762	1.28098	Up
SLC2A8	solute carrier family 2 member 8 [Source:HGNC Symbol;Acc:HGNC:13812]	226.961	-0.229928	0.00488159	0.0763	1.17278	Down
CCR7	C-C motif chemokine receptor 7 [Source:HGNC Symbol;Acc:HGNC:1608]	16.3899	0.762116	0.00491134	0.0766	1.69598	Up
ZNF185	zinc finger protein 185 (LIM domain) [Source:HGNC Symbol;Acc:HGNC:12976]	247.169	-0.420706	0.00491026	0.0766	1.33858	Down
D2HGDH	D-2-hydroxyglutarate dehydrogenase [Source:HGNC Symbol;Acc:HGNC:28358]	319.151	-0.418569	0.0049645	0.0774	1.3366	Down
SERINC5	serine incorporator 5 [Source:HGNC Symbol;Acc:HGNC:18825]	1078.93	0.301244	0.00496976	0.0774	1.23221	Up
GAN	gigaxonin [Source:HGNC Symbol;Acc:HGNC:4137]	97.735	0.31832	0.00498615	0.0775	1.24688	Up
CA4	carbonic anhydrase 4 [Source:HGNC Symbol;Acc:HGNC:1375]	50.8847	0.747256	0.00504588	0.0782	1.6786	Up
IPMK	inositol polyphosphate multikinase [Source:HGNC Symbol;Acc:HGNC:20739]	185.611	0.665817	0.00505434	0.0782	1.58647	Up
SPAG9	sperm associated antigen 9 [Source:HGNC Symbol;Acc:HGNC:14524]	532.711	0.26334	0.00504277	0.0782	1.20025	Up
CNNM4	cyclin and CBS domain divalent metal cation transport mediator 4 [Source:HGNC Symbol;Acc:HGNC:105]	146.339	0.496857	0.00507505	0.0784	1.41114	Up
EGLN3	egl-9 family hypoxia inducible factor 3 [Source:HGNC Symbol;Acc:HGNC:14661]	484.26	0.603907	0.00511424	0.0788	1.51983	Up
ITGA9	integrin subunit alpha 7 [Source:HGNC Symbol;Acc:HGNC:6143]	79.7772	-0.6437	0.00511227	0.0788	1.56233	Down
RPL7	ribosomal protein L7 [Source:HGNC Symbol;Acc:HGNC:10363]	67.1664	0.461434	0.00510522	0.0788	1.37691	Up
ADRA2C	adrenoceptor alpha 2C [Source:HGNC Symbol;Acc:HGNC:283]	104.708	0.676153	0.00512969	0.0789	1.59787	Up
PGM1	phosphoglucomutase 1 [Source:HGNC Symbol;Acc:HGNC:8905]	775.144	0.427227	0.00515794	0.0792	1.34465	Up
RHBDD1	rhomboid domain containing 1 [Source:HGNC Symbol;Acc:HGNC:23081]	33.2531	-0.672693	0.00515895	0.0792	1.59405	Down
DDIT4L	DNA damage inducible transcript 4 like [Source:HGNC Symbol;Acc:HGNC:30555]	9.16197	0.704963	0.00517596	0.0794	1.6301	Up
RAB6B	RAB6B, member RAS oncogene family [Source:HGNC Symbol;Acc:HGNC:14902]	178.694	-0.468447	0.00519481	0.0796	1.38362	Down
PLSCR4	phospholipid scramblase 4 [Source:HGNC Symbol;Acc:HGNC:16497]	338.485	-0.332376	0.00520731	0.0797	1.25909	Down
RAB3B	RAB3B, member RAS oncogene family [Source:HGNC Symbol;Acc:HGNC:9778]	764.213	-0.521418	0.00524443	0.08	1.43537	Down
ASB1	ankyrin repeat and SOCS box containing 1 [Source:HGNC Symbol;Acc:HGNC:16011]	68.376	-0.429937	0.00530389	0.0807	1.34718	Down
ILVBL	ilvB acetolactate synthase like [Source:HGNC Symbol;Acc:HGNC:6041]	1709.72	0.420605	0.00529544	0.0807	1.33849	Up
KDSR	3-ketodihydrosphingosine reductase [Source:HGNC Symbol;Acc:HGNC:4021]	329.131	0.282573	0.00529918	0.0807	1.21636	Up
MAP3K9	mitogen-activated protein kinase kinase kinase 9 [Source:HGNC Symbol;Acc:HGNC:6861]	89.9727	0.490146	0.0053158	0.0807	1.40459	Up
RCBTB1	RCC1 and BTB domain containing protein 1 [Source:HGNC Symbol;Acc:HGNC:18243]	99.7489	-0.433037	0.00531682	0.0807	1.35007	Down
BTD	biotinidase [Source:HGNC Symbol;Acc:HGNC:1122]	284.998	0.469968	0.00536936	0.0814	1.38508	Up
EIF4G2	eukaryotic translation initiation factor 4 gamma 2 [Source:HGNC Symbol;Acc:HGNC:3297]	5857.21	0.212502	0.00541827	0.082	1.1587	Up
RAB9A	RAB9A, member RAS oncogene family [Source:HGNC Symbol;Acc:HGNC:9792]	266.483	0.257063	0.00544033	0.0823	1.19504	Up
2017-09-02	N/A	152.056	-0.447171	0.00545194	0.0824	1.36336	Down
ABHD13	abhydrolase domain containing 13 [Source:HGNC Symbol;Acc:HGNC:20293]	123.143	-0.255743	0.00553934	0.0836	1.19395	Down
C10orf90	chromosome 10 open reading frame 90 [Source:HGNC Symbol;Acc:HGNC:26563]	20.381	0.729541	0.00557719	0.0837	1.65811	Up
C18orf54	chromosome 18 open reading frame 54 [Source:HGNC Symbol;Acc:HGNC:13796]	218.26	0.51909	0.00555566	0.0837	1.43305	Up
CHURC1-FNTB	CHURC1-FNTB readthrough [Source:HGNC Symbol;Acc:HGNC:42960]	719.556	-0.234132	0.0055637	0.0837	1.1762	Down
F11R	F11 receptor [Source:HGNC Symbol;Acc:HGNC:14685]	853.109	0.323162	0.00557123	0.0837	1.25107	Up
FNTB	farnesyltransferase, CAAX box, beta [Source:HGNC Symbol;Acc:HGNC:3785]	719.556	-0.234132	0.0055637	0.0837	1.1762	Down
TULP4	tubby like protein 4 [Source:HGNC Symbol;Acc:HGNC:15530]	272.52	0.468749	0.00558991	0.0838	1.38391	Up
LDLR	low density lipoprotein receptor [Source:HGNC Symbol;Acc:HGNC:6547]	395.858	0.608076	0.0056164	0.0841	1.52422	Up
PARP6	poly(ADP-ribose) polymerase family member 6 [Source:HGNC Symbol;Acc:HGNC:26921]	189.867	-0.338267	0.00563594	0.0841	1.26424	Down
PCBP1	poly(rC) binding protein 1 [Source:HGNC Symbol;Acc:HGNC:8647]	962.175	0.372472	0.00562459	0.0841	1.29457	Up
PERP	PERP, TP53 apoptosis effector [Source:HGNC Symbol;Acc:HGNC:17637]	2366.04	0.361704	0.00564166	0.0841	1.28494	Up
WDR89	WD repeat domain 89 [Source:HGNC Symbol;Acc:HGNC:20489]	53.9369	0.430672	0.00567737	0.0845	1.34786	Up
MROH6	maestro heat like repeat family member 6 [Source:HGNC Symbol;Acc:HGNC:27814]	149.47	0.604155	0.00575565	0.0856	1.52009	Up
PLEK	pleckstrin [Source:HGNC Symbol;Acc:HGNC:9070]	212.355	-0.455966	0.0057666	0.0856	1.3717	Down
CYTH3	cytohesin 3 [Source:HGNC Symbol;Acc:HGNC:9504]	231.702	-0.394093	0.00579488	0.0858	1.31412	Down
LOXL1	lysyl oxidase [Source:HGNC Symbol;Acc:HGNC:6664]	333.809	-0.536001	0.00579296	0.0858	1.44995	Down
TJP2	tight junction protein 2 [Source:HGNC Symbol;Acc:HGNC:11828]	1032.46	0.302411	0.00579758	0.0858	1.2332	Up
CTD-2368P22.1	N/A	21.072	-0.724777	0.00580947	0.0859	1.65264	Down
BIN1	bridging integrator 1 [Source:HGNC Symbol;Acc:HGNC:1052]	75.8508	-0.602896	0.00583956	0.0862	1.51876	Down
HCST	hematopoietic cell signal transducer [Source:HGNC Symbol;Acc:HGNC:16977]	155.197	-0.487673	0.00583425	0.0862	1.40218	Down
MIR1914	uridine-cytidine kinase 1 like 1 [Source:HGNC Symbol;Acc:HGNC:15938]	434.321	0.318243	0.00589118	0.0867	1.24681	Up
UCKL1	uridine-cytidine kinase 1 like 1 [Source:HGNC Symbol;Acc:HGNC:15938]	434.321	0.318243	0.00589118	0.0867	1.24681	Up
C15orf38-AP3S2	C15orf38-AP3S2 readthrough [Source:HGNC Symbol;Acc:HGNC:38824]	399.311	-0.324634	0.00591469	0.0868	1.25235	Down
CAST	calpastatin [Source:HGNC Symbol;Acc:HGNC:1515]	1144.07	-0.291787	0.00591277	0.0868	1.22416	Down
GALNT11	polypeptide N-acetylgalactosaminyltransferase 11 [Source:HGNC Symbol;Acc:HGNC:19875]	257.761	-0.544422	0.00591656	0.0868	1.45844	Down
ZFP62	ZFP62 zinc finger protein [Source:HGNC Symbol;Acc:HGNC:23241]	55.0698	0.6099	0.00592449	0.0868	1.52615	Up
ARHGEF26	Rho guanine nucleotide exchange factor 26 [Source:HGNC Symbol;Acc:HGNC:24490]	47.8873	-0.473831	0.00596458	0.0873	1.38879	Down
RABIF	RAB interacting factor [Source:HGNC Symbol;Acc:HGNC:9797]	67.0006	0.555257	0.00597336	0.0873	1.46943	Up
SLC30A6	solute carrier family 30 member 6 [Source:HGNC Symbol;Acc:HGNC:19305]	222.644	0.25279	0.00598391	0.0873	1.19151	Up
TRIM14	tripartite motif containing 14 [Source:HGNC Symbol;Acc:HGNC:16283]	51.0059	0.686362	0.0059725	0.0873	1.60922	Up
USP3	ubiquitin specific peptidase 3 [Source:HGNC Symbol;Acc:HGNC:12626]	259.224	0.27978	0.0059894	0.0873	1.21401	Up
CDKN1B	cyclin dependent kinase inhibitor 1B [Source:HGNC Symbol;Acc:HGNC:1785]	803.524	0.304703	0.00600429	0.0874	1.23516	Up
RAC3	ras-related C3 botulinum toxin substrate 3 (rho family, small GTP binding protein Rac3) [Source:HGNC Symbol;Acc:HGNC:9803]	155.594	0.564261	0.00603255	0.0877	1.47863	Up
CKB	creatine kinase B [Source:HGNC Symbol;Acc:HGNC:1991]	132.38	0.706386	0.00605423	0.0878	1.63171	Up
ERBB3	erb-b2 receptor tyrosine kinase 3 [Source:HGNC Symbol;Acc:HGNC:3431]	388.796	0.356976	0.00604876	0.0878	1.28074	Up
MIR21	vacuole membrane protein 1 [Source:HGNC Symbol;Acc:HGNC:29559]	96.5097	-0.585429	0.00604847	0.0878	1.50049	Down
GNPTG	N-acetylglucosamine-1-phosphate transferase gamma subunit [Source:HGNC Symbol;Acc:HGNC:23026]	798.696	0.283735	0.00608965	0.0881	1.21734	Up
MEF2C	myocyte enhancer factor 2C [Source:HGNC Symbol;Acc:HGNC:6996]	292.689	-0.332771	0.00609428	0.0881	1.25943	Down
SLIT3	slit guidance ligand 3 [Source:HGNC Symbol;Acc:HGNC:11087]	33.9219	-0.721955	0.00608657	0.0881	1.64942	Down
CX3CL1	C-X3-C motif chemokine ligand 1 [Source:HGNC Symbol;Acc:HGNC:10647]	25.1601	-0.742961	0.00611964	0.0883	1.67361	Down
FAM101B	family with sequence similarity 101 member B [Source:HGNC Symbol;Acc:HGNC:27637]	180.046	-0.624215	0.00621219	0.0895	1.54137	Down
SLC25A43	solute carrier family 25 member 43 [Source:HGNC Symbol;Acc:HGNC:30557]	123.346	-0.566032	0.0062137	0.0895	1.48045	Down
NDUFB9	NADH:ubiquinone oxidoreductase subunit B9 [Source:HGNC Symbol;Acc:HGNC:7704]	985.803	-0.223341	0.00623752	0.0897	1.16743	Down
CD97	adhesion G protein-coupled receptor E5 [Source:HGNC Symbol;Acc:HGNC:1711]	560.709	0.512166	0.00625261	0.0899	1.42619	Up
GOT2	glutamic-oxaloacetic transaminase 2 [Source:HGNC Symbol;Acc:HGNC:4433]	259.064	-0.314738	0.00627288	0.0899	1.24379	Down
CLN6	ceroid-lipofuscinosis, neuronal 6, late infantile, variant [Source:HGNC Symbol;Acc:HGNC:2077]	88.2171	-0.456381	0.00629111	0.0901	1.3721	Down
ATXN1	ATRX, chromatin remodeler [Source:HGNC Symbol;Acc:HGNC:886]	123.017	-0.417317	0.00630343	0.0902	1.33544	Down
CSGALNACT2	chondroitin sulfate N-acetylgalactosaminyltransferase 2 [Source:HGNC Symbol;Acc:HGNC:24292]	82.162	-0.496017	0.00632365	0.0902	1.41032	Down
CSHL1	chorionic somatomammotropin hormone like 1 [Source:HGNC Symbol;Acc:HGNC:2442]	6009.28	-0.724398	0.00632009	0.0902	1.65221	Down
SPATA9	spermatogenesis associated 9 [Source:HGNC Symbol;Acc:HGNC:22988]	42.9555	0.713801	0.00632343	0.0902	1.64012	Up
C20orf96	chromosome 20 open reading frame 96 [Source:HGNC Symbol;Acc:HGNC:16227]	22.0627	-0.731264	0.0063637	0.0906	1.66009	Down
LEF1	lymphoid enhancer binding factor 1 [Source:HGNC Symbol;Acc:HGNC:6551]	44.2082	-0.552084	0.00637913	0.0906	1.4662	Down
TM4SF1	transmembrane 4 L six family member 1 [Source:HGNC Symbol;Acc:HGNC:11853]	992.329	-0.442053	0.00635908	0.0906	1.35854	Down
TMEM168	transmembrane protein 168 [Source:HGNC Symbol;Acc:HGNC:25826]	211.673	-0.445551	0.00637907	0.0906	1.36183	Down
NAALADL2	N-acetylated alpha-linked acidic dipeptidase like 2 [Source:HGNC Symbol;Acc:HGNC:23219]	33.1552	-0.721884	0.00640386	0.0908	1.64933	Down
DNAJC1	DnaJ heat shock protein family (Hsp40) member C1 [Source:HGNC Symbol;Acc:HGNC:20090]	228.338	0.386158	0.00645064	0.0914	1.30691	Up
C14orf37	chromosome 14 open reading frame 37 [Source:HGNC Symbol;Acc:HGNC:19846]	433.689	0.430918	0.00649101	0.0918	1.34809	Up
FMN1	formin 1 [Source:HGNC Symbol;Acc:HGNC:3768]	167.348	0.453903	0.00649501	0.0918	1.36974	Up
PCDHB14	protocadherin beta 14 [Source:HGNC Symbol;Acc:HGNC:8685]	6.94637	-0.581859	0.00652217	0.0921	1.49678	Down
AP1G2	adaptor related protein complex 1 gamma 2 subunit [Source:HGNC Symbol;Acc:HGNC:556]	341.917	0.297853	0.00656615	0.0927	1.22931	Up
C2orf82	chromosome 2 open reading frame 82 [Source:HGNC Symbol;Acc:HGNC:33763]	395.564	0.293164	0.00665205	0.0931	1.22532	Up
COMMD7	COMM domain containing 7 [Source:HGNC Symbol;Acc:HGNC:16223]	590.576	-0.185896	0.00662702	0.0931	1.13752	Down
MEF2B	myocyte enhancer factor 2B [Source:HGNC Symbol;Acc:HGNC:6995]	215.155	-0.279349	0.00665041	0.0931	1.21365	Down
MEF2BNB	BORCS8-MEF2B readthrough [Source:HGNC Symbol;Acc:HGNC:39979]	215.155	-0.279349	0.00665041	0.0931	1.21365	Down
MEF2BNB-MEF2B	BORCS8-MEF2B readthrough [Source:HGNC Symbol;Acc:HGNC:39979]	215.155	-0.279349	0.00665041	0.0931	1.21365	Down
NLN	neurolysin [Source:HGNC Symbol;Acc:HGNC:16058]	43.3265	-0.542027	0.00662784	0.0931	1.45602	Down
PLA2G4C	phospholipase A2 group IVC [Source:HGNC Symbol;Acc:HGNC:9037]	62.0661	-0.571575	0.00661584	0.0931	1.48614	Down
TBX2	T-box 2 [Source:HGNC Symbol;Acc:HGNC:11597]	570.673	-0.411735	0.00666007	0.0931	1.33028	Down
CGN	cingulin [Source:HGNC Symbol;Acc:HGNC:17429]	28.0022	0.675817	0.00671046	0.0934	1.5975	Up
LRRC8C	leucine rich repeat containing 8 family member C [Source:HGNC Symbol;Acc:HGNC:25075]	51.0711	-0.433298	0.00670681	0.0934	1.35032	Down
NDC80	NDC80, kinetochore complex component [Source:HGNC Symbol;Acc:HGNC:16909]	84.6914	-0.409792	0.00669626	0.0934	1.32849	Down
SPPL3	signal peptide peptidase like 3 [Source:HGNC Symbol;Acc:HGNC:30424]	492.03	0.186033	0.00670644	0.0934	1.13763	Up
RNF223	ring finger protein 223 [Source:HGNC Symbol;Acc:HGNC:40020]	50.9943	0.716069	0.00673963	0.0937	1.6427	Up
AUTS2	autism susceptibility candidate 2 [Source:HGNC Symbol;Acc:HGNC:14262]	75.1442	0.423216	0.00677445	0.0938	1.34091	Up
CMKLR1	chemerin chemokine-like receptor 1 [Source:HGNC Symbol;Acc:HGNC:2121]	144.064	-0.524476	0.00677667	0.0938	1.43841	Down
MOCS2	molybdenum cofactor synthesis 2 [Source:HGNC Symbol;Acc:HGNC:7193]	127.653	-0.426702	0.00675675	0.0938	1.34416	Down
SEC61A1	Sec61 translocon alpha 1 subunit [Source:HGNC Symbol;Acc:HGNC:18276]	1922.79	-0.249639	0.00675845	0.0938	1.18891	Down
FBXO22	F-box protein 22 [Source:HGNC Symbol;Acc:HGNC:13593]	242.069	0.299203	0.00683505	0.0942	1.23046	Up
GIMAP6	GTPase, IMAP family member 6 [Source:HGNC Symbol;Acc:HGNC:21918]	294.67	-0.216224	0.00681767	0.0942	1.16169	Down
HNRNPH3	heterogeneous nuclear ribonucleoprotein H3 [Source:HGNC Symbol;Acc:HGNC:5043]	1351.12	0.230977	0.00681704	0.0942	1.17363	Up
ZNF662	N/A	63.4289	0.465215	0.00683028	0.0942	1.38052	Up
IFI6	interferon alpha inducible protein 6 [Source:HGNC Symbol;Acc:HGNC:4054]	6695.37	0.39626	0.00685765	0.0945	1.31609	Up
IL1RAP	interleukin 1 receptor accessory protein [Source:HGNC Symbol;Acc:HGNC:5995]	1194.91	0.468955	0.00688832	0.0948	1.38411	Up
C10orf10	chromosome 10 open reading frame 10 [Source:HGNC Symbol;Acc:HGNC:23355]	279.291	-0.45997	0.00702919	0.0965	1.37551	Down
MORC3	MORC family CW-type zinc finger 3 [Source:HGNC Symbol;Acc:HGNC:23572]	269.248	0.440934	0.00704244	0.0966	1.35748	Up
MT1F	metallothionein 1F [Source:HGNC Symbol;Acc:HGNC:7398]	26.6045	0.678637	0.00709685	0.0971	1.60063	Up
PROCR	protein interacting with cyclin A1 [Source:HGNC Symbol;Acc:HGNC:28600]	1194.17	0.666638	0.00708753	0.0971	1.58737	Up
TPST1	tyrosylprotein sulfotransferase 1 [Source:HGNC Symbol;Acc:HGNC:12020]	123.312	-0.414813	0.00710325	0.0971	1.33313	Down
CFH	complement factor H [Source:HGNC Symbol;Acc:HGNC:4883]	89.8595	-0.675051	0.00712322	0.0972	1.59665	Down
ZNF114	zinc finger protein 114 [Source:HGNC Symbol;Acc:HGNC:12894]	91.8066	0.354261	0.00712346	0.0972	1.27833	Up
SYCE1L	synaptonemal complex central element protein 1 like [Source:HGNC Symbol;Acc:HGNC:37236]	149.107	-0.362214	0.00715641	0.0975	1.2854	Down
ACKR3	atypical chemokine receptor 3 [Source:HGNC Symbol;Acc:HGNC:23692]	530.032	-0.616025	0.00718657	0.0976	1.53265	Down
ELMO3	engulfment and cell motility 3 [Source:HGNC Symbol;Acc:HGNC:17289]	173.427	0.523287	0.00719429	0.0976	1.43723	Up
TBC1D22A	TBC1 domain family member 22A [Source:HGNC Symbol;Acc:HGNC:1309]	362.709	0.300001	0.00717406	0.0976	1.23114	Up
TMCC3	transmembrane and coiled-coil domain family 3 [Source:HGNC Symbol;Acc:HGNC:29199]	144.468	0.46602	0.00718313	0.0976	1.38129	Up
NPL	N-acetylneuraminate pyruvate lyase [Source:HGNC Symbol;Acc:HGNC:16781]	218.704	-0.4673	0.00721362	0.0977	1.38252	Down
SLC18B1	solute carrier family 18 member B1 [Source:HGNC Symbol;Acc:HGNC:21573]	363.094	-0.380049	0.00725463	0.0981	1.30139	Down
ST5	suppression of tumorigenicity 5 [Source:HGNC Symbol;Acc:HGNC:11350]	385.476	-0.483287	0.00724675	0.0981	1.39792	Down
ANGPTL2	angiopoietin like 2 [Source:HGNC Symbol;Acc:HGNC:490]	61.2362	-0.524118	0.00728824	0.0984	1.43805	Down
ABTB2	ankyrin repeat and BTB domain containing 2 [Source:HGNC Symbol;Acc:HGNC:23842]	203.816	0.329091	0.00729735	0.0985	1.25622	Up
CDH13	cadherin 13 [Source:HGNC Symbol;Acc:HGNC:1753]	26.4237	-0.68008	0.00733761	0.0985	1.60223	Down
CLIC4	chloride intracellular channel 4 [Source:HGNC Symbol;Acc:HGNC:13518]	1563.39	0.435236	0.00732187	0.0985	1.35213	Up
COBLL1	cordon-bleu WH2 repeat protein like 1 [Source:HGNC Symbol;Acc:HGNC:23571]	6026.14	0.344139	0.00734376	0.0985	1.26939	Up
KCNMB4	potassium calcium-activated channel subfamily M regulatory beta subunit 4 [Source:HGNC Symbol;Acc:HGNC:6289]	36.2739	-0.544381	0.00730447	0.0985	1.45839	Down
OSMR	oncostatin M receptor [Source:HGNC Symbol;Acc:HGNC:8507]	1843.33	0.581451	0.00733357	0.0985	1.49635	Up
PARD3	par-3 family cell polarity regulator [Source:HGNC Symbol;Acc:HGNC:16051]	307.045	0.25065	0.00733861	0.0985	1.18974	Up
JUNB	JunB proto-oncogene, AP-1 transcription factor subunit [Source:HGNC Symbol;Acc:HGNC:6205]	1322.09	0.564199	0.00736449	0.0987	1.47857	Up
PKM	pyruvate kinase, muscle [Source:HGNC Symbol;Acc:HGNC:9021]	2072.26	0.371788	0.00740836	0.0992	1.29396	Up
CXCR4	C-X-C motif chemokine receptor 4 [Source:HGNC Symbol;Acc:HGNC:2561]	163.507	-0.480794	0.00743587	0.0994	1.39551	Down
ARMCX1	armadillo repeat containing, X-linked 1 [Source:HGNC Symbol;Acc:HGNC:18073]	105.99	-0.489058	0.00746891	0.0996	1.40353	Down
HELZ	helicase with zinc finger [Source:HGNC Symbol;Acc:HGNC:16878]	173.85	0.322898	0.00745799	0.0996	1.25084	Up
NOG	noggin [Source:HGNC Symbol;Acc:HGNC:7866]	283.496	0.726352	0.00746993	0.0996	1.65445	Up
SH3TC2	SH3 domain and tetratricopeptide repeats 2 [Source:HGNC Symbol;Acc:HGNC:29427]	642.553	-0.441445	0.00748533	0.0997	1.35796	Down
SLC1A3	solute carrier family 1 member 3 [Source:HGNC Symbol;Acc:HGNC:10941]	111.396	0.426357	0.00752832	0.1002	1.34384	Up
SEL1L	SEL1L ERAD E3 ligase adaptor subunit [Source:HGNC Symbol;Acc:HGNC:10717]	1030.4	0.201487	0.00758575	0.1008	1.14988	Up
RPF1	ribosome production factor 1 homolog [Source:HGNC Symbol;Acc:HGNC:30350]	162.451	-0.25242	0.00760908	0.101	1.1912	Down
UXS1	UDP-glucuronate decarboxylase 1 [Source:HGNC Symbol;Acc:HGNC:17729]	334.835	-0.366468	0.0076201	0.1011	1.28919	Down
KLHL42	kelch like family member 42 [Source:HGNC Symbol;Acc:HGNC:29252]	268.506	-0.345223	0.00764792	0.1013	1.27035	Down
AC015849.16	N/A	12420.1	0.422781	0.00771089	0.102	1.34051	Up
IRF2BPL	interferon regulatory factor 2 binding protein like [Source:HGNC Symbol;Acc:HGNC:14282]	869.399	0.530576	0.00771132	0.102	1.44451	Up
LST1	leukocyte specific transcript 1 [Source:HGNC Symbol;Acc:HGNC:14189]	113.316	-0.516747	0.00772167	0.102	1.43073	Down
NEDD9	neural precursor cell expressed, developmentally down-regulated 9 [Source:HGNC Symbol;Acc:HGNC:7733]	695.655	0.378584	0.00774064	0.1022	1.30006	Up
ABCA1	ATP binding cassette subfamily A member 1 [Source:HGNC Symbol;Acc:HGNC:29]	598.685	0.527357	0.00782381	0.1032	1.44129	Up
APBB1	amyloid beta precursor protein binding family B member 1 [Source:HGNC Symbol;Acc:HGNC:581]	65.6362	-0.511677	0.00783152	0.1032	1.42571	Down
PWWP2B	PWWP domain containing 2B [Source:HGNC Symbol;Acc:HGNC:25150]	188.409	0.390941	0.00784096	0.1032	1.31125	Up
SCUBE2	signal peptide, CUB domain and EGF like domain containing 2 [Source:HGNC Symbol;Acc:HGNC:30425]	26.4785	-0.671096	0.00789213	0.1037	1.59228	Down
TRA2A	transformer 2 alpha homolog [Source:HGNC Symbol;Acc:HGNC:16645]	983.731	0.214845	0.00792916	0.1039	1.16058	Up
TRIM62	tripartite motif containing 60 [Source:HGNC Symbol;Acc:HGNC:21162]	357.935	-0.380493	0.00791751	0.1039	1.30179	Down
EGFL6	EGF like domain multiple 6 [Source:HGNC Symbol;Acc:HGNC:3235]	2260.43	-0.4682	0.00796313	0.1043	1.38338	Down
PLOD2	procollagen-lysine,2-oxoglutarate 5-dioxygenase 2 [Source:HGNC Symbol;Acc:HGNC:9082]	204.915	0.578385	0.00809438	0.1059	1.49318	Up
TACC1	transforming acidic coiled-coil containing protein 1 [Source:HGNC Symbol;Acc:HGNC:11522]	961.208	0.290014	0.00814009	0.1064	1.22265	Up
GSN	gelsolin [Source:HGNC Symbol;Acc:HGNC:4620]	2579.95	0.317089	0.00818299	0.1068	1.24581	Up
CTSF	cathepsin F [Source:HGNC Symbol;Acc:HGNC:2531]	662.526	-0.580066	0.00825344	0.1074	1.49492	Down
PIP4K2C	phosphatidylinositol-5-phosphate 4-kinase type 2 gamma [Source:HGNC Symbol;Acc:HGNC:23786]	277.688	0.203272	0.00823152	0.1074	1.15131	Up
WIPF2	WAS/WASL interacting protein family member 2 [Source:HGNC Symbol;Acc:HGNC:30923]	243.447	0.331007	0.00824159	0.1074	1.25789	Up
NCOA5	nuclear receptor coactivator 5 [Source:HGNC Symbol;Acc:HGNC:15909]	173.765	0.332276	0.00829614	0.1079	1.259	Up
CRH	corticotropin releasing hormone [Source:HGNC Symbol;Acc:HGNC:2355]	30899.4	0.715776	0.00831319	0.108	1.64237	Up
MYCN	v-myc avian myelocytomatosis viral oncogene neuroblastoma derived homolog [Source:HGNC Symbol;Acc:HGNC:7559]	105.279	0.546561	0.00832419	0.108	1.4606	Up
NCKAP1L	NCK associated protein 1 like [Source:HGNC Symbol;Acc:HGNC:4862]	104.137	-0.467588	0.00833656	0.1081	1.3828	Down
CLEC4M	C-type lectin domain family 4 member M [Source:HGNC Symbol;Acc:HGNC:13523]	155.846	-0.711678	0.00838096	0.1085	1.63771	Down
TSG101	tumor susceptibility 101 [Source:HGNC Symbol;Acc:HGNC:15971]	1039.74	0.219042	0.00837868	0.1085	1.16396	Up
CLDN16	claudin 16 [Source:HGNC Symbol;Acc:HGNC:2037]	19.5619	-0.607917	0.00839893	0.1086	1.52406	Down
KCTD10	potassium channel tetramerization domain containing 10 [Source:HGNC Symbol;Acc:HGNC:23236]	341.775	-0.271337	0.00844082	0.1089	1.20693	Down
MRPL52	mitochondrial ribosomal protein L52 [Source:HGNC Symbol;Acc:HGNC:16655]	389.438	0.266326	0.00843957	0.1089	1.20274	Up
UACA	uveal autoantigen with coiled-coil domains and ankyrin repeats [Source:HGNC Symbol;Acc:HGNC:15947]	272.026	-0.40265	0.00847398	0.1092	1.32193	Down
PLEKHG5	pleckstrin homology and RhoGEF domain containing G5 [Source:HGNC Symbol;Acc:HGNC:29105]	142.072	-0.437307	0.00849209	0.1094	1.35407	Down
ATP6V0A1	ATPase H+ transporting V0 subunit a1 [Source:HGNC Symbol;Acc:HGNC:865]	789.941	0.31668	0.00859535	0.1105	1.24546	Up
RAB15	RAB15, member RAS oncogene family [Source:HGNC Symbol;Acc:HGNC:20150]	510.285	-0.46184	0.00861569	0.1106	1.3773	Down
MAGI2	membrane associated guanylate kinase, WW and PDZ domain containing 2 [Source:HGNC Symbol;Acc:HGNC:18957]	11.6071	-0.622883	0.00863332	0.1108	1.53995	Down
ASTE1	asteroid homolog 1 (Drosophila) [Source:HGNC Symbol;Acc:HGNC:25021]	98.4803	0.684215	0.00868984	0.1114	1.60683	Up
RIOK1	RIO kinase 1 [Source:HGNC Symbol;Acc:HGNC:18656]	150.649	0.38775	0.00870512	0.1114	1.30835	Up
SLC2A5	solute carrier family 2 member 5 [Source:HGNC Symbol;Acc:HGNC:11010]	29.9551	0.673557	0.00871148	0.1114	1.595	Up
ARL13B	ADP ribosylation factor like GTPase 13B [Source:HGNC Symbol;Acc:HGNC:25419]	28.7234	-0.501079	0.00879428	0.1122	1.41527	Down
CYB561A3	cytochrome b561 family member A3 [Source:HGNC Symbol;Acc:HGNC:23014]	580.899	-0.561981	0.00878925	0.1122	1.47629	Down
MMP11	matrix metallopeptidase 11 [Source:HGNC Symbol;Acc:HGNC:7157]	7247.58	0.424474	0.00878557	0.1122	1.34208	Up
RAB2A	RAB2A, member RAS oncogene family [Source:HGNC Symbol;Acc:HGNC:9763]	1384.08	0.299541	0.00880634	0.1122	1.23075	Up
SCNN1D	sodium channel epithelial 1 delta subunit [Source:HGNC Symbol;Acc:HGNC:10601]	12.1361	-0.637867	0.00881517	0.1122	1.55603	Down
NDN	necdin, MAGE family member [Source:HGNC Symbol;Acc:HGNC:7675]	441.834	-0.448295	0.00885711	0.1126	1.36443	Down
SH3D21	SH3 domain containing 21 [Source:HGNC Symbol;Acc:HGNC:26236]	219.546	0.397837	0.00886089	0.1126	1.31753	Up
C1R	C1q and tumor necrosis factor related protein 7 [Source:HGNC Symbol;Acc:HGNC:14342]	245.529	-0.565373	0.00890555	0.1129	1.47977	Down
CUEDC1	CUE domain containing 1 [Source:HGNC Symbol;Acc:HGNC:31350]	109.24	-0.361129	0.00891183	0.1129	1.28443	Down
OLFML1	olfactomedin like 1 [Source:HGNC Symbol;Acc:HGNC:24473]	18.5074	-0.657442	0.00889168	0.1129	1.57728	Down
SDC1	syndecan 1 [Source:HGNC Symbol;Acc:HGNC:10658]	20387.3	0.361993	0.00894405	0.1132	1.2852	Up
MAST4	microtubule associated serine/threonine kinase family member 4 [Source:HGNC Symbol;Acc:HGNC:19037]	480.706	0.364178	0.00895957	0.1133	1.28715	Up
UHMK1	U2AF homology motif kinase 1 [Source:HGNC Symbol;Acc:HGNC:19683]	330.772	0.32713	0.00896677	0.1133	1.25452	Up
LYPD3	LY6/PLAUR domain containing 3 [Source:HGNC Symbol;Acc:HGNC:24880]	409.402	0.475612	0.0089949	0.1135	1.39051	Up
CRLF3	cytokine receptor like factor 3 [Source:HGNC Symbol;Acc:HGNC:17177]	186.103	0.332804	0.00901935	0.1137	1.25946	Up
KYNU	kynureninase [Source:HGNC Symbol;Acc:HGNC:6469]	580.296	0.458847	0.00904845	0.114	1.37444	Up
RNF38	ring finger protein 38 [Source:HGNC Symbol;Acc:HGNC:18052]	704.07	0.37671	0.00908382	0.1143	1.29838	Up
COL6A1	collagen type VI alpha 1 chain [Source:HGNC Symbol;Acc:HGNC:2211]	3724.92	-0.527547	0.00913083	0.1147	1.44148	Down
FRMD3	FERM domain containing 3 [Source:HGNC Symbol;Acc:HGNC:24125]	68.485	-0.482595	0.00911874	0.1147	1.39725	Down
MAF	MAF bZIP transcription factor [Source:HGNC Symbol;Acc:HGNC:6776]	415.034	-0.333481	0.00915566	0.1149	1.26005	Down
CPSF3L	cleavage and polyadenylation specific factor 3-like [Source:HGNC Symbol;Acc:HGNC:26052]	294.945	0.297383	0.00919221	0.115	1.22891	Up
NRK	Nik related kinase [Source:HGNC Symbol;Acc:HGNC:25391]	1345.85	0.24977	0.00917139	0.115	1.18902	Up
ROBO2	roundabout guidance receptor 2 [Source:HGNC Symbol;Acc:HGNC:10250]	13.0361	-0.663452	0.00918085	0.115	1.58387	Down
CTDSP2	CTD small phosphatase 2 [Source:HGNC Symbol;Acc:HGNC:17077]	878.084	-0.20708	0.00924175	0.1154	1.15435	Down
MIR26A2	microRNA 26a-2 [Source:HGNC Symbol;Acc:HGNC:31611]	878.084	-0.20708	0.00924175	0.1154	1.15435	Down
GAPVD1	GTPase activating protein and VPS9 domains 1 [Source:HGNC Symbol;Acc:HGNC:23375]	408.809	0.162936	0.00927094	0.1156	1.11956	Up
PKP2	plakophilin 2 [Source:HGNC Symbol;Acc:HGNC:9024]	420.123	0.395986	0.00927268	0.1156	1.31584	Up
TMC8	transmembrane channel like 8 [Source:HGNC Symbol;Acc:HGNC:20474]	25.0727	-0.664924	0.00928609	0.1157	1.58548	Down
CSNK2A2	casein kinase 2 alpha 2 [Source:HGNC Symbol;Acc:HGNC:2459]	673.634	0.460532	0.0093118	0.1159	1.37605	Up
VCAN	versican [Source:HGNC Symbol;Acc:HGNC:2464]	849.412	-0.479977	0.00934759	0.1162	1.39472	Down
PMEL	premelanosome protein [Source:HGNC Symbol;Acc:HGNC:10880]	62.9757	0.548646	0.00937817	0.1165	1.46271	Up
PODXL	podocalyxin like [Source:HGNC Symbol;Acc:HGNC:9171]	410.17	0.443804	0.00940547	0.1167	1.36019	Up
FAM20A	FAM20A, golgi associated secretory pathway pseudokinase [Source:HGNC Symbol;Acc:HGNC:23015]	65.5948	-0.590631	0.0094314	0.1168	1.50591	Down
SLX4	SLX4 structure-specific endonuclease subunit [Source:HGNC Symbol;Acc:HGNC:23845]	25.9145	0.518105	0.00941812	0.1168	1.43207	Up
ERLIN1	ER lipid raft associated 1 [Source:HGNC Symbol;Acc:HGNC:16947]	569.665	0.231131	0.00946666	0.1171	1.17375	Up
DIO2	deiodinase, iodothyronine type II [Source:HGNC Symbol;Acc:HGNC:2884]	99.4489	0.67921	0.00951662	0.1177	1.60126	Up
C19orf12	chromosome 19 open reading frame 12 [Source:HGNC Symbol;Acc:HGNC:25443]	253.985	-0.212531	0.00959095	0.1182	1.15872	Down
TGFBR3	transforming growth factor beta receptor 3 [Source:HGNC Symbol;Acc:HGNC:11774]	1438.82	0.279291	0.00959062	0.1182	1.2136	Up
UBLCP1	ubiquitin like domain containing CTD phosphatase 1 [Source:HGNC Symbol;Acc:HGNC:28110]	167.841	-0.22896	0.00957329	0.1182	1.17199	Down
C12orf23	N/A	881.943	0.241534	0.00968718	0.1192	1.18225	Up
LRRC8A	leucine rich repeat containing 8 family member A [Source:HGNC Symbol;Acc:HGNC:19027]	733.727	0.514938	0.00968722	0.1192	1.42893	Up
FAM133B	family with sequence similarity 133 member B [Source:HGNC Symbol;Acc:HGNC:28629]	42.6917	-0.426795	0.00971615	0.1193	1.34424	Down
MBNL3	muscleblind like splicing regulator 3 [Source:HGNC Symbol;Acc:HGNC:20564]	4069.3	0.38806	0.00971642	0.1193	1.30863	Up
ACAT2	acetyl-CoA acetyltransferase 2 [Source:HGNC Symbol;Acc:HGNC:94]	34.6343	-0.541919	0.00976262	0.1197	1.45591	Down
ADRB3	adrenoceptor beta 3 [Source:HGNC Symbol;Acc:HGNC:288]	34.2527	-0.687194	0.00976355	0.1197	1.61015	Down
CCDC113	coiled-coil domain containing 113 [Source:HGNC Symbol;Acc:HGNC:25002]	77.1743	0.494836	0.00981633	0.1197	1.40916	Up
EPB41L2	erythrocyte membrane protein band 4.1 like 2 [Source:HGNC Symbol;Acc:HGNC:3379]	500.713	-0.353682	0.00981818	0.1197	1.27782	Down
LRRC4	leucine rich repeat containing 4 [Source:HGNC Symbol;Acc:HGNC:15586]	15.6245	-0.676192	0.00977927	0.1197	1.59792	Down
LSM7	LSM7 homolog, U6 small nuclear RNA and mRNA degradation associated [Source:HGNC Symbol;Acc:HGNC:20470]	448.097	0.206556	0.00981023	0.1197	1.15393	Up
LSP1	lymphocyte-specific protein 1 [Source:HGNC Symbol;Acc:HGNC:6707]	121.734	-0.662997	0.00981059	0.1197	1.58337	Down
ZCCHC7	zinc finger CCHC-type containing 7 [Source:HGNC Symbol;Acc:HGNC:26209]	19.3594	0.536096	0.00980516	0.1197	1.45004	Up
CCDC115	coiled-coil domain containing 115 [Source:HGNC Symbol;Acc:HGNC:28178]	286.3	0.272139	0.0099382	0.1204	1.2076	Up
CDIP1	cell death inducing p53 target 1 [Source:HGNC Symbol;Acc:HGNC:13234]	66.5673	-0.438261	0.0099027	0.1204	1.35497	Down
MADD	MAP kinase activating death domain [Source:HGNC Symbol;Acc:HGNC:6766]	465.028	-0.303567	0.00989125	0.1204	1.23419	Down
NAV2	neuron navigator 2 [Source:HGNC Symbol;Acc:HGNC:15997]	249.375	0.469012	0.0099251	0.1204	1.38416	Up
STK17B	serine/threonine kinase 17b [Source:HGNC Symbol;Acc:HGNC:11396]	123.066	-0.462682	0.00992046	0.1204	1.3781	Down
TIE1	tyrosine kinase with immunoglobulin like and EGF like domains 1 [Source:HGNC Symbol;Acc:HGNC:11809]	752.719	0.450782	0.00989097	0.1204	1.36678	Up
TOR1B	torsin family 1 member B [Source:HGNC Symbol;Acc:HGNC:11995]	175.787	0.303605	0.00993315	0.1204	1.23422	Up
MMRN2	multimerin 2 [Source:HGNC Symbol;Acc:HGNC:19888]	549.471	-0.569731	0.00995524	0.1205	1.48425	Down
CLEC3B	C-type lectin domain family 3 member B [Source:HGNC Symbol;Acc:HGNC:11891]	758.331	-0.360463	0.0100045	0.1208	1.28384	Down
EXOSC7	exosome component 7 [Source:HGNC Symbol;Acc:HGNC:28112]	758.331	-0.360463	0.0100045	0.1208	1.28384	Down
PSRC1	proline and serine rich coiled-coil 1 [Source:HGNC Symbol;Acc:HGNC:24472]	19.833	-0.663311	0.00998657	0.1208	1.58371	Down
HMGCLL1	3-hydroxymethyl-3-methylglutaryl-CoA lyase like 1 [Source:HGNC Symbol;Acc:HGNC:21359]	13.6756	-0.662451	0.0100295	0.121	1.58277	Down
JRKL	JRK-like [Source:HGNC Symbol;Acc:HGNC:6200]	86.7842	0.402646	0.0100526	0.1211	1.32193	Up
DDX24	DEAD-box helicase 24 [Source:HGNC Symbol;Acc:HGNC:13266]	384.94	0.25493	0.0100977	0.1214	1.19328	Up
FGFR3	fibroblast growth factor receptor 3 [Source:HGNC Symbol;Acc:HGNC:3690]	117.475	-0.418507	0.0100809	0.1214	1.33654	Down
UBE2L3	ubiquitin conjugating enzyme E2 L3 [Source:HGNC Symbol;Acc:HGNC:12488]	492.697	0.191359	0.0101607	0.1221	1.14184	Up
PET112	N/A	53.4263	-0.323204	0.0101799	0.1222	1.25111	Down
BRWD3	bromodomain and WD repeat domain containing 3 [Source:HGNC Symbol;Acc:HGNC:17342]	80.7608	0.404146	0.0101936	0.1223	1.32331	Up
TPMT	thiopurine S-methyltransferase [Source:HGNC Symbol;Acc:HGNC:12014]	43.3673	-0.610884	0.0102198	0.1225	1.5272	Down
GOLPH3	golgi phosphoprotein 3 [Source:HGNC Symbol;Acc:HGNC:15452]	1510.66	0.231251	0.0102695	0.123	1.17385	Up
TRIP4	thyroid hormone receptor interactor 13 [Source:HGNC Symbol;Acc:HGNC:12307]	171.694	0.30677	0.0103151	0.1234	1.23694	Up
C2orf40	chromosome 2 open reading frame 40 [Source:HGNC Symbol;Acc:HGNC:24642]	26.8773	-0.627945	0.010413	0.1242	1.54536	Down
RCHY1	ring finger and CHY zinc finger domain containing 1 [Source:HGNC Symbol;Acc:HGNC:17479]	195.979	0.305704	0.010407	0.1242	1.23602	Up
CMTM7	CKLF like MARVEL transmembrane domain containing 7 [Source:HGNC Symbol;Acc:HGNC:19178]	131.327	-0.402997	0.010462	0.1244	1.32225	Down
JPH2	junctophilin 2 [Source:HGNC Symbol;Acc:HGNC:14202]	71.5766	0.607473	0.0104445	0.1244	1.52359	Up
SCARF1	scavenger receptor class F member 1 [Source:HGNC Symbol;Acc:HGNC:16820]	27.7679	-0.492021	0.0104657	0.1244	1.40641	Down
SLC7A1	solute carrier family 7 member 1 [Source:HGNC Symbol;Acc:HGNC:11057]	427.484	0.560497	0.0104528	0.1244	1.47478	Up
GSTK1	glutathione S-transferase kappa 1 [Source:HGNC Symbol;Acc:HGNC:16906]	1190.71	-0.204323	0.0105047	0.1248	1.15215	Down
NUDT4	nudix hydrolase 4 [Source:HGNC Symbol;Acc:HGNC:8051]	97.5621	0.460151	0.0105183	0.1248	1.37569	Up
FNIP1	folliculin interacting protein 1 [Source:HGNC Symbol;Acc:HGNC:29418]	410.917	0.479714	0.0105323	0.1249	1.39447	Up
FBLIM1	filamin binding LIM protein 1 [Source:HGNC Symbol;Acc:HGNC:24686]	462.187	0.66443	0.0105564	0.125	1.58494	Up
NPHP3	nephrocystin 3 [Source:HGNC Symbol;Acc:HGNC:7907]	450.284	0.436277	0.0106329	0.1258	1.35311	Up
MKLN1-AS1	N/A	229.011	0.551149	0.0106959	0.1265	1.46525	Up
PKNOX2	PBX/knotted 1 homeobox 2 [Source:HGNC Symbol;Acc:HGNC:16714]	81.1107	-0.429758	0.0107816	0.1274	1.34701	Down
PCYOX1	prenylcysteine oxidase 1 [Source:HGNC Symbol;Acc:HGNC:20588]	323.744	0.328646	0.0108167	0.1277	1.25583	Up
ARTN	artemin [Source:HGNC Symbol;Acc:HGNC:727]	53.5343	-0.673373	0.0108576	0.128	1.5948	Down
AMPD3	adenosine monophosphate deaminase 3 [Source:HGNC Symbol;Acc:HGNC:470]	138.871	-0.350219	0.0108867	0.1282	1.27475	Down
KLHL28	kelch like family member 28 [Source:HGNC Symbol;Acc:HGNC:19741]	74.106	0.368742	0.0108949	0.1282	1.29123	Up
SUCLG2	succinate-CoA ligase GDP-forming beta subunit [Source:HGNC Symbol;Acc:HGNC:11450]	100.871	-0.415675	0.0109133	0.1283	1.33392	Down
SMAD2	SMAD family member 2 [Source:HGNC Symbol;Acc:HGNC:6768]	333.344	0.241278	0.0109437	0.1286	1.18204	Up
NUCB2	nucleobindin 2 [Source:HGNC Symbol;Acc:HGNC:8044]	2631.35	0.313529	0.0109697	0.1288	1.24274	Up
RFK	riboflavin kinase [Source:HGNC Symbol;Acc:HGNC:30324]	426.451	0.482157	0.010996	0.129	1.39683	Up
PANK2	pantothenate kinase 2 [Source:HGNC Symbol;Acc:HGNC:15894]	166.402	-0.260944	0.0110442	0.1294	1.19826	Down
HES4	hes family bHLH transcription factor 4 [Source:HGNC Symbol;Acc:HGNC:24149]	188.099	-0.563337	0.0110638	0.1295	1.47768	Down
PAK3	p21 (RAC1) activated kinase 3 [Source:HGNC Symbol;Acc:HGNC:8592]	152.764	0.625504	0.0110698	0.1295	1.54275	Up
HLA-F	major histocompatibility complex, class I, F [Source:HGNC Symbol;Acc:HGNC:4963]	81.8643	-0.542424	0.0111252	0.13	1.45642	Down
EBF3	early B-cell factor 3 [Source:HGNC Symbol;Acc:HGNC:19087]	32.0663	-0.555345	0.0111479	0.1301	1.46952	Down
GTF2H5	general transcription factor IIH subunit 5 [Source:HGNC Symbol;Acc:HGNC:21157]	140.452	-0.315195	0.0111408	0.1301	1.24418	Down
RNF125	ring finger protein 125 [Source:HGNC Symbol;Acc:HGNC:21150]	30.476	0.475372	0.0111592	0.1301	1.39028	Up
BAMBI	BMP and activin membrane bound inhibitor [Source:HGNC Symbol;Acc:HGNC:30251]	226.16	-0.400508	0.0112191	0.1307	1.31997	Down
SHANK2	SH3 and multiple ankyrin repeat domains 2 [Source:HGNC Symbol;Acc:HGNC:14295]	248.714	0.294003	0.0112426	0.1308	1.22604	Up
HLA-B	major histocompatibility complex, class I, B [Source:HGNC Symbol;Acc:HGNC:4932]	1785.27	-0.537978	0.011332	0.1315	1.45194	Down
RGS5	regulator of G-protein signaling 5 [Source:HGNC Symbol;Acc:HGNC:10001]	123.616	-0.598314	0.0113097	0.1315	1.51395	Down
RNF39	ring finger protein 39 [Source:HGNC Symbol;Acc:HGNC:18064]	48.1824	-0.68731	0.0113165	0.1315	1.61028	Down
ST6GALNAC6	ST6 N-acetylgalactosaminide alpha-2,6-sialyltransferase 6 [Source:HGNC Symbol;Acc:HGNC:23364]	144.023	-0.416622	0.0113715	0.1319	1.3348	Down
2017-08-31	N/A	1127.29	-0.243427	0.0114222	0.1322	1.1838	Down
ANKRD50	ankyrin repeat domain 50 [Source:HGNC Symbol;Acc:HGNC:29223]	139.065	-0.377522	0.0114107	0.1322	1.29911	Down
SRSF5	serine and arginine rich splicing factor 5 [Source:HGNC Symbol;Acc:HGNC:10787]	6424.75	0.342021	0.0114431	0.1322	1.26753	Up
TRIM45	tripartite motif containing 44 [Source:HGNC Symbol;Acc:HGNC:19016]	56.1089	-0.651972	0.0114345	0.1322	1.57131	Down
COL1A2	collagen type I alpha 2 chain [Source:HGNC Symbol;Acc:HGNC:2198]	4378.38	-0.479583	0.0114762	0.1323	1.39434	Down
DUSP5	dual specificity phosphatase 5 [Source:HGNC Symbol;Acc:HGNC:3071]	1235.08	0.497583	0.0114721	0.1323	1.41185	Up
PDE3B	phosphodiesterase 3B [Source:HGNC Symbol;Acc:HGNC:8779]	36.3446	-0.61097	0.0114579	0.1323	1.52729	Down
FAM198A	family with sequence similarity 198 member A [Source:HGNC Symbol;Acc:HGNC:24485]	151.869	0.57857	0.0115423	0.1328	1.49337	Up
ZNF600	N/A	147.397	-0.371977	0.011543	0.1328	1.29413	Down
SRSF6	serine and arginine rich splicing factor 6 [Source:HGNC Symbol;Acc:HGNC:10788]	1385.32	-0.245052	0.011568	0.1329	1.18514	Down
C16orf74	chromosome 16 open reading frame 74 [Source:HGNC Symbol;Acc:HGNC:23362]	731.309	0.457061	0.0116268	0.1333	1.37274	Up
IFITM10	interferon induced transmembrane protein 10 [Source:HGNC Symbol;Acc:HGNC:40022]	52.6464	-0.680699	0.0116311	0.1333	1.60292	Down
THOC7	THO complex 7 [Source:HGNC Symbol;Acc:HGNC:29874]	1417.94	0.2458	0.0116239	0.1333	1.18575	Up
PSMD2	proteasome 26S subunit, non-ATPase 2 [Source:HGNC Symbol;Acc:HGNC:9559]	457.017	-0.262703	0.01165	0.1334	1.19972	Down
ACTR3C	ARP3 actin-related protein 3 homolog C [Source:HGNC Symbol;Acc:HGNC:37282]	88.7176	0.468483	0.0117114	0.1339	1.38365	Up
PPP1R26	protein phosphatase 1 regulatory subunit 26 [Source:HGNC Symbol;Acc:HGNC:29089]	56.2404	-0.360559	0.0117174	0.1339	1.28392	Down
SERPINE1	serpin family E member 1 [Source:HGNC Symbol;Acc:HGNC:8583]	6409.59	0.496658	0.0117259	0.1339	1.41094	Up
ZC3H6	zinc finger CCCH-type containing 6 [Source:HGNC Symbol;Acc:HGNC:24762]	130.375	0.590583	0.0117373	0.1339	1.50586	Up
GPR183	G protein-coupled receptor 183 [Source:HGNC Symbol;Acc:HGNC:3128]	82.0588	-0.627105	0.0117757	0.134	1.54446	Down
PAQR7	progestin and adipoQ receptor family member 7 [Source:HGNC Symbol;Acc:HGNC:23146]	1732.45	0.415402	0.0117635	0.134	1.33367	Up
TSPAN13	tetraspanin 13 [Source:HGNC Symbol;Acc:HGNC:21643]	469.077	0.381931	0.0117634	0.134	1.30309	Up
ELN	elastin [Source:HGNC Symbol;Acc:HGNC:3327]	589.126	-0.437152	0.0118748	0.1348	1.35393	Down
KLHL24	kelch like family member 24 [Source:HGNC Symbol;Acc:HGNC:25947]	442.751	0.263865	0.011866	0.1348	1.20069	Up
PHYHIPL	phytanoyl-CoA 2-hydroxylase interacting protein like [Source:HGNC Symbol;Acc:HGNC:29378]	786.143	0.294126	0.0118674	0.1348	1.22614	Up
RASL12	RAS like family 12 [Source:HGNC Symbol;Acc:HGNC:30289]	139.671	-0.452585	0.0118924	0.1348	1.36849	Down
DLX6-AS1	DLX6 antisense RNA 1 [Source:HGNC Symbol;Acc:HGNC:37151]	84.5081	0.544464	0.0119356	0.1351	1.45848	Up
RAB17	RAB17, member RAS oncogene family [Source:HGNC Symbol;Acc:HGNC:16523]	274.676	0.477457	0.0119247	0.1351	1.39229	Up
CEACAM21	carcinoembryonic antigen related cell adhesion molecule 21 [Source:HGNC Symbol;Acc:HGNC:28834]	51.7508	-0.472799	0.0119958	0.1357	1.3878	Down
NCOA1	nuclear receptor coactivator 1 [Source:HGNC Symbol;Acc:HGNC:7668]	202.787	0.289422	0.0120122	0.1357	1.22215	Up
H1F0	H1 histone family member 0 [Source:HGNC Symbol;Acc:HGNC:4714]	1438.97	0.431577	0.0120415	0.136	1.34871	Up
NAT2	N-acetyltransferase 2 [Source:HGNC Symbol;Acc:HGNC:7646]	25.887	0.567914	0.0120922	0.1364	1.48238	Up
KLKB1	kallikrein B1 [Source:HGNC Symbol;Acc:HGNC:6371]	70.6037	-0.533732	0.0121389	0.1365	1.44767	Down
MUC1	mucin 1, cell surface associated [Source:HGNC Symbol;Acc:HGNC:7508]	240.016	0.652861	0.0121404	0.1365	1.57228	Up
NARS2	asparaginyl-tRNA synthetase 2, mitochondrial (putative) [Source:HGNC Symbol;Acc:HGNC:26274]	45.8592	0.443953	0.012118	0.1365	1.36033	Up
RC3H1	ring finger and CCCH-type domains 1 [Source:HGNC Symbol;Acc:HGNC:29434]	231.225	0.306096	0.0121381	0.1365	1.23636	Up
GCM1	glial cells missing homolog 1 [Source:HGNC Symbol;Acc:HGNC:4197]	1713.29	0.446339	0.0121616	0.1366	1.36258	Up
FEZ1	fasciculation and elongation protein zeta 1 [Source:HGNC Symbol;Acc:HGNC:3659]	50.4844	-0.404538	0.0122945	0.1379	1.32366	Down
RHBDD2	rhomboid domain containing 2 [Source:HGNC Symbol;Acc:HGNC:23082]	881.713	0.459359	0.012299	0.1379	1.37493	Up
ASCC3	activating signal cointegrator 1 complex subunit 3 [Source:HGNC Symbol;Acc:HGNC:18697]	374.926	0.338557	0.0123668	0.1385	1.26449	Up
BZW1	basic leucine zipper and W2 domains 1 [Source:HGNC Symbol;Acc:HGNC:18380]	262.944	0.388123	0.0123561	0.1385	1.30869	Up
MAPK9	mitogen-activated protein kinase 9 [Source:HGNC Symbol;Acc:HGNC:6886]	286.5	0.207309	0.0124067	0.1388	1.15453	Up
DTNB	dystrobrevin beta [Source:HGNC Symbol;Acc:HGNC:3058]	173.341	-0.612594	0.0124259	0.1389	1.52901	Down
RASL11B	RAS like family 11 member B [Source:HGNC Symbol;Acc:HGNC:23804]	206.382	-0.443214	0.0125542	0.1401	1.35963	Down
SAR1A	secretion associated Ras related GTPase 1A [Source:HGNC Symbol;Acc:HGNC:10534]	1088.16	0.179767	0.0125411	0.1401	1.1327	Up
AHSP	alpha hemoglobin stabilizing protein [Source:HGNC Symbol;Acc:HGNC:18075]	126.009	0.657045	0.0126244	0.1406	1.57685	Up
RYBP	RING1 and YY1 binding protein [Source:HGNC Symbol;Acc:HGNC:10480]	2491.96	0.339882	0.0126265	0.1406	1.26565	Up
ZNF462	N/A	68.8174	-0.399102	0.0126763	0.1411	1.31869	Down
SSBP1	single stranded DNA binding protein 1 [Source:HGNC Symbol;Acc:HGNC:11317]	665.89	-0.178228	0.0128352	0.1426	1.13149	Down
MEIS1	Meis homeobox 1 [Source:HGNC Symbol;Acc:HGNC:7000]	119.524	-0.310614	0.0129081	0.1432	1.24024	Down
SLC2A3	solute carrier family 2 member 3 [Source:HGNC Symbol;Acc:HGNC:11007]	403.888	0.537384	0.0128967	0.1432	1.45134	Up
FAM126A	family with sequence similarity 126 member A [Source:HGNC Symbol;Acc:HGNC:24587]	285.362	-0.384171	0.0129396	0.1434	1.30511	Down
TMCC2	transmembrane and coiled-coil domain family 2 [Source:HGNC Symbol;Acc:HGNC:24239]	56.3517	0.662578	0.0129503	0.1434	1.58291	Up
IVD	intersectin 2 [Source:HGNC Symbol;Acc:HGNC:6184]	107.371	-0.43816	0.0129814	0.1435	1.35488	Down
KTI12	KTI12 chromatin associated homolog [Source:HGNC Symbol;Acc:HGNC:25160]	61.798	0.32321	0.012965	0.1435	1.25111	Up
CNRIP1	cannabinoid receptor interacting protein 1 [Source:HGNC Symbol;Acc:HGNC:24546]	175.642	-0.345652	0.0130204	0.1438	1.27073	Down
GAPDH	glyceraldehyde-3-phosphate dehydrogenase [Source:HGNC Symbol;Acc:HGNC:4141]	3758.37	0.434805	0.0132111	0.1456	1.35173	Up
ITGA5	integrin subunit alpha 4 [Source:HGNC Symbol;Acc:HGNC:6140]	3433.79	0.501653	0.0131999	0.1456	1.41583	Up
LAMA4	laminin subunit alpha 4 [Source:HGNC Symbol;Acc:HGNC:6484]	309.147	-0.495814	0.0132463	0.1456	1.41012	Down
PROK1	protein C receptor [Source:HGNC Symbol;Acc:HGNC:9452]	219.031	0.637849	0.0132261	0.1456	1.55601	Up
SEC22C	SEC22 homolog C, vesicle trafficking protein [Source:HGNC Symbol;Acc:HGNC:16828]	150.463	-0.263525	0.0132027	0.1456	1.20041	Down
TAF1C	TATA-box binding protein associated factor, RNA polymerase I subunit C [Source:HGNC Symbol;Acc:HGNC:11534]	23.8143	-0.479789	0.0132452	0.1456	1.39454	Down
SCN9A	sodium voltage-gated channel alpha subunit 9 [Source:HGNC Symbol;Acc:HGNC:10597]	33.7064	-0.61221	0.0132852	0.1458	1.5286	Down
TMEM8A	transmembrane protein 8A [Source:HGNC Symbol;Acc:HGNC:17205]	1205.97	-0.309482	0.0132745	0.1458	1.23926	Down
FAM46A	family with sequence similarity 46 member A [Source:HGNC Symbol;Acc:HGNC:18345]	2564.21	0.374157	0.0133924	0.1468	1.29608	Up
DNMT3A	DNA methyltransferase 1 [Source:HGNC Symbol;Acc:HGNC:2976]	308.377	-0.274337	0.0134065	0.1469	1.20944	Down
LEMD3	LEM domain containing 3 [Source:HGNC Symbol;Acc:HGNC:28887]	105.589	0.298524	0.0134187	0.1469	1.22989	Up
ANXA11	annexin A11 [Source:HGNC Symbol;Acc:HGNC:535]	1926.65	-0.235324	0.0134809	0.1471	1.17717	Down
HSD17B1	hydroxysteroid 17-beta dehydrogenase 1 [Source:HGNC Symbol;Acc:HGNC:5210]	637.306	-0.570327	0.0134559	0.1471	1.48486	Down
LINC00998	long intergenic non-protein coding RNA 998 [Source:HGNC Symbol;Acc:HGNC:48953]	134.195	-0.363429	0.0134477	0.1471	1.28648	Down
PSENEN	presenilin enhancer gamma-secretase subunit [Source:HGNC Symbol;Acc:HGNC:30100]	99.9249	0.30436	0.0134739	0.1471	1.23487	Up
ANK2	ankyrin 2 [Source:HGNC Symbol;Acc:HGNC:493]	6.93801	-0.507936	0.0135329	0.1475	1.42201	Down
SPOCK1	SPARC/osteonectin, cwcv and kazal like domains proteoglycan 1 [Source:HGNC Symbol;Acc:HGNC:11251]	125.164	0.669786	0.0135821	0.1479	1.59084	Up
FGD2	FYVE, RhoGEF and PH domain containing 2 [Source:HGNC Symbol;Acc:HGNC:3664]	47.4853	-0.405102	0.013651	0.148	1.32418	Down
HMGN3	high mobility group nucleosomal binding domain 3 [Source:HGNC Symbol;Acc:HGNC:12312]	1465.81	0.458099	0.013606	0.148	1.37373	Up
LYN	LYN proto-oncogene, Src family tyrosine kinase [Source:HGNC Symbol;Acc:HGNC:6735]	988.152	0.542275	0.0136492	0.148	1.45627	Up
PCDH18	protocadherin 18 [Source:HGNC Symbol;Acc:HGNC:14268]	322.91	-0.409704	0.0136012	0.148	1.32841	Down
TMEM170A	transmembrane protein 170A [Source:HGNC Symbol;Acc:HGNC:29577]	316.784	0.226688	0.0136436	0.148	1.17015	Up
ZNF844	N/A	41.2991	-0.471043	0.0136207	0.148	1.38611	Down
GNPDA1	glucosamine-6-phosphate deaminase 1 [Source:HGNC Symbol;Acc:HGNC:4417]	292.969	-0.280319	0.0138142	0.1496	1.21446	Down
PTPN12	protein tyrosine phosphatase, non-receptor type 12 [Source:HGNC Symbol;Acc:HGNC:9645]	1261.31	0.415253	0.0138984	0.1504	1.33353	Up
B3GALTL	beta 3-glucosyltransferase [Source:HGNC Symbol;Acc:HGNC:20207]	36.5221	-0.451745	0.0139246	0.1505	1.36769	Down
BDH2	3-hydroxybutyrate dehydrogenase, type 2 [Source:HGNC Symbol;Acc:HGNC:32389]	52.6393	-0.480749	0.0139411	0.1505	1.39547	Down
SCN4B	sodium voltage-gated channel beta subunit 4 [Source:HGNC Symbol;Acc:HGNC:10592]	15.6199	-0.519398	0.0139441	0.1505	1.43336	Down
ADAMTS8	ADAM metallopeptidase with thrombospondin type 1 motif 8 [Source:HGNC Symbol;Acc:HGNC:224]	25.2707	-0.650759	0.0139701	0.1507	1.56999	Down
ABCC5	ATP binding cassette subfamily C member 5 [Source:HGNC Symbol;Acc:HGNC:56]	110.002	-0.370912	0.0140125	0.151	1.29317	Down
SERINC1	serine incorporator 1 [Source:HGNC Symbol;Acc:HGNC:13464]	2320.27	0.236178	0.0140206	0.151	1.17787	Up
ADSSL1	adenylosuccinate synthase like 1 [Source:HGNC Symbol;Acc:HGNC:20093]	87.0415	0.444276	0.0141007	0.1512	1.36063	Up
BCL7A	BCL tumor suppressor 7A [Source:HGNC Symbol;Acc:HGNC:1004]	17.513	-0.585806	0.0140732	0.1512	1.50088	Down
PPP3R1	protein phosphatase 3 regulatory subunit B, alpha [Source:HGNC Symbol;Acc:HGNC:9317]	479.922	0.231286	0.01409	0.1512	1.17388	Up
SLC7A7	solute carrier family 7 member 7 [Source:HGNC Symbol;Acc:HGNC:11065]	115.491	-0.403364	0.014113	0.1512	1.32259	Down
TMCC1	transmembrane and coiled-coil domain family 1 [Source:HGNC Symbol;Acc:HGNC:29116]	196.646	0.205008	0.0141129	0.1512	1.15269	Up
XRN1	5'-3' exoribonuclease 1 [Source:HGNC Symbol;Acc:HGNC:30654]	384.773	0.268168	0.0140592	0.1512	1.20428	Up
PKNOX1	PBX/knotted 1 homeobox 1 [Source:HGNC Symbol;Acc:HGNC:9022]	217.964	0.238516	0.0141564	0.1515	1.17978	Up
RHOB	ras homolog family member B [Source:HGNC Symbol;Acc:HGNC:668]	3352.42	0.466673	0.0141609	0.1515	1.38192	Up
ATP6V1D	ATPase H+ transporting V1 subunit D [Source:HGNC Symbol;Acc:HGNC:13527]	470.912	0.178343	0.0142435	0.1518	1.13158	Up
EIF4EBP2	eukaryotic translation initiation factor 4E binding protein 2 [Source:HGNC Symbol;Acc:HGNC:3289]	855.017	0.238819	0.0142133	0.1518	1.18003	Up
TEP1	telomerase associated protein 1 [Source:HGNC Symbol;Acc:HGNC:11726]	97.9257	-0.336812	0.0142257	0.1518	1.26296	Down
WWP1	WW domain containing E3 ubiquitin protein ligase 1 [Source:HGNC Symbol;Acc:HGNC:17004]	265.043	-0.262703	0.0142442	0.1518	1.19972	Down
ZNF525	N/A	11.2984	0.64446	0.0142357	0.1518	1.56315	Up
MAML3	mastermind like transcriptional coactivator 3 [Source:HGNC Symbol;Acc:HGNC:16272]	50.4218	-0.429165	0.014263	0.1519	1.34645	Down
PRRC1	proline rich coiled-coil 1 [Source:HGNC Symbol;Acc:HGNC:28164]	621.998	0.242149	0.0143772	0.153	1.18275	Up
COMMD1	copper metabolism domain containing 1 [Source:HGNC Symbol;Acc:HGNC:23024]	316.821	-0.266062	0.0144345	0.1533	1.20252	Down
SESN3	sestrin 3 [Source:HGNC Symbol;Acc:HGNC:23060]	366.508	-0.480724	0.0144351	0.1533	1.39544	Down
ATG12	autophagy related 12 [Source:HGNC Symbol;Acc:HGNC:588]	445.266	0.2694	0.0144713	0.1534	1.20531	Up
FNBP4	formin binding protein 4 [Source:HGNC Symbol;Acc:HGNC:19752]	570.799	0.257174	0.0144583	0.1534	1.19514	Up
KIAA1462	KIAA1462 [Source:HGNC Symbol;Acc:HGNC:29283]	340.711	-0.334342	0.0144773	0.1534	1.2608	Down
TBC1D12	TBC1 domain family member 12 [Source:HGNC Symbol;Acc:HGNC:29082]	134.53	0.40998	0.0145079	0.1536	1.32867	Up
ATP6V1C2	ATPase H+ transporting V1 subunit C2 [Source:HGNC Symbol;Acc:HGNC:18264]	1097.54	0.435579	0.0145502	0.1538	1.35245	Up
IFT27	intraflagellar transport 27 [Source:HGNC Symbol;Acc:HGNC:18626]	103.646	-0.450124	0.0145325	0.1538	1.36616	Down
2017-03-04	N/A	681.407	0.166239	0.0145775	0.154	1.12213	Up
CDA	cytidine deaminase [Source:HGNC Symbol;Acc:HGNC:1712]	310.541	0.542659	0.0146608	0.1547	1.45665	Up
RIMKLB	ribosomal modification protein rimK like family member B [Source:HGNC Symbol;Acc:HGNC:29228]	1330.23	0.200727	0.0146841	0.1549	1.14928	Up
CPNE1	copine 1 [Source:HGNC Symbol;Acc:HGNC:2314]	1675.06	0.396656	0.0147559	0.1554	1.31645	Up
DERL3	derlin 3 [Source:HGNC Symbol;Acc:HGNC:14236]	184.143	0.616013	0.0148049	0.1554	1.53263	Up
FHL2	four and a half LIM domains 2 [Source:HGNC Symbol;Acc:HGNC:3703]	534.251	0.487627	0.0147687	0.1554	1.40214	Up
LMAN1	lectin, mannose binding 1 [Source:HGNC Symbol;Acc:HGNC:6631]	1292.41	0.232262	0.014809	0.1554	1.17468	Up
PIN4	peptidylprolyl cis/trans isomerase, NIMA-interacting 4 [Source:HGNC Symbol;Acc:HGNC:8992]	129.561	-0.442094	0.0147974	0.1554	1.35858	Down
TPD52L1	tumor protein D52-like 1 [Source:HGNC Symbol;Acc:HGNC:12006]	97.6368	0.620382	0.0147556	0.1554	1.53728	Up
SLC9B2	solute carrier family 9 member B2 [Source:HGNC Symbol;Acc:HGNC:25143]	61.6167	-0.48296	0.0148338	0.1556	1.39761	Down
WDR24	WD repeat domain 24 [Source:HGNC Symbol;Acc:HGNC:20852]	404.279	0.280858	0.0148664	0.1558	1.21492	Up
PDGFB	platelet derived growth factor subunit B [Source:HGNC Symbol;Acc:HGNC:8800]	520.216	-0.262761	0.0149033	0.1561	1.19977	Down
CCDC3	coiled-coil domain containing 3 [Source:HGNC Symbol;Acc:HGNC:23813]	226.697	-0.609379	0.0149377	0.1562	1.5256	Down
TAPBP	TAP binding protein [Source:HGNC Symbol;Acc:HGNC:11566]	905.178	0.422247	0.0149356	0.1562	1.34001	Up
PARD6B	par-6 family cell polarity regulator beta [Source:HGNC Symbol;Acc:HGNC:16245]	370.846	0.46621	0.014994	0.1565	1.38148	Up
RAB35	RAB35, member RAS oncogene family [Source:HGNC Symbol;Acc:HGNC:9774]	660.818	-0.118966	0.014979	0.1565	1.08596	Down
RNF145	ring finger protein 145 [Source:HGNC Symbol;Acc:HGNC:20853]	685.413	0.272166	0.0150917	0.1574	1.20762	Up
ADARB1	adenosine deaminase, RNA specific B1 [Source:HGNC Symbol;Acc:HGNC:226]	148.544	0.558337	0.0151221	0.1576	1.47257	Up
ZNF830	N/A	115.495	0.302001	0.0151372	0.1576	1.23285	Up
ARHGAP33	Rho GTPase activating protein 33 [Source:HGNC Symbol;Acc:HGNC:23085]	25.6225	-0.540509	0.0151592	0.1577	1.45449	Down
ELF3	E74 like ETS transcription factor 3 [Source:HGNC Symbol;Acc:HGNC:3318]	631.636	0.377249	0.0152132	0.1582	1.29886	Up
GMFG	glia maturation factor gamma [Source:HGNC Symbol;Acc:HGNC:4374]	371.662	-0.299466	0.015239	0.1582	1.23069	Down
SLC23A2	solute carrier family 23 member 2 [Source:HGNC Symbol;Acc:HGNC:10973]	1023.48	-0.455029	0.0152409	0.1582	1.37081	Down
FZD7	frizzled class receptor 7 [Source:HGNC Symbol;Acc:HGNC:4045]	78.1189	-0.519638	0.0152832	0.1584	1.4336	Down
SLC25A40	solute carrier family 25 member 40 [Source:HGNC Symbol;Acc:HGNC:29680]	47.8066	0.403321	0.01527	0.1584	1.32255	Up
BTBD3	BTB domain containing 3 [Source:HGNC Symbol;Acc:HGNC:15854]	565.315	-0.338481	0.015477	0.1599	1.26442	Down
C1QC	complement C1q binding protein [Source:HGNC Symbol;Acc:HGNC:1243]	983.626	-0.384563	0.0154742	0.1599	1.30546	Down
LIFR	leukemia inhibitory factor receptor alpha [Source:HGNC Symbol;Acc:HGNC:6597]	2249.31	0.488906	0.0154801	0.1599	1.40338	Up
NIPSNAP3B	nipsnap homolog 3B [Source:HGNC Symbol;Acc:HGNC:23641]	56.9986	-0.472574	0.0154905	0.1599	1.38758	Down
SPG20	spastic paraplegia 20 (Troyer syndrome) [Source:HGNC Symbol;Acc:HGNC:18514]	911.895	0.250655	0.0154724	0.1599	1.18975	Up
IRX3	iroquois homeobox 3 [Source:HGNC Symbol;Acc:HGNC:14360]	9.97483	-0.655792	0.0155369	0.16	1.57548	Down
LPAR5	lysophosphatidic acid receptor 1 [Source:HGNC Symbol;Acc:HGNC:3166]	34.041	-0.430179	0.0155135	0.16	1.3474	Down
PRX	periaxin [Source:HGNC Symbol;Acc:HGNC:13797]	84.7704	0.586615	0.0155219	0.16	1.50172	Up
KLHL8	kelch like family member 8 [Source:HGNC Symbol;Acc:HGNC:18644]	122.647	0.434944	0.0155497	0.1601	1.35186	Up
TAF13	TATA-box binding protein associated factor 13 [Source:HGNC Symbol;Acc:HGNC:11546]	453.316	0.255919	0.0155702	0.1601	1.1941	Up
ADIPOR2	adiponectin receptor 2 [Source:HGNC Symbol;Acc:HGNC:24041]	305.334	0.243896	0.015713	0.1612	1.18419	Up
CALML4	calmodulin like 4 [Source:HGNC Symbol;Acc:HGNC:18445]	41.1237	-0.386559	0.0156932	0.1612	1.30727	Down
GNG4	G protein subunit gamma 4 [Source:HGNC Symbol;Acc:HGNC:4407]	25.3794	0.653936	0.0157263	0.1612	1.57345	Up
SUV39H1	suppressor of variegation 3-9 homolog 1 [Source:HGNC Symbol;Acc:HGNC:11479]	99.0403	0.453874	0.0156863	0.1612	1.36971	Up
PLAU	plasminogen activator, urokinase [Source:HGNC Symbol;Acc:HGNC:9052]	900.413	-0.491943	0.0157798	0.1614	1.40634	Down
ZNF428	N/A	296.564	-0.32246	0.0157489	0.1614	1.25046	Down
PTGES	prostaglandin E synthase [Source:HGNC Symbol;Acc:HGNC:9599]	793.785	0.473511	0.0158191	0.1617	1.38848	Up
COL5A1	collagen type V alpha 1 chain [Source:HGNC Symbol;Acc:HGNC:2209]	889.283	-0.370143	0.015869	0.162	1.29248	Down
CYP4V2	cytochrome P450 family 4 subfamily V member 2 [Source:HGNC Symbol;Acc:HGNC:23198]	91.0528	-0.473797	0.0158848	0.162	1.38876	Down
TXK	TXK tyrosine kinase [Source:HGNC Symbol;Acc:HGNC:12434]	291.988	-0.638703	0.0158632	0.162	1.55693	Down
OLFM2	olfactomedin 2 [Source:HGNC Symbol;Acc:HGNC:17189]	59.3077	-0.608983	0.0159078	0.1621	1.52518	Down
CCDC126	coiled-coil domain containing 126 [Source:HGNC Symbol;Acc:HGNC:22398]	25.0564	0.562781	0.0159944	0.1625	1.47711	Up
AC079341.1	N/A	98.4042	0.493026	0.0160456	0.1628	1.40739	Up
CCDC149	coiled-coil domain containing 149 [Source:HGNC Symbol;Acc:HGNC:25405]	100.424	-0.403662	0.0160904	0.1628	1.32286	Down
FADS2	fatty acid desaturase 2 [Source:HGNC Symbol;Acc:HGNC:3575]	272.076	-0.274476	0.016073	0.1628	1.20955	Down
MORN1	MORN repeat containing 1 [Source:HGNC Symbol;Acc:HGNC:25852]	9.31065	-0.518938	0.0160798	0.1628	1.4329	Down
NUPL1	nucleoporin 58 [Source:HGNC Symbol;Acc:HGNC:20261]	254.384	0.255268	0.0160504	0.1628	1.19356	Up
ENTPD1	ectonucleoside triphosphate diphosphohydrolase 1 [Source:HGNC Symbol;Acc:HGNC:3363]	1161.29	0.450498	0.0161923	0.1637	1.36651	Up
ARHGEF9	Cdc42 guanine nucleotide exchange factor 9 [Source:HGNC Symbol;Acc:HGNC:14561]	41.7167	-0.530026	0.0162674	0.164	1.44395	Down
CD209	CD209 molecule [Source:HGNC Symbol;Acc:HGNC:1641]	129.83	-0.603058	0.0162261	0.164	1.51893	Down
MAX	MYC associated factor X [Source:HGNC Symbol;Acc:HGNC:6913]	364.989	0.261018	0.0162818	0.164	1.19832	Up
SAC3D1	SAC3 domain containing 1 [Source:HGNC Symbol;Acc:HGNC:30179]	48.4057	-0.376353	0.0162774	0.164	1.29806	Down
SLC26A6	solute carrier family 26 member 6 [Source:HGNC Symbol;Acc:HGNC:14472]	225.839	0.590673	0.0162479	0.164	1.50595	Up
MERTK	MER proto-oncogene, tyrosine kinase [Source:HGNC Symbol;Acc:HGNC:7027]	150.255	0.420978	0.0162991	0.1641	1.33884	Up
ACYP1	acylphosphatase 1 [Source:HGNC Symbol;Acc:HGNC:179]	205.454	0.364153	0.0163752	0.1647	1.28713	Up
SCRN3	secernin 3 [Source:HGNC Symbol;Acc:HGNC:30382]	104.081	-0.276834	0.0164168	0.165	1.21153	Down
BCAR3	breast cancer anti-estrogen resistance 3 [Source:HGNC Symbol;Acc:HGNC:973]	1244.57	0.519473	0.0164508	0.1652	1.43343	Up
KCTD3	potassium channel tetramerization domain containing 3 [Source:HGNC Symbol;Acc:HGNC:21305]	400.324	-0.223941	0.0165353	0.1658	1.16792	Down
RBM33	RNA binding motif protein 33 [Source:HGNC Symbol;Acc:HGNC:27223]	357.774	0.200595	0.0165342	0.1658	1.14917	Up
GNG11	G protein subunit gamma 11 [Source:HGNC Symbol;Acc:HGNC:4403]	5592.18	-0.335019	0.0166453	0.1666	1.26139	Down
PRELP	proline and arginine rich end leucine rich repeat protein [Source:HGNC Symbol;Acc:HGNC:9357]	177.438	0.644637	0.0166328	0.1666	1.56335	Up
ZC3H7A	zinc finger CCCH-type containing 7A [Source:HGNC Symbol;Acc:HGNC:30959]	367.309	0.211558	0.0166539	0.1666	1.15794	Up
PTPRJ	protein tyrosine phosphatase, receptor type J [Source:HGNC Symbol;Acc:HGNC:9673]	586.381	-0.267877	0.0166844	0.1668	1.20403	Down
COL21A1	collagen type XXI alpha 1 chain [Source:HGNC Symbol;Acc:HGNC:17025]	196.035	-0.516999	0.016711	0.167	1.43098	Down
LIN28B	LIM zinc finger domain containing 3 [Source:HGNC Symbol;Acc:HGNC:30047]	511.57	0.244268	0.0167552	0.1673	1.18449	Up
OST4	oligosaccharyltransferase complex subunit 4, non-catalytic [Source:HGNC Symbol;Acc:HGNC:32483]	542.175	0.282745	0.0167674	0.1673	1.21651	Up
SYCP2L	synaptonemal complex protein 2 like [Source:HGNC Symbol;Acc:HGNC:21537]	50.0885	0.444837	0.0168229	0.1677	1.36116	Up
FASTKD3	FAST kinase domains 3 [Source:HGNC Symbol;Acc:HGNC:28758]	42.593	-0.379114	0.0169331	0.1687	1.30054	Down
CCAR1	cell division cycle and apoptosis regulator 1 [Source:HGNC Symbol;Acc:HGNC:24236]	306.573	0.204633	0.0169984	0.1692	1.15239	Up
IER5L	immediate early response 5 like [Source:HGNC Symbol;Acc:HGNC:23679]	130.363	0.581254	0.0170306	0.1694	1.49615	Up
RHPN2	rhophilin Rho GTPase binding protein 2 [Source:HGNC Symbol;Acc:HGNC:19974]	92.8055	0.44281	0.0171155	0.1701	1.35925	Up
CASP4	caspase 4 [Source:HGNC Symbol;Acc:HGNC:1505]	1468.73	-0.256212	0.0171529	0.1703	1.19434	Down
ANKRD10	ankyrin repeat domain 10 [Source:HGNC Symbol;Acc:HGNC:20265]	1231.87	-0.287377	0.017213	0.1708	1.22042	Down
BCL2L13	BCL2 like 13 [Source:HGNC Symbol;Acc:HGNC:17164]	347.882	-0.210807	0.0173088	0.1716	1.15734	Down
TMEM107	transmembrane protein 107 [Source:HGNC Symbol;Acc:HGNC:28128]	90.9795	0.403729	0.0173443	0.1719	1.32292	Up
CTNNBIP1	catenin beta interacting protein 1 [Source:HGNC Symbol;Acc:HGNC:16913]	333.352	-0.224056	0.0173812	0.172	1.16801	Down
DLL4	delta like canonical Notch ligand 4 [Source:HGNC Symbol;Acc:HGNC:2910]	156.031	-0.338376	0.017396	0.172	1.26433	Down
MLLT1	MLLT1, super elongation complex subunit [Source:HGNC Symbol;Acc:HGNC:7134]	5006.96	-0.336002	0.0173861	0.172	1.26225	Down
FKBP7	FK506 binding protein 5 [Source:HGNC Symbol;Acc:HGNC:3721]	51.3577	-0.513157	0.0174206	0.1721	1.42717	Down
SH3GLB2	SH3 domain containing GRB2 like endophilin B2 [Source:HGNC Symbol;Acc:HGNC:10834]	4161.05	-0.176377	0.0174853	0.1726	1.13004	Down
ARSB	arylsulfatase B [Source:HGNC Symbol;Acc:HGNC:714]	38.2883	-0.61624	0.0175506	0.1727	1.53287	Down
FAM19A2	family with sequence similarity 19 member A2, C-C motif chemokine like [Source:HGNC Symbol;Acc:HGNC:21589]	11.7226	0.619135	0.0175337	0.1727	1.53595	Up
MRPS30	mitochondrial ribosomal protein S30 [Source:HGNC Symbol;Acc:HGNC:8769]	125.498	-0.300967	0.0175199	0.1727	1.23197	Down
RRAGC	Ras related GTP binding C [Source:HGNC Symbol;Acc:HGNC:19902]	686.962	0.29705	0.017523	0.1727	1.22863	Up
PDK2	pyruvate dehydrogenase kinase 2 [Source:HGNC Symbol;Acc:HGNC:8810]	20.823	-0.643228	0.0176832	0.1739	1.56182	Down
LYVE1	lymphatic vessel endothelial hyaluronan receptor 1 [Source:HGNC Symbol;Acc:HGNC:14687]	800.795	-0.350715	0.0177125	0.174	1.27519	Down
SNN	stannin [Source:HGNC Symbol;Acc:HGNC:11149]	40.5187	-0.421569	0.0177065	0.174	1.33938	Down
CXCR6	C-X-C motif chemokine receptor 6 [Source:HGNC Symbol;Acc:HGNC:16647]	108.466	0.616845	0.0178221	0.1749	1.53352	Up
RASAL3	RAS protein activator like 3 [Source:HGNC Symbol;Acc:HGNC:26129]	12.9421	-0.556652	0.0178689	0.1751	1.47085	Down
LIPA	lipase A, lysosomal acid type [Source:HGNC Symbol;Acc:HGNC:6617]	571.243	-0.3067	0.0178871	0.1752	1.23688	Down
PACS1	phosphofurin acidic cluster sorting protein 1 [Source:HGNC Symbol;Acc:HGNC:30032]	139.193	-0.525537	0.0179217	0.1754	1.43947	Down
SIK2	salt inducible kinase 2 [Source:HGNC Symbol;Acc:HGNC:21680]	83.8973	0.340933	0.0180025	0.176	1.26658	Up
TKT	transketolase [Source:HGNC Symbol;Acc:HGNC:11834]	885.256	-0.249716	0.0180242	0.1761	1.18897	Down
CCDC68	coiled-coil domain containing 68 [Source:HGNC Symbol;Acc:HGNC:24350]	254.083	-0.312057	0.0181486	0.1771	1.24148	Down
GP6	glycoprotein VI platelet [Source:HGNC Symbol;Acc:HGNC:14388]	16.4023	0.555394	0.0181409	0.1771	1.46957	Up
DDX11	DEAD/H-box helicase 11 [Source:HGNC Symbol;Acc:HGNC:2736]	59.6386	-0.616066	0.0181907	0.1773	1.53269	Down
COL3A1	collagen type III alpha 1 chain [Source:HGNC Symbol;Acc:HGNC:2201]	8645.96	-0.325045	0.0182184	0.1775	1.2527	Down
RAD54L	RAD54-like (S. cerevisiae) [Source:HGNC Symbol;Acc:HGNC:9826]	15.5317	-0.623875	0.0182291	0.1775	1.54101	Down
KIAA1211	KIAA1211 [Source:HGNC Symbol;Acc:HGNC:29219]	45.1357	-0.639114	0.018288	0.1779	1.55737	Down
QSOX1	quiescin sulfhydryl oxidase 1 [Source:HGNC Symbol;Acc:HGNC:9756]	5186.09	0.531942	0.018414	0.1787	1.44587	Up
SNX10	sorting nexin 10 [Source:HGNC Symbol;Acc:HGNC:14974]	320.268	0.450135	0.0183986	0.1787	1.36617	Up
TAF4	TATA-box binding protein associated factor 4 [Source:HGNC Symbol;Acc:HGNC:11537]	167.77	0.34193	0.0183844	0.1787	1.26745	Up
TMBIM6	transmembrane BAX inhibitor motif containing 6 [Source:HGNC Symbol;Acc:HGNC:11723]	4010.35	0.207914	0.0186181	0.1806	1.15502	Up
NAPG	NSF attachment protein gamma [Source:HGNC Symbol;Acc:HGNC:7642]	184.471	0.232284	0.0186862	0.181	1.17469	Up
TRIM2	tripartite motif containing 2 [Source:HGNC Symbol;Acc:HGNC:15974]	17.8836	-0.500114	0.0186874	0.181	1.41432	Down
ALDH3A2	aldehyde dehydrogenase 3 family member A2 [Source:HGNC Symbol;Acc:HGNC:403]	73.5469	-0.335524	0.0188018	0.1814	1.26184	Down
C1QTNF5	C1q and tumor necrosis factor related protein 3 [Source:HGNC Symbol;Acc:HGNC:14326]	98.3635	-0.621603	0.0187934	0.1814	1.53858	Down
MFRP	membrane frizzled-related protein [Source:HGNC Symbol;Acc:HGNC:18121]	98.3635	-0.621603	0.0187934	0.1814	1.53858	Down
MTMR1	myotubularin related protein 1 [Source:HGNC Symbol;Acc:HGNC:7449]	668.242	0.201524	0.0187965	0.1814	1.14991	Up
RP11-403P17.5	N/A	136.264	-0.367238	0.0187518	0.1814	1.28988	Down
NUP155	nucleoporin 155 [Source:HGNC Symbol;Acc:HGNC:8063]	138.518	0.296979	0.0188779	0.182	1.22857	Up
ACP2	acid phosphatase 2, lysosomal [Source:HGNC Symbol;Acc:HGNC:123]	633.786	0.298052	0.0189173	0.1823	1.22948	Up
BTAF1	B-TFIID TATA-box binding protein associated factor 1 [Source:HGNC Symbol;Acc:HGNC:17307]	313.965	0.263013	0.0189726	0.1826	1.19998	Up
WDFY4	WDFY family member 4 [Source:HGNC Symbol;Acc:HGNC:29323]	13.5454	-0.532832	0.018973	0.1826	1.44677	Down
CRLF1	cytokine receptor like factor 1 [Source:HGNC Symbol;Acc:HGNC:2364]	149.184	0.636355	0.0190125	0.1827	1.5544	Up
NDUFA1	NADH:ubiquinone oxidoreductase subunit A1 [Source:HGNC Symbol;Acc:HGNC:7683]	1221.57	0.177439	0.0190182	0.1827	1.13087	Up
SDC4	syndecan 4 [Source:HGNC Symbol;Acc:HGNC:10661]	637.671	0.381348	0.0190296	0.1827	1.30256	Up
ACSL3	acyl-CoA synthetase long-chain family member 3 [Source:HGNC Symbol;Acc:HGNC:3570]	544.746	0.279282	0.0190516	0.1828	1.21359	Up
ZMYND11	zinc finger MYND-type containing 11 [Source:HGNC Symbol;Acc:HGNC:16966]	284.077	-0.256894	0.0190961	0.1831	1.1949	Down
SNCG	synuclein gamma [Source:HGNC Symbol;Acc:HGNC:11141]	97.6072	-0.485703	0.019152	0.1835	1.40027	Down
KCTD15	potassium channel tetramerization domain containing 15 [Source:HGNC Symbol;Acc:HGNC:23297]	33.9633	-0.495097	0.0192472	0.1843	1.40942	Down
MPHOSPH8	M-phase phosphoprotein 8 [Source:HGNC Symbol;Acc:HGNC:29810]	159.01	0.289721	0.0192614	0.1843	1.2224	Up
CITED4	Cbp/p300 interacting transactivator with Glu/Asp rich carboxy-terminal domain 4 [Source:HGNC Symbol;Acc:HGNC:18696]	335.815	-0.509536	0.0193267	0.1848	1.42359	Down
IFRD1	interferon related developmental regulator 1 [Source:HGNC Symbol;Acc:HGNC:5456]	535.668	-0.225032	0.0193624	0.1848	1.1688	Down
SOS2	SOS Ras/Rho guanine nucleotide exchange factor 2 [Source:HGNC Symbol;Acc:HGNC:11188]	583.688	0.350737	0.019349	0.1848	1.27521	Up
ADAM33	ADAM metallopeptidase domain 33 [Source:HGNC Symbol;Acc:HGNC:15478]	52.8231	-0.552333	0.019416	0.185	1.46646	Down
KANK2	KN motif and ankyrin repeat domains 2 [Source:HGNC Symbol;Acc:HGNC:29300]	320.45	-0.334948	0.0194182	0.185	1.26133	Down
TMEM179B	transmembrane protein 179B [Source:HGNC Symbol;Acc:HGNC:33744]	737.009	0.365147	0.0194258	0.185	1.28801	Up
ITPRIP	inositol 1,4,5-trisphosphate receptor type 3 [Source:HGNC Symbol;Acc:HGNC:6182]	747.242	0.317233	0.0194801	0.1854	1.24594	Up
COLEC12	collectin subfamily member 12 [Source:HGNC Symbol;Acc:HGNC:16016]	822.177	0.34026	0.0195602	0.186	1.26598	Up
CARD8	caspase recruitment domain family member 8 [Source:HGNC Symbol;Acc:HGNC:17057]	165.603	-0.367664	0.0195797	0.1861	1.29026	Down
TMEM176A	transmembrane protein 176A [Source:HGNC Symbol;Acc:HGNC:24930]	343.602	-0.491845	0.0196177	0.1863	1.40624	Down
VEGFC	vascular endothelial growth factor C [Source:HGNC Symbol;Acc:HGNC:12682]	89.3525	0.461959	0.0196423	0.1864	1.37741	Up
E2F8	E2F transcription factor 8 [Source:HGNC Symbol;Acc:HGNC:24727]	28.3096	-0.630867	0.0197176	0.187	1.5485	Down
CHCHD4	coiled-coil-helix-coiled-coil-helix domain containing 4 [Source:HGNC Symbol;Acc:HGNC:26467]	75.3761	-0.311167	0.0197886	0.1873	1.24071	Down
RFX5	regulatory factor X5 [Source:HGNC Symbol;Acc:HGNC:9986]	97.418	-0.383767	0.0197904	0.1873	1.30474	Down
STAM2	signal transducing adaptor molecule 2 [Source:HGNC Symbol;Acc:HGNC:11358]	272.07	0.166172	0.0197671	0.1873	1.12208	Up
BAALC	brain and acute leukemia, cytoplasmic [Source:HGNC Symbol;Acc:HGNC:14333]	56.3766	-0.589979	0.019869	0.1878	1.50522	Down
PPP1R15B	protein phosphatase 1 regulatory subunit 15B [Source:HGNC Symbol;Acc:HGNC:14951]	1379.83	0.266828	0.019864	0.1878	1.20316	Up
MCF2L	MCF.2 cell line derived transforming sequence like [Source:HGNC Symbol;Acc:HGNC:14576]	70.0874	0.592957	0.0199058	0.1879	1.50834	Up
SYNPO2L	synaptopodin 2 like [Source:HGNC Symbol;Acc:HGNC:23532]	37.2877	-0.579564	0.0199067	0.1879	1.4944	Down
TBC1D2	TBC1 domain family member 2 [Source:HGNC Symbol;Acc:HGNC:18026]	68.8266	0.436201	0.0199405	0.188	1.35304	Up
DHX35	DEAH-box helicase 35 [Source:HGNC Symbol;Acc:HGNC:15861]	89.825	-0.247697	0.0200737	0.1891	1.18731	Down
TCEB3	transcription elongation factor B subunit 3 [Source:HGNC Symbol;Acc:HGNC:11620]	281.589	0.207409	0.0200762	0.1891	1.15461	Up
NDUFA12	NADH:ubiquinone oxidoreductase subunit A12 [Source:HGNC Symbol;Acc:HGNC:23987]	575.412	-0.171382	0.0201047	0.1892	1.12614	Down
GBA	glucosylceramidase beta [Source:HGNC Symbol;Acc:HGNC:4177]	95.4104	0.547449	0.020132	0.1893	1.4615	Up
STX8	syntaxin 8 [Source:HGNC Symbol;Acc:HGNC:11443]	183.93	0.248352	0.0203117	0.1908	1.18785	Up
TIMP2	TIMP metallopeptidase inhibitor 2 [Source:HGNC Symbol;Acc:HGNC:11821]	21862.9	0.277448	0.0203216	0.1908	1.21205	Up
MBOAT2	membrane bound O-acyltransferase domain containing 2 [Source:HGNC Symbol;Acc:HGNC:25193]	46.4027	-0.394254	0.0203478	0.1909	1.31426	Down
ZNF841	N/A	42.3264	0.470553	0.0203696	0.191	1.38564	Up
LYRM7	LYR motif containing 7 [Source:HGNC Symbol;Acc:HGNC:28072]	36.6796	-0.496293	0.020399	0.1911	1.41058	Down
C3orf18	chromosome 3 open reading frame 18 [Source:HGNC Symbol;Acc:HGNC:24837]	19.1315	-0.455397	0.0204501	0.1915	1.37116	Down
KIRREL	kin of IRRE like (Drosophila) [Source:HGNC Symbol;Acc:HGNC:15734]	127.32	-0.433029	0.0204825	0.1915	1.35006	Down
ZC3H7B	zinc finger CCCH-type containing 7B [Source:HGNC Symbol;Acc:HGNC:30869]	376.731	-0.201342	0.0204752	0.1915	1.14977	Down
CNTNAP1	contactin associated protein 1 [Source:HGNC Symbol;Acc:HGNC:8011]	32.8109	-0.562781	0.0205655	0.1917	1.47711	Down
DXO	decapping exoribonuclease [Source:HGNC Symbol;Acc:HGNC:2992]	145.789	0.245895	0.020577	0.1917	1.18583	Up
ECM1	extracellular matrix protein 1 [Source:HGNC Symbol;Acc:HGNC:3153]	689.402	-0.587537	0.0206028	0.1917	1.50268	Down
IPO9	importin 9 [Source:HGNC Symbol;Acc:HGNC:19425]	138.656	-0.281305	0.020754	0.1917	1.21529	Down
MAP1LC3C	microtubule associated protein 1 light chain 3 gamma [Source:HGNC Symbol;Acc:HGNC:13353]	28.3147	-0.62741	0.0207613	0.1917	1.54479	Down
PCDHGA10	protocadherin gamma subfamily A, 10 [Source:HGNC Symbol;Acc:HGNC:8697]	426.782	-0.229097	0.0207265	0.1917	1.1721	Down
PCDHGA11	protocadherin gamma subfamily A, 11 [Source:HGNC Symbol;Acc:HGNC:8698]	426.782	-0.229097	0.0207265	0.1917	1.1721	Down
PCDHGA12	protocadherin gamma subfamily A, 12 [Source:HGNC Symbol;Acc:HGNC:8699]	426.782	-0.229097	0.0207265	0.1917	1.1721	Down
PCDHGA8	protocadherin gamma subfamily A, 8 [Source:HGNC Symbol;Acc:HGNC:8706]	426.782	-0.229097	0.0207265	0.1917	1.1721	Down
PCDHGA9	protocadherin gamma subfamily A, 9 [Source:HGNC Symbol;Acc:HGNC:8707]	426.782	-0.229097	0.0207265	0.1917	1.1721	Down
PCDHGB6	protocadherin gamma subfamily B, 6 [Source:HGNC Symbol;Acc:HGNC:8713]	426.782	-0.229097	0.0207265	0.1917	1.1721	Down
PCDHGB7	protocadherin gamma subfamily B, 7 [Source:HGNC Symbol;Acc:HGNC:8714]	426.782	-0.229097	0.0207265	0.1917	1.1721	Down
PCDHGC3	protocadherin gamma subfamily C, 3 [Source:HGNC Symbol;Acc:HGNC:8716]	426.782	-0.229097	0.0207265	0.1917	1.1721	Down
PCDHGC4	protocadherin gamma subfamily C, 4 [Source:HGNC Symbol;Acc:HGNC:8717]	426.782	-0.229097	0.0207265	0.1917	1.1721	Down
PCDHGC5	protocadherin gamma subfamily C, 5 [Source:HGNC Symbol;Acc:HGNC:8718]	426.782	-0.229097	0.0207265	0.1917	1.1721	Down
PTPN21	protein tyrosine phosphatase, non-receptor type 21 [Source:HGNC Symbol;Acc:HGNC:9651]	493.621	0.307416	0.0207719	0.1917	1.23749	Up
RUVBL2	RuvB like AAA ATPase 2 [Source:HGNC Symbol;Acc:HGNC:10475]	368.61	0.253218	0.0205619	0.1917	1.19186	Up
TM2D3	TM2 domain containing 3 [Source:HGNC Symbol;Acc:HGNC:24128]	350.255	0.250164	0.0206506	0.1917	1.18934	Up
UAP1L1	UDP-N-acetylglucosamine pyrophosphorylase 1 like 1 [Source:HGNC Symbol;Acc:HGNC:28082]	22.5986	-0.593793	0.0207787	0.1917	1.50921	Down
ADIRF-AS1	ADIRF antisense RNA 1 [Source:HGNC Symbol;Acc:HGNC:45127]	390.805	-0.593594	0.0208188	0.192	1.509	Down
QKI	QKI, KH domain containing RNA binding [Source:HGNC Symbol;Acc:HGNC:21100]	1172.02	0.157878	0.0208355	0.192	1.11565	Up
GTF2A2	general transcription factor IIA subunit 2 [Source:HGNC Symbol;Acc:HGNC:4647]	488.911	0.211588	0.0209133	0.1924	1.15796	Up
LDOC1L	leucine zipper down-regulated in cancer 1 like [Source:HGNC Symbol;Acc:HGNC:13343]	40.5541	-0.407737	0.0209085	0.1924	1.3266	Down
GNG10	G protein subunit gamma 10 [Source:HGNC Symbol;Acc:HGNC:4402]	610.708	-0.204909	0.0209674	0.1928	1.15261	Down
UBE2D4	ubiquitin conjugating enzyme E2 D4 (putative) [Source:HGNC Symbol;Acc:HGNC:21647]	41.7401	-0.37639	0.0210016	0.193	1.29809	Down
GTF3C2	general transcription factor IIIC subunit 2 [Source:HGNC Symbol;Acc:HGNC:4665]	387.481	0.214791	0.0210274	0.1931	1.16054	Up
FAM110B	family with sequence similarity 110 member B [Source:HGNC Symbol;Acc:HGNC:28587]	16.954	-0.560858	0.0210809	0.1932	1.47515	Down
PRDM11	PR/SET domain 11 [Source:HGNC Symbol;Acc:HGNC:13996]	21.6206	-0.435237	0.0210772	0.1932	1.35213	Down
ZCCHC17	zinc finger CCHC-type containing 17 [Source:HGNC Symbol;Acc:HGNC:30246]	159.297	0.300242	0.0210879	0.1932	1.23135	Up
EGFLAM	EGF like, fibronectin type III and laminin G domains [Source:HGNC Symbol;Acc:HGNC:26810]	66.825	-0.503355	0.0211065	0.1933	1.41751	Down
MSL2	male specific lethal 1 homolog [Source:HGNC Symbol;Acc:HGNC:27905]	317.71	0.296702	0.0211181	0.1933	1.22833	Up
BARX2	BARX homeobox 2 [Source:HGNC Symbol;Acc:HGNC:956]	31.822	-0.553775	0.0211661	0.1935	1.46792	Down
RNF2	ring finger protein 2 [Source:HGNC Symbol;Acc:HGNC:10061]	198.046	0.200742	0.0211723	0.1935	1.14929	Up
AHSA2	AHA1, activator of heat shock 90kDa protein ATPase homolog 2 (yeast) [Source:HGNC Symbol;Acc:HGNC:20437]	881.762	-0.245027	0.0212865	0.1941	1.18512	Down
GLRX	glutaredoxin [Source:HGNC Symbol;Acc:HGNC:4330]	4211.49	0.450062	0.0212777	0.1941	1.3661	Up
SPCS3	signal peptidase complex subunit 3 [Source:HGNC Symbol;Acc:HGNC:26212]	1609.55	0.372854	0.0212808	0.1941	1.29491	Up
CDKN2A	cyclin dependent kinase inhibitor 2A [Source:HGNC Symbol;Acc:HGNC:1787]	29.9456	-0.584678	0.0213337	0.1944	1.4997	Down
CLC	Charcot-Leyden crystal galectin [Source:HGNC Symbol;Acc:HGNC:2014]	42.0361	0.579103	0.0213663	0.1946	1.49392	Up
HEMGN	hemogen [Source:HGNC Symbol;Acc:HGNC:17509]	40.891	0.61158	0.0214278	0.195	1.52793	Up
ST8SIA4	ST8 alpha-N-acetyl-neuraminide alpha-2,8-sialyltransferase 4 [Source:HGNC Symbol;Acc:HGNC:10871]	133.266	0.347599	0.0214685	0.1951	1.27244	Up
CHD1	chromodomain helicase DNA binding protein 1 [Source:HGNC Symbol;Acc:HGNC:1915]	359.88	0.308858	0.021515	0.1953	1.23873	Up
LARP6	La ribonucleoprotein domain family member 6 [Source:HGNC Symbol;Acc:HGNC:24012]	28.723	-0.440937	0.0215175	0.1953	1.35749	Down
CEBPZ	CCAAT/enhancer binding protein zeta [Source:HGNC Symbol;Acc:HGNC:24218]	200.967	0.266011	0.0215761	0.1955	1.20248	Up
DMTN	dematin actin binding protein [Source:HGNC Symbol;Acc:HGNC:3382]	40.7217	0.612079	0.0215731	0.1955	1.52846	Up
TEX10	testis expressed 10 [Source:HGNC Symbol;Acc:HGNC:25988]	332.892	0.252856	0.0215857	0.1955	1.19156	Up
DDI2	DNA damage inducible 1 homolog 2 [Source:HGNC Symbol;Acc:HGNC:24578]	241.068	0.378693	0.0216219	0.1957	1.30016	Up
WTAP	Wilms tumor 1 associated protein [Source:HGNC Symbol;Acc:HGNC:16846]	383.739	0.284106	0.0216474	0.1958	1.21766	Up
GRHL3	grainyhead like transcription factor 3 [Source:HGNC Symbol;Acc:HGNC:25839]	43.7274	0.532941	0.0217302	0.1963	1.44688	Up
TRAF3	TNF receptor associated factor 3 [Source:HGNC Symbol;Acc:HGNC:12033]	160.593	-0.38808	0.0217253	0.1963	1.30865	Down
HDAC2	histone deacetylase 2 [Source:HGNC Symbol;Acc:HGNC:4853]	909.191	0.274959	0.0218055	0.1967	1.20996	Up
PDLIM4	PDZ and LIM domain 4 [Source:HGNC Symbol;Acc:HGNC:16501]	299.854	0.544757	0.0218303	0.1967	1.45877	Up
RNF17	ring finger protein 17 [Source:HGNC Symbol;Acc:HGNC:10060]	21.3888	-0.622975	0.0218036	0.1967	1.54005	Down
TCL1B	T-cell leukemia/lymphoma 1B [Source:HGNC Symbol;Acc:HGNC:11649]	105.41	0.621476	0.0218243	0.1967	1.53845	Up
FAM92A1	family with sequence similarity 92 member A [Source:HGNC Symbol;Acc:HGNC:30452]	31.0981	-0.448246	0.0220165	0.1978	1.36438	Down
PHF19	PHD finger protein 19 [Source:HGNC Symbol;Acc:HGNC:24566]	59.775	-0.454983	0.0220197	0.1978	1.37077	Down
ZNF473	N/A	26.1971	-0.487831	0.0219937	0.1978	1.40233	Down
ZNF750	N/A	66.7438	0.38336	0.0220172	0.1978	1.30438	Up
ZFAS1	ZNFX1 antisense RNA 1 [Source:HGNC Symbol;Acc:HGNC:33101]	708.093	0.271891	0.0220381	0.1979	1.20739	Up
CCDC88A	coiled-coil domain containing 88A [Source:HGNC Symbol;Acc:HGNC:25523]	36.0399	-0.570143	0.0221741	0.1985	1.48467	Down
MORC2	MORC family CW-type zinc finger 2 [Source:HGNC Symbol;Acc:HGNC:23573]	178.858	0.237305	0.0221796	0.1985	1.17879	Up
NEU1	neuraminidase 1 [Source:HGNC Symbol;Acc:HGNC:7758]	526.969	0.183467	0.0221643	0.1985	1.13561	Up
NPEPL1	aminopeptidase-like 1 [Source:HGNC Symbol;Acc:HGNC:16244]	309.391	-0.179291	0.0221945	0.1985	1.13233	Down
PSD3	pleckstrin and Sec7 domain containing 3 [Source:HGNC Symbol;Acc:HGNC:19093]	75.5401	-0.358361	0.0221508	0.1985	1.28197	Down
FNBP1L	formin binding protein 1 like [Source:HGNC Symbol;Acc:HGNC:20851]	252.418	0.339251	0.02224	0.1987	1.2651	Up
BACE2	beta-site APP-cleaving enzyme 2 [Source:HGNC Symbol;Acc:HGNC:934]	468.959	0.277904	0.0223024	0.1991	1.21243	Up
MIR103A1	microRNA 103a-1 [Source:HGNC Symbol;Acc:HGNC:31490]	47.1017	-0.420744	0.0223118	0.1991	1.33862	Down
AP3S1	adaptor related protein complex 3 sigma 1 subunit [Source:HGNC Symbol;Acc:HGNC:2013]	155.381	0.38759	0.0223508	0.1992	1.30821	Up
LAMTOR3	late endosomal/lysosomal adaptor, MAPK and MTOR activator 3 [Source:HGNC Symbol;Acc:HGNC:15606]	315.541	0.253861	0.0223422	0.1992	1.19239	Up
CRIM1	cysteine rich transmembrane BMP regulator 1 [Source:HGNC Symbol;Acc:HGNC:2359]	7807.46	0.223317	0.0225009	0.1993	1.16741	Up
FOXF1	forkhead box F1 [Source:HGNC Symbol;Acc:HGNC:3809]	83.4209	-0.38283	0.0224606	0.1993	1.3039	Down
GRASP	general receptor for phosphoinositides 1 associated scaffold protein [Source:HGNC Symbol;Acc:HGNC:18707]	191.437	-0.304316	0.0224407	0.1993	1.23483	Down
PEAK1	pseudopodium enriched atypical kinase 1 [Source:HGNC Symbol;Acc:HGNC:29431]	199.554	-0.384095	0.0223893	0.1993	1.30504	Down
PURB	purine rich element binding protein B [Source:HGNC Symbol;Acc:HGNC:9702]	617.661	0.262327	0.0224543	0.1993	1.19941	Up
RNU4-78P	RNA, U4 small nuclear 78, pseudogene [Source:HGNC Symbol;Acc:HGNC:47014]	279.149	-0.309433	0.0224614	0.1993	1.23922	Down
SRRM2	serine/arginine repetitive matrix 2 [Source:HGNC Symbol;Acc:HGNC:16639]	3110.68	0.16252	0.0224949	0.1993	1.11924	Up
TMEM86A	transmembrane protein 86A [Source:HGNC Symbol;Acc:HGNC:26890]	43.1567	-0.440742	0.0224706	0.1993	1.3573	Down
WFS1	wolframin ER transmembrane glycoprotein [Source:HGNC Symbol;Acc:HGNC:12762]	641.494	0.522881	0.0224857	0.1993	1.43682	Up
EARS2	glutamyl-tRNA synthetase 2, mitochondrial [Source:HGNC Symbol;Acc:HGNC:29419]	63.2913	-0.361079	0.0225523	0.1994	1.28439	Down
FAM110A	family with sequence similarity 110 member A [Source:HGNC Symbol;Acc:HGNC:16188]	210.877	0.390358	0.0225732	0.1994	1.31072	Up
IARS	isoleucyl-tRNA synthetase [Source:HGNC Symbol;Acc:HGNC:5330]	87.6482	-0.3937	0.0225527	0.1994	1.31376	Down
ZNF532	N/A	14.0092	-0.556106	0.0225533	0.1994	1.4703	Down
MAP3K8	mitogen-activated protein kinase kinase kinase 8 [Source:HGNC Symbol;Acc:HGNC:6860]	606.24	0.464554	0.0226637	0.2001	1.37989	Up
SCARNA9	small Cajal body-specific RNA 9 [Source:HGNC Symbol;Acc:HGNC:32566]	37.3418	-0.5192	0.0226937	0.2002	1.43316	Down
ARRB2	arrestin beta 2 [Source:HGNC Symbol;Acc:HGNC:712]	286.834	-0.346514	0.0228165	0.2008	1.27148	Down
DNAJC25	DnaJ heat shock protein family (Hsp40) member C25 [Source:HGNC Symbol;Acc:HGNC:34187]	661.625	-0.186429	0.0228162	0.2008	1.13794	Down
DNAJC25-GNG10	DNAJC25-GNG10 readthrough [Source:HGNC Symbol;Acc:HGNC:37501]	661.625	-0.186429	0.0228162	0.2008	1.13794	Down
TMEM184B	transmembrane protein 184B [Source:HGNC Symbol;Acc:HGNC:1310]	540.169	0.333087	0.0227777	0.2008	1.25971	Up
KIAA1671	KIAA1671 [Source:HGNC Symbol;Acc:HGNC:29345]	55.5044	0.425347	0.0228441	0.2009	1.3429	Up
CPED1	cadherin like and PC-esterase domain containing 1 [Source:HGNC Symbol;Acc:HGNC:26159]	89.0931	-0.512616	0.022923	0.2013	1.42663	Down
RASA3	RAS p21 protein activator 3 [Source:HGNC Symbol;Acc:HGNC:20331]	105.91	-0.3379	0.0229244	0.2013	1.26392	Down
PRPF3	pre-mRNA processing factor 18 [Source:HGNC Symbol;Acc:HGNC:17351]	296.242	0.359402	0.0231048	0.2028	1.28289	Up
UBAP2	ubiquitin associated protein 2 [Source:HGNC Symbol;Acc:HGNC:14185]	330.855	0.311603	0.0231404	0.2028	1.24109	Up
MOXD1	monooxygenase DBH like 1 [Source:HGNC Symbol;Acc:HGNC:21063]	16.6902	-0.614693	0.0232772	0.2037	1.53123	Down
UNC5B	unc-5 netrin receptor B [Source:HGNC Symbol;Acc:HGNC:12568]	63.4597	-0.411541	0.0232599	0.2037	1.33011	Down
MILR1	mast cell immunoglobulin like receptor 1 [Source:HGNC Symbol;Acc:HGNC:27570]	30.2678	-0.394039	0.0233308	0.2039	1.31407	Down
NIT1	nitrilase 1 [Source:HGNC Symbol;Acc:HGNC:7828]	408.523	0.183142	0.0233316	0.2039	1.13535	Up
CAPRIN2	caprin family member 2 [Source:HGNC Symbol;Acc:HGNC:21259]	116.117	-0.355141	0.0233716	0.2042	1.27911	Down
CTC-432M15.3	N/A	495.313	0.386157	0.0234569	0.2048	1.30691	Up
KLF16	Kruppel like factor 16 [Source:HGNC Symbol;Acc:HGNC:16857]	98.5703	-0.47811	0.0235553	0.2055	1.39292	Down
CACNA2D1	calcium voltage-gated channel auxiliary subunit alpha2delta 1 [Source:HGNC Symbol;Acc:HGNC:1399]	29.2907	-0.536257	0.0236466	0.2059	1.45021	Down
MYO5A	myosin VA [Source:HGNC Symbol;Acc:HGNC:7602]	63.2644	-0.42208	0.0236491	0.2059	1.33986	Down
PBLD	phenazine biosynthesis like protein domain containing [Source:HGNC Symbol;Acc:HGNC:23301]	51.579	-0.360952	0.0236321	0.2059	1.28427	Down
LTBP4	latent transforming growth factor beta binding protein 4 [Source:HGNC Symbol;Acc:HGNC:6717]	193.354	-0.497094	0.0237376	0.2063	1.41137	Down
NDUFS5	NADH:ubiquinone oxidoreductase subunit S5 [Source:HGNC Symbol;Acc:HGNC:7712]	554.483	0.287569	0.0237421	0.2063	1.22058	Up
PHTF2	putative homeodomain transcription factor 2 [Source:HGNC Symbol;Acc:HGNC:13411]	150.907	-0.263154	0.023707	0.2063	1.2001	Down
KCNIP3	potassium voltage-gated channel interacting protein 3 [Source:HGNC Symbol;Acc:HGNC:15523]	34.3832	-0.56642	0.0237805	0.2064	1.48084	Down
TNFAIP2	TNF alpha induced protein 2 [Source:HGNC Symbol;Acc:HGNC:11895]	531.697	0.429327	0.023777	0.2064	1.34661	Up
CPM	carboxypeptidase M [Source:HGNC Symbol;Acc:HGNC:2311]	1086.23	0.313551	0.0238152	0.2065	1.24276	Up
LIN37	LIM zinc finger domain containing 4 [Source:HGNC Symbol;Acc:HGNC:39941]	369.823	0.428217	0.0239446	0.2075	1.34557	Up
MAP7D3	MAP7 domain containing 3 [Source:HGNC Symbol;Acc:HGNC:25742]	330.341	-0.315522	0.023985	0.2077	1.24446	Down
CDK13	cyclin dependent kinase 13 [Source:HGNC Symbol;Acc:HGNC:1733]	152.889	0.299825	0.0240083	0.2078	1.23099	Up
DPM2	dolichyl-phosphate mannosyltransferase subunit 2, regulatory [Source:HGNC Symbol;Acc:HGNC:3006]	188.975	0.338012	0.0240373	0.2079	1.26401	Up
GPATCH2	G-patch domain containing 2 [Source:HGNC Symbol;Acc:HGNC:25499]	53.5653	-0.321157	0.0241399	0.2084	1.24933	Down
TESK2	testis-specific kinase 2 [Source:HGNC Symbol;Acc:HGNC:11732]	111.286	0.408805	0.0241282	0.2084	1.32759	Up
ZNF780B	N/A	21.798	-0.42511	0.0241214	0.2084	1.34267	Down
ZMYM6NB	transmembrane protein 35B [Source:HGNC Symbol;Acc:HGNC:40021]	299.286	-0.245672	0.0242342	0.2091	1.18564	Down
WDR61	WD repeat domain 61 [Source:HGNC Symbol;Acc:HGNC:30300]	841.743	-0.294265	0.0243328	0.2098	1.22626	Down
CDK2AP2	cyclin dependent kinase 2 associated protein 2 [Source:HGNC Symbol;Acc:HGNC:30833]	699.815	0.256686	0.0243842	0.2101	1.19473	Up
CLDND1	claudin domain containing 1 [Source:HGNC Symbol;Acc:HGNC:1322]	500.131	0.207623	0.0244047	0.2101	1.15478	Up
DCN	decorin [Source:HGNC Symbol;Acc:HGNC:2705]	4937.13	-0.347977	0.0244354	0.2101	1.27277	Down
DDX18	DEAD-box helicase 18 [Source:HGNC Symbol;Acc:HGNC:2741]	176.023	-0.243338	0.024435	0.2101	1.18373	Down
SUN2	Sad1 and UNC84 domain containing 2 [Source:HGNC Symbol;Acc:HGNC:14210]	992.318	0.266653	0.0244642	0.2102	1.20301	Up
HEYL	hes related family bHLH transcription factor with YRPW motif-like [Source:HGNC Symbol;Acc:HGNC:4882]	167.487	-0.477463	0.0245148	0.2104	1.39229	Down
NPNT	nephronectin [Source:HGNC Symbol;Acc:HGNC:27405]	87.11	0.596375	0.0245052	0.2104	1.51191	Up
SEPHS1	selenophosphate synthetase 1 [Source:HGNC Symbol;Acc:HGNC:19685]	143.413	-0.344067	0.0245273	0.2104	1.26933	Down
LACC1	laccase domain containing 1 [Source:HGNC Symbol;Acc:HGNC:26789]	90.4117	-0.309118	0.0245627	0.2106	1.23895	Down
IL1R2	interleukin 1 receptor type 2 [Source:HGNC Symbol;Acc:HGNC:5994]	106.07	0.604152	0.024609	0.2108	1.52008	Up
CCDC120	coiled-coil domain containing 120 [Source:HGNC Symbol;Acc:HGNC:28910]	269.054	0.230015	0.0247213	0.2112	1.17285	Up
IFI16	interferon gamma inducible protein 16 [Source:HGNC Symbol;Acc:HGNC:5395]	379.048	-0.250706	0.0247193	0.2112	1.18979	Down
TLR7	toll like receptor 7 [Source:HGNC Symbol;Acc:HGNC:15631]	16.2208	-0.608743	0.0246901	0.2112	1.52493	Down
SEMA7A	semaphorin 7A (John Milton Hagen blood group) [Source:HGNC Symbol;Acc:HGNC:10741]	1845.73	0.388837	0.0247597	0.2114	1.30934	Up
CD28	CD28 molecule [Source:HGNC Symbol;Acc:HGNC:1653]	72.3276	-0.525963	0.0248046	0.2117	1.43989	Down
RAP1GDS1	Rap1 GTPase-GDP dissociation stimulator 1 [Source:HGNC Symbol;Acc:HGNC:9859]	81.0244	-0.308736	0.0248962	0.2123	1.23862	Down
COL5A2	collagen type V alpha 2 chain [Source:HGNC Symbol;Acc:HGNC:2210]	674.046	-0.380693	0.0249773	0.2127	1.30197	Down
EVI5L	ecotropic viral integration site 5 like [Source:HGNC Symbol;Acc:HGNC:30464]	184.865	-0.295447	0.0250055	0.2128	1.22727	Down
GNB1	G protein subunit beta 1 [Source:HGNC Symbol;Acc:HGNC:4396]	1471.76	-0.184508	0.025096	0.2133	1.13643	Down
ARL6IP1	ADP ribosylation factor like GTPase 6 interacting protein 1 [Source:HGNC Symbol;Acc:HGNC:697]	618.784	0.278743	0.0251641	0.2138	1.21314	Up
CCND1	cyclin D1 [Source:HGNC Symbol;Acc:HGNC:1582]	972.442	-0.501155	0.0251808	0.2138	1.41535	Down
CLK4	CDC like kinase 4 [Source:HGNC Symbol;Acc:HGNC:13659]	180.333	0.247111	0.0252064	0.2138	1.18683	Up
SLC4A4	solute carrier family 4 member 4 [Source:HGNC Symbol;Acc:HGNC:11030]	26.548	-0.595741	0.0252112	0.2138	1.51125	Down
AP4B1	adaptor related protein complex 4 beta 1 subunit [Source:HGNC Symbol;Acc:HGNC:572]	45.0276	-0.347969	0.0253022	0.2141	1.27277	Down
APOBEC3C	apolipoprotein B mRNA editing enzyme catalytic subunit 3C [Source:HGNC Symbol;Acc:HGNC:17353]	37.723	-0.471244	0.0253215	0.2141	1.3863	Down
APOBEC3D	apolipoprotein B mRNA editing enzyme catalytic subunit 3D [Source:HGNC Symbol;Acc:HGNC:17354]	37.723	-0.471244	0.0253215	0.2141	1.3863	Down
HECW2	HECT, C2 and WW domain containing E3 ubiquitin protein ligase 2 [Source:HGNC Symbol;Acc:HGNC:29853]	92.6162	-0.465073	0.0252866	0.2141	1.38039	Down
TERF2IP	TERF2 interacting protein [Source:HGNC Symbol;Acc:HGNC:19246]	503.516	0.206697	0.0253369	0.2141	1.15404	Up
VDR	vitamin D (1,25- dihydroxyvitamin D3) receptor [Source:HGNC Symbol;Acc:HGNC:12679]	101.813	0.46554	0.0253977	0.2145	1.38083	Up
CTNNBL1	catenin beta like 1 [Source:HGNC Symbol;Acc:HGNC:15879]	411.87	-0.218365	0.0254174	0.2146	1.16341	Down
ACAA2	acetyl-CoA acyltransferase 2 [Source:HGNC Symbol;Acc:HGNC:83]	141.668	-0.436546	0.0255007	0.2151	1.35336	Down
HIST1H2AE	histone cluster 1 H2A family member e [Source:HGNC Symbol;Acc:HGNC:4724]	32.9057	0.601754	0.0255216	0.2151	1.51756	Up
PPIP5K2	diphosphoinositol pentakisphosphate kinase 2 [Source:HGNC Symbol;Acc:HGNC:29035]	195.657	-0.29112	0.0255302	0.2151	1.22359	Down
MFAP3L	microfibrillar associated protein 3 like [Source:HGNC Symbol;Acc:HGNC:29083]	326.339	0.355733	0.0255996	0.2155	1.27964	Up
SYTL2	synaptotagmin like 2 [Source:HGNC Symbol;Acc:HGNC:15585]	92.0736	-0.440185	0.02562	0.2156	1.35678	Down
CYP26A1	cytochrome P450 family 26 subfamily A member 1 [Source:HGNC Symbol;Acc:HGNC:2603]	25.0381	0.49591	0.0256623	0.2158	1.41021	Up
AKIRIN2	akirin 2 [Source:HGNC Symbol;Acc:HGNC:21407]	309.847	0.188919	0.0257209	0.2161	1.13991	Up
SLC16A4	solute carrier family 16 member 4 [Source:HGNC Symbol;Acc:HGNC:10925]	1354.39	-0.424521	0.0257352	0.2161	1.34213	Down
TBC1D22B	TBC1 domain family member 22B [Source:HGNC Symbol;Acc:HGNC:21602]	160.652	0.273364	0.0258577	0.217	1.20862	Up
KIF3B	kinesin family member 3B [Source:HGNC Symbol;Acc:HGNC:6320]	153.343	0.321593	0.0259616	0.2178	1.24971	Up
NFIX	nuclear factor I X [Source:HGNC Symbol;Acc:HGNC:7788]	106.907	-0.429684	0.0259964	0.2179	1.34694	Down
AP1G1	adaptor related protein complex 1 gamma 1 subunit [Source:HGNC Symbol;Acc:HGNC:555]	315.275	0.224491	0.0260623	0.2183	1.16836	Up
PLEKHO1	pleckstrin homology domain containing O1 [Source:HGNC Symbol;Acc:HGNC:24310]	113.503	-0.292566	0.0260911	0.2184	1.22482	Down
ADAM2	ADAM metallopeptidase domain 2 [Source:HGNC Symbol;Acc:HGNC:198]	20.359	0.576963	0.0261731	0.2186	1.49171	Up
ATP6V1H	ATPase H+ transporting V1 subunit H [Source:HGNC Symbol;Acc:HGNC:18303]	448.591	0.186578	0.026144	0.2186	1.13806	Up
GKAP1	G kinase anchoring protein 1 [Source:HGNC Symbol;Acc:HGNC:17496]	42.6539	-0.516273	0.0261905	0.2186	1.43026	Down
S100A5	S100 calcium binding protein A5 [Source:HGNC Symbol;Acc:HGNC:10495]	3904.83	0.365969	0.02616	0.2186	1.28875	Up
S100A6	S100 calcium binding protein A6 [Source:HGNC Symbol;Acc:HGNC:10496]	3904.83	0.365969	0.02616	0.2186	1.28875	Up
CCDC88C	coiled-coil domain containing 88C [Source:HGNC Symbol;Acc:HGNC:19967]	38.8379	0.448567	0.0263767	0.2199	1.36468	Up
DNAAF1	dynein axonemal assembly factor 1 [Source:HGNC Symbol;Acc:HGNC:30539]	92.6606	-0.538098	0.0263702	0.2199	1.45206	Down
CCL2	C-C motif chemokine ligand 2 [Source:HGNC Symbol;Acc:HGNC:10618]	278.669	-0.543775	0.026426	0.22	1.45778	Down
RPL37A	ribosomal protein L37a [Source:HGNC Symbol;Acc:HGNC:10348]	4573.79	-0.265524	0.02642	0.22	1.20207	Down
PAFAH2	platelet activating factor acetylhydrolase 2 [Source:HGNC Symbol;Acc:HGNC:8579]	333.841	0.323139	0.0265089	0.2205	1.25105	Up
PTPLAD1	N/A	713.984	0.25247	0.0265213	0.2205	1.19125	Up
NXPH4	neurexophilin 4 [Source:HGNC Symbol;Acc:HGNC:8078]	46.4141	0.485419	0.0265943	0.2208	1.39999	Up
RNF111	ring finger protein 111 [Source:HGNC Symbol;Acc:HGNC:17384]	283.816	0.206843	0.0265833	0.2208	1.15416	Up
MIB1	mindbomb E3 ubiquitin protein ligase 1 [Source:HGNC Symbol;Acc:HGNC:21086]	367.973	-0.214203	0.0266338	0.221	1.16006	Down
FOXO1	forkhead box O1 [Source:HGNC Symbol;Acc:HGNC:3819]	70.3532	0.51651	0.0266847	0.2213	1.43049	Up
TMEM178A	transmembrane protein 178A [Source:HGNC Symbol;Acc:HGNC:28517]	63.5039	0.537277	0.0267046	0.2213	1.45123	Up
KRT7	keratin 7 [Source:HGNC Symbol;Acc:HGNC:6445]	6772.74	0.3796	0.0267509	0.2214	1.30098	Up
SLK	STE20 like kinase [Source:HGNC Symbol;Acc:HGNC:11088]	558.364	0.225366	0.026741	0.2214	1.16907	Up
ATP1B3	ATPase Na+/K+ transporting subunit beta 3 [Source:HGNC Symbol;Acc:HGNC:806]	1323.51	0.315859	0.026839	0.2219	1.24475	Up
GNA15	G protein subunit alpha 15 [Source:HGNC Symbol;Acc:HGNC:4383]	65.9968	-0.40856	0.0268356	0.2219	1.32736	Down
NR3C1	nuclear receptor subfamily 3 group C member 1 [Source:HGNC Symbol;Acc:HGNC:7978]	440.896	-0.292918	0.0270126	0.2232	1.22512	Down
ADAMTSL4	ADAMTS like 4 [Source:HGNC Symbol;Acc:HGNC:19706]	4993.48	-0.345869	0.0271695	0.2244	1.27092	Down
ARL5A	ADP ribosylation factor like GTPase 5A [Source:HGNC Symbol;Acc:HGNC:696]	585.971	-0.305237	0.0272825	0.2251	1.23562	Down
MICALL2	MICAL like 2 [Source:HGNC Symbol;Acc:HGNC:29672]	21.9573	-0.541674	0.0273047	0.2251	1.45566	Down
SMG8	SMG8, nonsense mediated mRNA decay factor [Source:HGNC Symbol;Acc:HGNC:25551]	153.184	0.259437	0.0273068	0.2251	1.19701	Up
MLTK	N/A	206.694	-0.418902	0.0274552	0.226	1.33691	Down
PPP6C	protein phosphatase 6 catalytic subunit [Source:HGNC Symbol;Acc:HGNC:9323]	495.651	0.148181	0.0274513	0.226	1.10817	Up
SCRN1	secernin 1 [Source:HGNC Symbol;Acc:HGNC:22192]	66.8943	-0.395514	0.0274973	0.2262	1.31541	Down
CLEC2B	C-type lectin domain family 2 member B [Source:HGNC Symbol;Acc:HGNC:2053]	134.028	-0.317831	0.0275795	0.2267	1.24646	Down
STXBP1	syntaxin binding protein 1 [Source:HGNC Symbol;Acc:HGNC:11444]	155.348	0.291068	0.0276154	0.2269	1.22355	Up
ATG13	autophagy related 13 [Source:HGNC Symbol;Acc:HGNC:29091]	196.266	-0.298432	0.0276627	0.2272	1.22981	Down
EPHB4	EPH receptor B4 [Source:HGNC Symbol;Acc:HGNC:3395]	575.06	-0.335461	0.0277305	0.2274	1.26178	Down
PC	pyruvate carboxylase [Source:HGNC Symbol;Acc:HGNC:8636]	49.1024	-0.449173	0.0277139	0.2274	1.36526	Down
CCDC57	coiled-coil domain containing 57 [Source:HGNC Symbol;Acc:HGNC:27564]	68.8683	0.402596	0.0277704	0.2276	1.32188	Up
COL27A1	collagen type XXVII alpha 1 chain [Source:HGNC Symbol;Acc:HGNC:22986]	312.021	0.444774	0.0277887	0.2276	1.3611	Up
FRZB	frizzled-related protein [Source:HGNC Symbol;Acc:HGNC:3959]	1894.53	-0.591057	0.0278313	0.2277	1.50635	Down
PLEKHG2	pleckstrin homology and RhoGEF domain containing G2 [Source:HGNC Symbol;Acc:HGNC:29515]	129.01	-0.326783	0.0278099	0.2277	1.25421	Down
C9orf91	transmembrane protein 268 [Source:HGNC Symbol;Acc:HGNC:24513]	66.3045	0.377917	0.0278973	0.2278	1.29946	Up
MFF	mitochondrial fission factor [Source:HGNC Symbol;Acc:HGNC:24858]	348.963	-0.179979	0.0278929	0.2278	1.13287	Down
SYT8	synaptotagmin 8 [Source:HGNC Symbol;Acc:HGNC:19264]	72.7367	0.594317	0.0278768	0.2278	1.50976	Up
COA1	cytochrome c oxidase assembly factor 1 homolog [Source:HGNC Symbol;Acc:HGNC:21868]	79.0345	-0.298683	0.0279714	0.2281	1.23002	Down
FRRS1	ferric chelate reductase 1 [Source:HGNC Symbol;Acc:HGNC:27622]	108.977	0.477334	0.0279636	0.2281	1.39217	Up
EEPD1	endonuclease/exonuclease/phosphatase family domain containing 1 [Source:HGNC Symbol;Acc:HGNC:22223]	59.1898	0.424003	0.0280431	0.2283	1.34164	Up
NPAT	nuclear protein, coactivator of histone transcription [Source:HGNC Symbol;Acc:HGNC:7896]	155.478	0.390786	0.0280554	0.2283	1.31111	Up
PPP1R12B	protein phosphatase 1 regulatory subunit 12B [Source:HGNC Symbol;Acc:HGNC:7619]	327.825	-0.293306	0.0280448	0.2283	1.22545	Down
USP12	ubiquitin specific peptidase 12 [Source:HGNC Symbol;Acc:HGNC:20485]	109.315	-0.298343	0.028056	0.2283	1.22973	Down
KIAA0355	KIAA0355 [Source:HGNC Symbol;Acc:HGNC:29016]	378.66	0.235699	0.0281198	0.2284	1.17748	Up
MSRA	macrophage scavenger receptor 1 [Source:HGNC Symbol;Acc:HGNC:7376]	44.6085	-0.476502	0.0281063	0.2284	1.39137	Down
SLIT2	slit guidance ligand 2 [Source:HGNC Symbol;Acc:HGNC:11086]	93.8698	-0.391967	0.0281182	0.2284	1.31218	Down
COG6	component of oligomeric golgi complex 6 [Source:HGNC Symbol;Acc:HGNC:18621]	259.54	0.251089	0.0281666	0.2285	1.1901	Up
FAM219A	family with sequence similarity 219 member A [Source:HGNC Symbol;Acc:HGNC:19920]	532.472	0.28056	0.0281562	0.2285	1.21467	Up
SNX12	sorting nexin 12 [Source:HGNC Symbol;Acc:HGNC:14976]	609.543	-0.240023	0.0282871	0.2293	1.18101	Down
MAP1LC3B	microtubule associated protein 1 light chain 3 beta [Source:HGNC Symbol;Acc:HGNC:13352]	1393.07	0.298248	0.0283821	0.2299	1.22965	Up
GPRC5C	G protein-coupled receptor class C group 5 member C [Source:HGNC Symbol;Acc:HGNC:13309]	35.9668	-0.411029	0.0284412	0.2302	1.32963	Down
MBOAT1	membrane bound O-acyltransferase domain containing 1 [Source:HGNC Symbol;Acc:HGNC:21579]	32.1897	-0.501026	0.0284459	0.2302	1.41522	Down
VIM	vimentin [Source:HGNC Symbol;Acc:HGNC:12692]	9459.17	-0.308747	0.0284989	0.2305	1.23863	Down
BICD1	BICD cargo adaptor 1 [Source:HGNC Symbol;Acc:HGNC:1049]	55.2502	-0.451892	0.0285793	0.231	1.36783	Down
ATP13A3	ATPase 13A3 [Source:HGNC Symbol;Acc:HGNC:24113]	706.138	0.33328	0.0286708	0.2316	1.25987	Up
PCDHGA1	protocadherin gamma subfamily A, 1 [Source:HGNC Symbol;Acc:HGNC:8696]	436.203	-0.216004	0.02888	0.2316	1.16151	Down
PCDHGA2	protocadherin gamma subfamily A, 2 [Source:HGNC Symbol;Acc:HGNC:8700]	436.203	-0.216004	0.02888	0.2316	1.16151	Down
PCDHGA3	protocadherin gamma subfamily A, 3 [Source:HGNC Symbol;Acc:HGNC:8701]	436.203	-0.216004	0.02888	0.2316	1.16151	Down
PCDHGA4	protocadherin gamma subfamily A, 4 [Source:HGNC Symbol;Acc:HGNC:8702]	436.203	-0.216004	0.02888	0.2316	1.16151	Down
PCDHGA5	protocadherin gamma subfamily A, 5 [Source:HGNC Symbol;Acc:HGNC:8703]	436.203	-0.216004	0.02888	0.2316	1.16151	Down
PCDHGA6	protocadherin gamma subfamily A, 6 [Source:HGNC Symbol;Acc:HGNC:8704]	436.203	-0.216004	0.02888	0.2316	1.16151	Down
PCDHGA7	protocadherin gamma subfamily A, 7 [Source:HGNC Symbol;Acc:HGNC:8705]	436.203	-0.216004	0.02888	0.2316	1.16151	Down
PCDHGB1	protocadherin gamma subfamily B, 1 [Source:HGNC Symbol;Acc:HGNC:8708]	436.203	-0.216004	0.02888	0.2316	1.16151	Down
PCDHGB2	protocadherin gamma subfamily B, 2 [Source:HGNC Symbol;Acc:HGNC:8709]	436.203	-0.216004	0.02888	0.2316	1.16151	Down
PCDHGB3	protocadherin gamma subfamily B, 3 [Source:HGNC Symbol;Acc:HGNC:8710]	436.203	-0.216004	0.02888	0.2316	1.16151	Down
PCDHGB4	protocadherin gamma subfamily B, 4 [Source:HGNC Symbol;Acc:HGNC:8711]	436.203	-0.216004	0.02888	0.2316	1.16151	Down
STON2	stonin 2 [Source:HGNC Symbol;Acc:HGNC:30652]	32.3279	-0.592418	0.0289252	0.2316	1.50777	Down
UNC119	unc-119 lipid binding chaperone [Source:HGNC Symbol;Acc:HGNC:12565]	124.558	-0.301416	0.0288727	0.2316	1.23235	Down
YOD1	YOD1 deubiquitinase [Source:HGNC Symbol;Acc:HGNC:25035]	98.4458	0.353605	0.0289429	0.2316	1.27775	Up
RNU2-65P	RNA, U2 small nuclear 65, pseudogene [Source:HGNC Symbol;Acc:HGNC:48558]	33.5627	0.524713	0.0289637	0.2317	1.43865	Up
GUCY1A3	guanylate cyclase 1 soluble subunit alpha [Source:HGNC Symbol;Acc:HGNC:4685]	72.4664	-0.505457	0.0290257	0.232	1.41957	Down
SLC39A14	solute carrier family 39 member 14 [Source:HGNC Symbol;Acc:HGNC:20858]	101.287	0.556752	0.0290395	0.232	1.47095	Up
SPI1	Spi-1 proto-oncogene [Source:HGNC Symbol;Acc:HGNC:11241]	22.8677	-0.527032	0.0290828	0.2322	1.44096	Down
DEGS1	delta 4-desaturase, sphingolipid 1 [Source:HGNC Symbol;Acc:HGNC:13709]	1782.87	0.262962	0.0291473	0.2326	1.19994	Up
ACTN1	actinin alpha 1 [Source:HGNC Symbol;Acc:HGNC:163]	683.995	0.341652	0.0292145	0.2328	1.26721	Up
MESDC1	mesoderm development candidate 1 [Source:HGNC Symbol;Acc:HGNC:13519]	144.802	-0.387964	0.0292245	0.2328	1.30855	Down
SDC3	syndecan 3 [Source:HGNC Symbol;Acc:HGNC:10660]	408.253	0.466811	0.0292126	0.2328	1.38205	Up
POMGNT1	protein O-linked mannose N-acetylglucosaminyltransferase 1 (beta 1,2-) [Source:HGNC Symbol;Acc:HGNC:19139]	393.303	-0.333228	0.029301	0.2331	1.25983	Down
TCF7L2	transcription factor 7 like 2 [Source:HGNC Symbol;Acc:HGNC:11641]	242.461	0.457727	0.0293046	0.2331	1.37338	Up
KXD1	KxDL motif containing 1 [Source:HGNC Symbol;Acc:HGNC:28420]	627.35	0.232027	0.0293308	0.2332	1.17448	Up
CAMK1D	calcium/calmodulin dependent protein kinase ID [Source:HGNC Symbol;Acc:HGNC:19341]	22.934	-0.481759	0.0294715	0.2333	1.39645	Down
CDC6	cell division cycle 6 [Source:HGNC Symbol;Acc:HGNC:1744]	37.0411	-0.463573	0.0293707	0.2333	1.37895	Down
DNAJC10	DnaJ heat shock protein family (Hsp40) member C10 [Source:HGNC Symbol;Acc:HGNC:24637]	223.912	-0.278903	0.0293789	0.2333	1.21327	Down
LRP10	LDL receptor related protein 10 [Source:HGNC Symbol;Acc:HGNC:14553]	204.344	0.221513	0.0294055	0.2333	1.16596	Up
LSM2	LSM2 homolog, U6 small nuclear RNA and mRNA degradation associated [Source:HGNC Symbol;Acc:HGNC:13940]	392.141	-0.157363	0.0294203	0.2333	1.11525	Down
MAP9	microtubule associated protein 9 [Source:HGNC Symbol;Acc:HGNC:26118]	23.647	-0.488108	0.0294835	0.2333	1.4026	Down
STXBP5L	syntaxin binding protein 5 like [Source:HGNC Symbol;Acc:HGNC:30757]	31.6843	0.591084	0.0294444	0.2333	1.50638	Up
TMEM154	transmembrane protein 154 [Source:HGNC Symbol;Acc:HGNC:26489]	41.1248	0.503871	0.0294607	0.2333	1.41801	Up
PPAP2B	phospholipid phosphatase 3 [Source:HGNC Symbol;Acc:HGNC:9229]	4697.82	-0.257669	0.0295146	0.2334	1.19555	Down
ARHGAP19	Rho GTPase activating protein 19 [Source:HGNC Symbol;Acc:HGNC:23724]	48.7148	-0.387855	0.0295693	0.2336	1.30845	Down
LY86	lymphocyte antigen 86 [Source:HGNC Symbol;Acc:HGNC:16837]	70.3494	-0.407303	0.029575	0.2336	1.3262	Down
PDF	peptide deformylase (mitochondrial) [Source:HGNC Symbol;Acc:HGNC:30012]	162.555	-0.261296	0.0296108	0.2338	1.19856	Down
C12orf76	chromosome 12 open reading frame 76 [Source:HGNC Symbol;Acc:HGNC:33790]	96.7827	0.3444	0.0296417	0.2339	1.26962	Up
ELTD1	N/A	148.669	-0.426422	0.0297631	0.2344	1.3439	Down
FTSJ2	mitochondrial rRNA methyltransferase 2 [Source:HGNC Symbol;Acc:HGNC:16352]	139.348	-0.432319	0.029723	0.2344	1.3494	Down
RASGRF2	Ras protein specific guanine nucleotide releasing factor 2 [Source:HGNC Symbol;Acc:HGNC:9876]	100.926	0.48139	0.0297523	0.2344	1.39609	Up
BPGM	bisphosphoglycerate mutase [Source:HGNC Symbol;Acc:HGNC:1093]	4785.06	-0.282653	0.0298249	0.2345	1.21643	Down
HYLS1	HYLS1, centriolar and ciliogenesis associated [Source:HGNC Symbol;Acc:HGNC:26558]	38.7419	-0.409704	0.0298167	0.2345	1.32841	Down
PIM2	Pim-2 proto-oncogene, serine/threonine kinase [Source:HGNC Symbol;Acc:HGNC:8987]	27.7626	0.388647	0.0298422	0.2345	1.30917	Up
SPATS2	spermatogenesis associated serine rich 2 [Source:HGNC Symbol;Acc:HGNC:18650]	50.116	-0.387805	0.0297994	0.2345	1.3084	Down
SLC38A10	solute carrier family 38 member 10 [Source:HGNC Symbol;Acc:HGNC:28237]	1712.6	0.312853	0.0299469	0.2351	1.24216	Up
CTC-513N18.7	N/A	80.8577	0.508391	0.0300565	0.2356	1.42246	Up
MIR1304	TATA-box binding protein associated factor, RNA polymerase I subunit D [Source:HGNC Symbol;Acc:HGNC:28759]	557.044	0.21868	0.0300794	0.2356	1.16367	Up
NBL1	neuroblastoma 1, DAN family BMP antagonist [Source:HGNC Symbol;Acc:HGNC:7650]	205.074	-0.376009	0.0300949	0.2356	1.29775	Down
TAF1D	TATA-box binding protein associated factor, RNA polymerase I subunit D [Source:HGNC Symbol;Acc:HGNC:28759]	557.044	0.21868	0.0300794	0.2356	1.16367	Up
ZNF626	N/A	80.8577	0.508391	0.0300565	0.2356	1.42246	Up
DHRS3	dehydrogenase/reductase 3 [Source:HGNC Symbol;Acc:HGNC:17693]	480.454	0.436848	0.0301993	0.2362	1.35364	Up
HIRA	histone cell cycle regulator [Source:HGNC Symbol;Acc:HGNC:4916]	316.116	-0.192065	0.0302179	0.2362	1.1424	Down
OAF	out at first homolog [Source:HGNC Symbol;Acc:HGNC:28752]	44.3939	-0.438552	0.03024	0.2362	1.35524	Down
RNU6ATAC18P	RNA, U6atac small nuclear 18, pseudogene [Source:HGNC Symbol;Acc:HGNC:46917]	480.454	0.436848	0.0301993	0.2362	1.35364	Up
HINT1	histidine triad nucleotide binding protein 1 [Source:HGNC Symbol;Acc:HGNC:4912]	791.361	-0.248297	0.0303104	0.2363	1.1878	Down
SLC11A2	solute carrier family 11 member 2 [Source:HGNC Symbol;Acc:HGNC:10908]	627.301	0.322797	0.030309	0.2363	1.25075	Up
TRIM5	tripartite motif containing 47 [Source:HGNC Symbol;Acc:HGNC:19020]	116.208	-0.285609	0.0302998	0.2363	1.21892	Down
HIST1H2BC	histone cluster 1 H2B family member c [Source:HGNC Symbol;Acc:HGNC:4757]	239.949	-0.460404	0.0303348	0.2364	1.37593	Down
JMJD6	arginine demethylase and lysine hydroxylase [Source:HGNC Symbol;Acc:HGNC:19355]	188.381	0.27367	0.0304163	0.2369	1.20888	Up
KIAA1551	KIAA1551 [Source:HGNC Symbol;Acc:HGNC:25559]	371.572	-0.238785	0.0304494	0.237	1.18	Down
BMPR1A	bone morphogenetic protein receptor type 1A [Source:HGNC Symbol;Acc:HGNC:1076]	73.1885	-0.301052	0.0307215	0.2376	1.23204	Down
MPV17	MPV17, mitochondrial inner membrane protein [Source:HGNC Symbol;Acc:HGNC:7224]	296.1	-0.300075	0.0306401	0.2376	1.23121	Down
MS4A14	membrane spanning 4-domains A14 [Source:HGNC Symbol;Acc:HGNC:30706]	405.628	-0.472139	0.030712	0.2376	1.38716	Down
MS4A6E	membrane spanning 4-domains A6E [Source:HGNC Symbol;Acc:HGNC:14285]	405.628	-0.472139	0.030712	0.2376	1.38716	Down
MS4A7	membrane spanning 4-domains A7 [Source:HGNC Symbol;Acc:HGNC:13378]	405.628	-0.472139	0.030712	0.2376	1.38716	Down
PPARD	peroxisome proliferator activated receptor delta [Source:HGNC Symbol;Acc:HGNC:9235]	719.067	0.252182	0.0306442	0.2376	1.19101	Up
RASSF8	Ras association domain family member 8 [Source:HGNC Symbol;Acc:HGNC:13232]	384.962	0.398659	0.030693	0.2376	1.31828	Up
TFEC	transcription factor EC [Source:HGNC Symbol;Acc:HGNC:11754]	25.6007	-0.544222	0.0306225	0.2376	1.45823	Down
TOR1AIP2	torsin 1A interacting protein 2 [Source:HGNC Symbol;Acc:HGNC:24055]	1564.11	0.233033	0.0307263	0.2376	1.1753	Up
TRIM32	tripartite motif containing 32 [Source:HGNC Symbol;Acc:HGNC:16380]	51.2622	-0.413922	0.0306052	0.2376	1.3323	Down
BBS9	Bardet-Biedl syndrome 9 [Source:HGNC Symbol;Acc:HGNC:30000]	32.0997	-0.427771	0.0308944	0.2388	1.34515	Down
TRIM24	tripartite motif containing 24 [Source:HGNC Symbol;Acc:HGNC:11812]	232.305	0.461158	0.0309136	0.2388	1.37665	Up
STEAP3	STEAP3 metalloreductase [Source:HGNC Symbol;Acc:HGNC:24592]	87.106	-0.4721	0.0310948	0.24	1.38713	Down
RPS23	ribosomal protein S23 [Source:HGNC Symbol;Acc:HGNC:10410]	3067.09	-0.406554	0.0311537	0.2404	1.32552	Down
ARNT2	aryl hydrocarbon receptor nuclear translocator 2 [Source:HGNC Symbol;Acc:HGNC:16876]	78.2277	0.578989	0.0312128	0.2407	1.4938	Up
PKD2	polycystin 2, transient receptor potential cation channel [Source:HGNC Symbol;Acc:HGNC:9009]	245.547	-0.251425	0.0313077	0.2413	1.19038	Down
FZD2	frizzled class receptor 2 [Source:HGNC Symbol;Acc:HGNC:4040]	33.7518	-0.506069	0.0314477	0.2422	1.42018	Down
SPTSSA	serine palmitoyltransferase small subunit A [Source:HGNC Symbol;Acc:HGNC:20361]	363.86	0.457406	0.0314691	0.2422	1.37307	Up
CUBN	cubilin [Source:HGNC Symbol;Acc:HGNC:2548]	36.6459	-0.520672	0.0316238	0.243	1.43462	Down
GABBR1	gamma-aminobutyric acid type B receptor subunit 1 [Source:HGNC Symbol;Acc:HGNC:4070]	74.8201	-0.461426	0.0316614	0.243	1.3769	Down
MDFIC	MyoD family inhibitor domain containing [Source:HGNC Symbol;Acc:HGNC:28870]	90.5368	-0.299911	0.031626	0.243	1.23107	Down
TAC3	tachykinin 3 [Source:HGNC Symbol;Acc:HGNC:11521]	1264.91	0.500506	0.031661	0.243	1.41471	Up
CETP	cholesteryl ester transfer protein [Source:HGNC Symbol;Acc:HGNC:1869]	199.547	0.561212	0.0317051	0.2431	1.47551	Up
PDHX	pyruvate dehydrogenase complex component X [Source:HGNC Symbol;Acc:HGNC:21350]	236.005	-0.288614	0.0317217	0.2431	1.22147	Down
RAPH1	Ras association (RalGDS/AF-6) and pleckstrin homology domains 1 [Source:HGNC Symbol;Acc:HGNC:14436]	128.201	-0.236312	0.0317344	0.2431	1.17798	Down
NDRG4	NDRG family member 4 [Source:HGNC Symbol;Acc:HGNC:14466]	8.27248	-0.413885	0.0318007	0.2434	1.33227	Down
ZBTB4	zinc finger and BTB domain containing 4 [Source:HGNC Symbol;Acc:HGNC:23847]	132.656	0.318407	0.0317834	0.2434	1.24695	Up
HS3ST3A1	heparan sulfate-glucosamine 3-sulfotransferase 3A1 [Source:HGNC Symbol;Acc:HGNC:5196]	31.5185	-0.555463	0.0318839	0.2437	1.46964	Down
PTPN3	protein tyrosine phosphatase, non-receptor type 3 [Source:HGNC Symbol;Acc:HGNC:9655]	292.023	-0.300619	0.0319133	0.2437	1.23167	Down
SNCAIP	synuclein alpha interacting protein [Source:HGNC Symbol;Acc:HGNC:11139]	16.2867	-0.581914	0.0318811	0.2437	1.49683	Down
TRIQK	thyroid hormone receptor interactor 6 [Source:HGNC Symbol;Acc:HGNC:12311]	95.6058	-0.282149	0.0319093	0.2437	1.21601	Down
ITGA1	family with sequence similarity 234 member A [Source:HGNC Symbol;Acc:HGNC:14163]	868.192	-0.26712	0.0319676	0.2439	1.2034	Down
DLK1	delta like non-canonical Notch ligand 1 [Source:HGNC Symbol;Acc:HGNC:2907]	283.34	-0.301268	0.0320481	0.244	1.23223	Down
MTG1	mitochondrial ribosome associated GTPase 1 [Source:HGNC Symbol;Acc:HGNC:32159]	78.0087	-0.338681	0.032051	0.244	1.2646	Down
RP11-108K14.8	N/A	78.0087	-0.338681	0.032051	0.244	1.2646	Down
RPS11	ribosomal protein S11 [Source:HGNC Symbol;Acc:HGNC:10384]	8116.45	-0.134315	0.0320535	0.244	1.09757	Down
CDK3	cyclin dependent kinase 3 [Source:HGNC Symbol;Acc:HGNC:1772]	140.702	0.296865	0.0320857	0.2441	1.22847	Up
GGNBP2	gametogenetin binding protein 2 [Source:HGNC Symbol;Acc:HGNC:19357]	365.911	0.195695	0.0321122	0.2442	1.14528	Up
RNU6-359P	RNA, U6 small nuclear 359, pseudogene [Source:HGNC Symbol;Acc:HGNC:47322]	62.6027	-0.486911	0.0321524	0.2444	1.40144	Down
ZNF283	N/A	27.2634	-0.444096	0.032247	0.245	1.36046	Down
EPHB3	EPH receptor B3 [Source:HGNC Symbol;Acc:HGNC:3394]	76.2127	0.481409	0.0323678	0.2457	1.39611	Up
EXTL2	exostosin like glycosyltransferase 2 [Source:HGNC Symbol;Acc:HGNC:3516]	291.081	-0.265091	0.0324124	0.2459	1.20171	Down
CHURC1	churchill domain containing 1 [Source:HGNC Symbol;Acc:HGNC:20099]	546.747	-0.237011	0.0324498	0.2461	1.17855	Down
UCHL3	ubiquitin C-terminal hydrolase L3 [Source:HGNC Symbol;Acc:HGNC:12515]	322.244	0.248408	0.0325049	0.2463	1.1879	Up
C1orf21	chromosome 1 open reading frame 21 [Source:HGNC Symbol;Acc:HGNC:15494]	133.962	0.381529	0.0325357	0.2464	1.30272	Up
CHST2	carbohydrate sulfotransferase 2 [Source:HGNC Symbol;Acc:HGNC:1970]	77.0689	0.464672	0.0326539	0.2468	1.38	Up
GPR155	G protein-coupled receptor 155 [Source:HGNC Symbol;Acc:HGNC:22951]	30.8007	-0.528628	0.0326641	0.2468	1.44256	Down
RAB4B-EGLN2	RAB4B-EGLN2 readthrough (NMD candidate) [Source:HGNC Symbol;Acc:HGNC:44465]	1302.68	0.269679	0.0326527	0.2468	1.20554	Up
ZNF276	zinc finger protein 276 [Source:HGNC Symbol;Acc:HGNC:23330]	130.884	-0.290039	0.032654	0.2468	1.22267	Down
WDR26	WD repeat domain 26 [Source:HGNC Symbol;Acc:HGNC:21208]	868.709	0.159629	0.0327593	0.2473	1.117	Up
RPS6KA5	ribosomal protein S6 kinase A5 [Source:HGNC Symbol;Acc:HGNC:10434]	194.215	0.426931	0.0328102	0.2475	1.34437	Up
DRG2	developmentally regulated GTP binding protein 2 [Source:HGNC Symbol;Acc:HGNC:3030]	273.806	0.213932	0.0328867	0.248	1.15984	Up
NCOA6	nuclear receptor coactivator 6 [Source:HGNC Symbol;Acc:HGNC:15936]	428.491	0.188847	0.0329206	0.2481	1.13985	Up
OARD1	O-acyl-ADP-ribose deacylase 1 [Source:HGNC Symbol;Acc:HGNC:21257]	138.048	0.335693	0.0329525	0.2481	1.26198	Up
YME1L1	YME1 like 1 ATPase [Source:HGNC Symbol;Acc:HGNC:12843]	975.452	0.175039	0.0329586	0.2481	1.12899	Up
MTMR12	myotubularin related protein 12 [Source:HGNC Symbol;Acc:HGNC:18191]	115.922	-0.367767	0.0329951	0.2482	1.29035	Down
TMEM74B	transmembrane protein 74B [Source:HGNC Symbol;Acc:HGNC:15893]	570.529	-0.563316	0.0331044	0.2488	1.47766	Down
WNT11	Wnt family member 11 [Source:HGNC Symbol;Acc:HGNC:12776]	28.737	-0.49926	0.0331335	0.2488	1.41349	Down
KIF7	kinesin family member 7 [Source:HGNC Symbol;Acc:HGNC:30497]	13.2067	-0.518387	0.0331683	0.249	1.43235	Down
KIAA1429	KIAA1429 [Source:HGNC Symbol;Acc:HGNC:24500]	279.007	0.207144	0.0332236	0.2492	1.1544	Up
SLC31A2	solute carrier family 31 member 2 [Source:HGNC Symbol;Acc:HGNC:11017]	477.883	0.352396	0.0332474	0.2493	1.27668	Up
ADAMTS10	ADAM metallopeptidase with thrombospondin type 1 motif 10 [Source:HGNC Symbol;Acc:HGNC:13201]	53.7917	-0.511136	0.0332856	0.2494	1.42517	Down
DCBLD2	discoidin, CUB and LCCL domain containing 2 [Source:HGNC Symbol;Acc:HGNC:24627]	70.7758	-0.396379	0.0333607	0.2498	1.3162	Down
PIGX	phosphatidylinositol glycan anchor biosynthesis class X [Source:HGNC Symbol;Acc:HGNC:26046]	196.355	-0.212614	0.033433	0.2502	1.15879	Down
GUSB	glucuronidase beta [Source:HGNC Symbol;Acc:HGNC:4696]	874.825	0.202839	0.0334661	0.2503	1.15096	Up
KIAA1614	KIAA1614 [Source:HGNC Symbol;Acc:HGNC:29327]	12.5233	-0.554317	0.0335096	0.2505	1.46847	Down
SLC27A3	solute carrier family 27 member 3 [Source:HGNC Symbol;Acc:HGNC:10997]	236.835	-0.276857	0.0335642	0.2508	1.21155	Down
ADCK3	coenzyme Q8A [Source:HGNC Symbol;Acc:HGNC:16812]	154.814	-0.334745	0.0336671	0.2513	1.26115	Down
SYT17	synaptotagmin 17 [Source:HGNC Symbol;Acc:HGNC:24119]	47.7826	-0.447153	0.0336877	0.2513	1.36335	Down
TALDO1	transaldolase 1 [Source:HGNC Symbol;Acc:HGNC:11559]	613.911	-0.333694	0.033662	0.2513	1.26024	Down
CLCN6	chloride voltage-gated channel 6 [Source:HGNC Symbol;Acc:HGNC:2024]	177.404	0.225337	0.0338884	0.2525	1.16905	Up
NPPA-AS1	NPPA antisense RNA 1 [Source:HGNC Symbol;Acc:HGNC:37635]	177.404	0.225337	0.0338884	0.2525	1.16905	Up
ADAMTS14	ADAM metallopeptidase with thrombospondin type 1 motif 14 [Source:HGNC Symbol;Acc:HGNC:14899]	147.264	-0.374766	0.0339804	0.2529	1.29663	Down
ZNF585B	N/A	110.528	0.322458	0.033984	0.2529	1.25046	Up
HMGCL	3-hydroxymethyl-3-methylglutaryl-CoA lyase [Source:HGNC Symbol;Acc:HGNC:5005]	234.644	-0.180595	0.0340503	0.2532	1.13335	Down
ITPR1	inositol-trisphosphate 3-kinase C [Source:HGNC Symbol;Acc:HGNC:14897]	56.8667	-0.413675	0.0340531	0.2532	1.33207	Down
RHOU	ras homolog family member U [Source:HGNC Symbol;Acc:HGNC:17794]	473.391	0.407735	0.0340931	0.2532	1.3266	Up
SEMA6B	semaphorin 6B [Source:HGNC Symbol;Acc:HGNC:10739]	60.6196	-0.535272	0.0341127	0.2532	1.44922	Down
EDNRA	endothelin receptor type A [Source:HGNC Symbol;Acc:HGNC:3179]	107.254	-0.552869	0.0341464	0.2533	1.467	Down
CHST10	carbohydrate sulfotransferase 10 [Source:HGNC Symbol;Acc:HGNC:19650]	50.2963	-0.468639	0.0342442	0.2537	1.3838	Down
PDE4D	phosphodiesterase 4D [Source:HGNC Symbol;Acc:HGNC:8783]	106.712	0.358713	0.0343095	0.2537	1.28228	Up
PRKAR1B	protein kinase cAMP-dependent type I regulatory subunit alpha [Source:HGNC Symbol;Acc:HGNC:9388]	62.196	-0.54376	0.0342534	0.2537	1.45777	Down
PTGES3	prostaglandin E synthase 3 [Source:HGNC Symbol;Acc:HGNC:16049]	1283.41	0.235594	0.0343169	0.2537	1.17739	Up
RBP4	retinol binding protein 4 [Source:HGNC Symbol;Acc:HGNC:9922]	68.6502	0.530075	0.034288	0.2537	1.444	Up
TNIP2	TNFAIP3 interacting protein 2 [Source:HGNC Symbol;Acc:HGNC:19118]	375.313	0.25993	0.0342338	0.2537	1.19742	Up
MON1B	MON1 homolog B, secretory trafficking associated [Source:HGNC Symbol;Acc:HGNC:25020]	136.21	-0.270847	0.0343678	0.2539	1.20652	Down
BBOX1	gamma-butyrobetaine hydroxylase 1 [Source:HGNC Symbol;Acc:HGNC:964]	24.1403	-0.574408	0.0344289	0.2543	1.48907	Down
AP1S2	adaptor related protein complex 1 sigma 2 subunit [Source:HGNC Symbol;Acc:HGNC:560]	342.425	-0.252068	0.0344854	0.2545	1.19091	Down
MASP1	mannan binding lectin serine peptidase 1 [Source:HGNC Symbol;Acc:HGNC:6901]	52.905	0.566416	0.0347567	0.2562	1.48084	Up
CCDC80	coiled-coil domain containing 80 [Source:HGNC Symbol;Acc:HGNC:30649]	129.075	-0.449372	0.0348062	0.2563	1.36545	Down
RPL15	ribosomal protein L15 [Source:HGNC Symbol;Acc:HGNC:10306]	4106.71	-0.186441	0.0347869	0.2563	1.13795	Down
TMEM26	transmembrane protein 26 [Source:HGNC Symbol;Acc:HGNC:28550]	6.91375	-0.496311	0.0348689	0.2566	1.4106	Down
SLC39A6	solute carrier family 39 member 6 [Source:HGNC Symbol;Acc:HGNC:18607]	1315.37	0.349356	0.0349206	0.2569	1.27399	Up
APOE	apolipoprotein E [Source:HGNC Symbol;Acc:HGNC:613]	866.041	-0.448518	0.034965	0.2571	1.36464	Down
MTMR3	myotubularin related protein 3 [Source:HGNC Symbol;Acc:HGNC:7451]	413.917	0.212319	0.0349822	0.2571	1.15855	Up
ARIH1	ariadne RBR E3 ubiquitin protein ligase 1 [Source:HGNC Symbol;Acc:HGNC:689]	427.799	0.163369	0.0351685	0.2573	1.1199	Up
EIF2A	eukaryotic translation initiation factor 2A [Source:HGNC Symbol;Acc:HGNC:3254]	272.07	0.291699	0.035052	0.2573	1.22408	Up
FPGT	fucose-1-phosphate guanylyltransferase [Source:HGNC Symbol;Acc:HGNC:3825]	68.2943	-0.306625	0.0351716	0.2573	1.23681	Down
FPGT-TNNI3K	FPGT-TNNI3K readthrough [Source:HGNC Symbol;Acc:HGNC:42952]	68.2943	-0.306625	0.0351716	0.2573	1.23681	Down
PARP11	poly(ADP-ribose) polymerase family member 11 [Source:HGNC Symbol;Acc:HGNC:1186]	42.886	-0.378151	0.0350753	0.2573	1.29967	Down
THEMIS2	thymocyte selection associated family member 2 [Source:HGNC Symbol;Acc:HGNC:16839]	45.2877	-0.410661	0.0351655	0.2573	1.32929	Down
TNNI3K	TNNI3 interacting kinase [Source:HGNC Symbol;Acc:HGNC:19661]	68.2943	-0.306625	0.0351716	0.2573	1.23681	Down
PBRM1	polybromo 1 [Source:HGNC Symbol;Acc:HGNC:30064]	484.588	0.124564	0.0352431	0.2577	1.09018	Up
RBM22	RNA binding motif protein 22 [Source:HGNC Symbol;Acc:HGNC:25503]	411.312	0.357482	0.035288	0.2578	1.28119	Up
ZNF230	zinc finger protein 230 [Source:HGNC Symbol;Acc:HGNC:13024]	17.6316	0.443051	0.0353026	0.2578	1.35948	Up
LAPTM5	lysosomal protein transmembrane 5 [Source:HGNC Symbol;Acc:HGNC:29612]	656.379	-0.352574	0.0354879	0.2588	1.27684	Down
LINC00174	long intergenic non-protein coding RNA 174 [Source:HGNC Symbol;Acc:HGNC:27788]	33.4679	0.449964	0.0354884	0.2588	1.36601	Up
RRS1	ribosome biogenesis regulator homolog [Source:HGNC Symbol;Acc:HGNC:17083]	136.938	0.289307	0.0354578	0.2588	1.22205	Up
AGTR1	angiotensin II receptor type 1 [Source:HGNC Symbol;Acc:HGNC:336]	971.94	-0.359839	0.0355433	0.259	1.28328	Down
FBXO11	F-box protein 11 [Source:HGNC Symbol;Acc:HGNC:13590]	375.979	0.229661	0.0355734	0.259	1.17256	Up
USP27X	ubiquitin specific peptidase 27, X-linked [Source:HGNC Symbol;Acc:HGNC:13486]	335.421	-0.333643	0.0355525	0.259	1.26019	Down
SPIDR	scaffolding protein involved in DNA repair [Source:HGNC Symbol;Acc:HGNC:28971]	319.993	0.237819	0.0356578	0.2594	1.17921	Up
YIPF5	Yip1 domain family member 5 [Source:HGNC Symbol;Acc:HGNC:24877]	582.615	0.184547	0.0357627	0.2601	1.13646	Up
MID2	midline 2 [Source:HGNC Symbol;Acc:HGNC:7096]	13.2177	-0.508159	0.0358945	0.2609	1.42223	Down
ERF	ETS2 repressor factor [Source:HGNC Symbol;Acc:HGNC:3444]	99.7245	-0.395143	0.0361011	0.2622	1.31507	Down
KIAA1549	KIAA1549 [Source:HGNC Symbol;Acc:HGNC:22219]	104.259	-0.488312	0.03612	0.2622	1.4028	Down
AFTPH	aftiphilin [Source:HGNC Symbol;Acc:HGNC:25951]	189.268	0.168659	0.0362367	0.2623	1.12401	Up
DOK4	docking protein 2 [Source:HGNC Symbol;Acc:HGNC:2991]	53.4769	-0.383436	0.0361747	0.2623	1.30445	Down
GRINA	glutamate ionotropic receptor NMDA type subunit associated protein 1 [Source:HGNC Symbol;Acc:HGNC:4589]	1636.45	-0.158163	0.0362095	0.2623	1.11587	Down
HYAL4	hyaluronoglucosaminidase 4 [Source:HGNC Symbol;Acc:HGNC:5323]	56.6584	-0.315695	0.0362463	0.2623	1.24461	Down
LTBP2	latent transforming growth factor beta binding protein 2 [Source:HGNC Symbol;Acc:HGNC:6715]	294.134	-0.436924	0.0362115	0.2623	1.35371	Down
PAICS	phosphoribosylaminoimidazole carboxylase; phosphoribosylaminoimidazolesuccinocarboxamide synthase [Source:HGNC Symbol;Acc:HGNC:8587]	348.243	0.31701	0.0361542	0.2623	1.24575	Up
TK2	thymidine kinase 2, mitochondrial [Source:HGNC Symbol;Acc:HGNC:11831]	129.978	-0.348532	0.0362647	0.2623	1.27326	Down
CELF2	CUGBP, Elav-like family member 2 [Source:HGNC Symbol;Acc:HGNC:2550]	51.5077	-0.456391	0.0363859	0.2625	1.37211	Down
FAM73A	N/A	135.934	0.256771	0.0363553	0.2625	1.1948	Up
FARP1	FERM, ARH/RhoGEF and pleckstrin domain protein 1 [Source:HGNC Symbol;Acc:HGNC:3591]	200.75	-0.316838	0.0363965	0.2625	1.2456	Down
ODF2	outer dense fiber of sperm tails 2 [Source:HGNC Symbol;Acc:HGNC:8114]	134.055	0.286149	0.0363485	0.2625	1.21938	Up
ZNF503	N/A	45.4826	-0.485394	0.0363885	0.2625	1.39997	Down
ENO3	enolase 3 [Source:HGNC Symbol;Acc:HGNC:3354]	37.2951	-0.416548	0.0364724	0.2626	1.33473	Down
PRKAB2	protein kinase AMP-activated non-catalytic subunit beta 1 [Source:HGNC Symbol;Acc:HGNC:9378]	273.514	0.483991	0.036438	0.2626	1.39861	Up
TCP11L2	t-complex 11 like 2 [Source:HGNC Symbol;Acc:HGNC:28627]	256.234	0.303256	0.0364548	0.2626	1.23393	Up
ARSI	arylsulfatase family member I [Source:HGNC Symbol;Acc:HGNC:32521]	176.762	-0.499251	0.036599	0.263	1.41348	Down
C11orf63	chromosome 11 open reading frame 63 [Source:HGNC Symbol;Acc:HGNC:26288]	48.8772	-0.476063	0.0366506	0.263	1.39094	Down
C6orf203	chromosome 6 open reading frame 203 [Source:HGNC Symbol;Acc:HGNC:17971]	97.6678	0.239943	0.0366387	0.263	1.18095	Up
CEP57L1	centrosomal protein 57 like 1 [Source:HGNC Symbol;Acc:HGNC:21561]	55.6694	-0.34118	0.0366344	0.263	1.26679	Down
DYNC1LI1	dynein cytoplasmic 1 light intermediate chain 1 [Source:HGNC Symbol;Acc:HGNC:18745]	268.742	-0.228954	0.0366819	0.263	1.17198	Down
KIAA1731	N/A	84.0383	-0.284098	0.0366607	0.263	1.21765	Down
PRCP	prolylcarboxypeptidase [Source:HGNC Symbol;Acc:HGNC:9344]	977.209	-0.402218	0.036626	0.263	1.32154	Down
PRDX4	peroxiredoxin 4 [Source:HGNC Symbol;Acc:HGNC:17169]	909.069	0.291361	0.0367402	0.2633	1.22379	Up
GTF3C6	general transcription factor IIIC subunit 6 [Source:HGNC Symbol;Acc:HGNC:20872]	138.499	-0.240371	0.0367966	0.2634	1.1813	Down
EMC4	ER membrane protein complex subunit 4 [Source:HGNC Symbol;Acc:HGNC:28032]	966.223	0.230011	0.0368762	0.2637	1.17284	Up
FKBP9	FK506 binding protein 8 [Source:HGNC Symbol;Acc:HGNC:3724]	230.955	-0.358447	0.0369617	0.2641	1.28205	Down
DCXR	dicarbonyl and L-xylulose reductase [Source:HGNC Symbol;Acc:HGNC:18985]	92.1232	0.509256	0.0370186	0.2644	1.42332	Up
PAK6	p21 (RAC1) activated kinase 6 [Source:HGNC Symbol;Acc:HGNC:16061]	339.953	0.371931	0.0371544	0.2652	1.29408	Up
OLFML2A	olfactomedin like 2A [Source:HGNC Symbol;Acc:HGNC:27270]	24.6592	-0.526379	0.0372345	0.2657	1.44031	Down
BMP2K	BMP2 inducible kinase [Source:HGNC Symbol;Acc:HGNC:18041]	157.9	-0.282652	0.0373441	0.266	1.21643	Down
IGFBP7	insulin like growth factor binding protein 7 [Source:HGNC Symbol;Acc:HGNC:5476]	1617.11	-0.373174	0.0373154	0.266	1.2952	Down
MTG2	mitochondrial ribosome associated GTPase 2 [Source:HGNC Symbol;Acc:HGNC:16239]	135.197	0.251292	0.0373137	0.266	1.19027	Up
C2orf72	chromosome 2 open reading frame 72 [Source:HGNC Symbol;Acc:HGNC:27418]	1066.75	-0.446884	0.0373721	0.2661	1.36309	Down
ARMCX3	armadillo repeat containing, X-linked 3 [Source:HGNC Symbol;Acc:HGNC:24065]	108.051	-0.484687	0.0375366	0.267	1.39928	Down
G0S2	G0/G1 switch 2 [Source:HGNC Symbol;Acc:HGNC:30229]	69.4805	-0.509993	0.0375284	0.267	1.42404	Down
GLB1	galactosidase beta 1 [Source:HGNC Symbol;Acc:HGNC:4298]	389.318	-0.242324	0.0375725	0.2671	1.1829	Down
BCL2L2	BCL2 like 2 [Source:HGNC Symbol;Acc:HGNC:995]	297.473	-0.207038	0.0376872	0.2675	1.15432	Down
HAT1	histone acetyltransferase 1 [Source:HGNC Symbol;Acc:HGNC:4821]	313.724	0.140573	0.0377196	0.2675	1.10234	Up
KIAA2018	N/A	94.4659	0.245948	0.0377033	0.2675	1.18587	Up
ZNF555	N/A	21.4671	-0.493444	0.0377063	0.2675	1.4078	Down
FGF7	fibroblast growth factor 7 [Source:HGNC Symbol;Acc:HGNC:3685]	18.1182	-0.497912	0.0377573	0.2677	1.41217	Down
ING5	inhibitor of growth family member 5 [Source:HGNC Symbol;Acc:HGNC:19421]	117.923	0.327142	0.0377794	0.2677	1.25453	Up
OPHN1	oligophrenin 1 [Source:HGNC Symbol;Acc:HGNC:8148]	182.848	0.325238	0.0378257	0.2678	1.25287	Up
UBA2	ubiquitin like modifier activating enzyme 2 [Source:HGNC Symbol;Acc:HGNC:30661]	583.093	0.143738	0.0378392	0.2678	1.10476	Up
DPEP2	deleted in primary ciliary dyskinesia homolog (mouse) [Source:HGNC Symbol;Acc:HGNC:24542]	302.062	-0.279533	0.0379457	0.2679	1.2138	Down
FOSL2	FOS like 2, AP-1 transcription factor subunit [Source:HGNC Symbol;Acc:HGNC:3798]	454.615	0.486399	0.037923	0.2679	1.40094	Up
GAS6	growth arrest specific 6 [Source:HGNC Symbol;Acc:HGNC:4168]	629.39	-0.258068	0.0378679	0.2679	1.19588	Down
PTPN23	protein tyrosine phosphatase, non-receptor type 23 [Source:HGNC Symbol;Acc:HGNC:14406]	588.272	0.199567	0.0378884	0.2679	1.14835	Up
STX7	syntaxin 7 [Source:HGNC Symbol;Acc:HGNC:11442]	564.038	-0.193506	0.0379523	0.2679	1.14354	Down
AC010441.1	N/A	228.128	0.374089	0.0380922	0.2681	1.29602	Up
FGFRL1	fibroblast growth factor receptor-like 1 [Source:HGNC Symbol;Acc:HGNC:3693]	26.3004	0.465281	0.0381387	0.2681	1.38059	Up
FTL	ferritin light chain [Source:HGNC Symbol;Acc:HGNC:3999]	10722.5	-0.291213	0.0380153	0.2681	1.22367	Down
NQO2	NAD(P)H quinone dehydrogenase 2 [Source:HGNC Symbol;Acc:HGNC:7856]	113.657	-0.302965	0.0381672	0.2681	1.23368	Down
RBM38	RNA binding motif protein 38 [Source:HGNC Symbol;Acc:HGNC:15818]	109.752	0.423904	0.0381274	0.2681	1.34155	Up
SH2D3C	SH2 domain containing 3C [Source:HGNC Symbol;Acc:HGNC:16884]	145.982	-0.321337	0.0380968	0.2681	1.24949	Down
SIMC1	SUMO interacting motifs containing 1 [Source:HGNC Symbol;Acc:HGNC:24779]	25.954	-0.497577	0.0380823	0.2681	1.41184	Down
SMC2	structural maintenance of chromosomes 2 [Source:HGNC Symbol;Acc:HGNC:14011]	48.6524	-0.316157	0.0379988	0.2681	1.24501	Down
SMIM3	small integral membrane protein 3 [Source:HGNC Symbol;Acc:HGNC:30248]	228.128	0.374089	0.0380922	0.2681	1.29602	Up
CDK12	cyclin dependent kinase 12 [Source:HGNC Symbol;Acc:HGNC:24224]	221.891	0.14334	0.0382799	0.2686	1.10446	Up
NRN1	neuritin 1 [Source:HGNC Symbol;Acc:HGNC:17972]	317.659	-0.352203	0.0382584	0.2686	1.27651	Down
ERGIC2	ERGIC and golgi 2 [Source:HGNC Symbol;Acc:HGNC:30208]	163.51	-0.238701	0.0383231	0.2688	1.17993	Down
PAK1	p21 (RAC1) activated kinase 1 [Source:HGNC Symbol;Acc:HGNC:8590]	813.98	0.241647	0.0384739	0.2697	1.18234	Up
DPP7	dipeptidyl peptidase 7 [Source:HGNC Symbol;Acc:HGNC:14892]	386.449	0.533885	0.0385867	0.2702	1.44782	Up
ADO	2-aminoethanethiol dioxygenase [Source:HGNC Symbol;Acc:HGNC:23506]	100.532	-0.243614	0.0387248	0.2706	1.18395	Down
AGPAT5	1-acylglycerol-3-phosphate O-acyltransferase 5 [Source:HGNC Symbol;Acc:HGNC:20886]	206.131	-0.549599	0.0386664	0.2706	1.46368	Down
CYYR1	cysteine and tyrosine rich 1 [Source:HGNC Symbol;Acc:HGNC:16274]	305.08	0.271636	0.0387578	0.2706	1.20718	Up
DNAJC18	DnaJ heat shock protein family (Hsp40) member C18 [Source:HGNC Symbol;Acc:HGNC:28429]	33.8908	-0.512184	0.0387887	0.2706	1.42621	Down
EDN1	endothelin 1 [Source:HGNC Symbol;Acc:HGNC:3176]	195.047	0.532759	0.038778	0.2706	1.44669	Up
KIAA0930	KIAA0930 [Source:HGNC Symbol;Acc:HGNC:1314]	148.482	-0.405908	0.0387308	0.2706	1.32492	Down
VRK2	vaccinia related kinase 2 [Source:HGNC Symbol;Acc:HGNC:12719]	85.3231	-0.322318	0.0387722	0.2706	1.25034	Down
KIAA1715	N/A	84.6835	0.393974	0.0388119	0.2707	1.31401	Up
DNAJB9	DnaJ heat shock protein family (Hsp40) member B9 [Source:HGNC Symbol;Acc:HGNC:6968]	2181.43	-0.303999	0.0388824	0.2709	1.23456	Down
METTL4	methyltransferase like 4 [Source:HGNC Symbol;Acc:HGNC:24726]	50.5051	0.349195	0.0388661	0.2709	1.27385	Up
ITIH4	integrin subunit beta like 1 [Source:HGNC Symbol;Acc:HGNC:6164]	10.3847	-0.507867	0.0389861	0.2712	1.42195	Down
KANSL1L	KAT8 regulatory NSL complex subunit 1 like [Source:HGNC Symbol;Acc:HGNC:26310]	103.585	0.305963	0.038949	0.2712	1.23624	Up
PGK1	phosphoglycerate kinase 1 [Source:HGNC Symbol;Acc:HGNC:8896]	1841.06	0.253435	0.0390099	0.2712	1.19204	Up
TCEAL4	transcription elongation factor A like 4 [Source:HGNC Symbol;Acc:HGNC:26121]	146.603	0.314902	0.0389712	0.2712	1.24393	Up
ZBTB33	zinc finger and BTB domain containing 33 [Source:HGNC Symbol;Acc:HGNC:16682]	152.52	0.260303	0.0390528	0.2713	1.19773	Up
CNIH4	cornichon family AMPA receptor auxiliary protein 4 [Source:HGNC Symbol;Acc:HGNC:25013]	421.745	0.248886	0.0391879	0.2721	1.18829	Up
ATP5J	ATP synthase, H+ transporting, mitochondrial Fo complex subunit F6 [Source:HGNC Symbol;Acc:HGNC:847]	1377.04	0.182678	0.0392109	0.2722	1.13499	Up
EIF1	eukaryotic translation initiation factor 1 [Source:HGNC Symbol;Acc:HGNC:3249]	4611.47	0.163695	0.0393479	0.2728	1.12015	Up
ZNF408	N/A	45.9475	-0.362138	0.0393292	0.2728	1.28533	Down
PHF21A	PHD finger protein 21A [Source:HGNC Symbol;Acc:HGNC:24156]	169.315	0.276165	0.0393779	0.2729	1.21097	Up
C15orf56	chromosome 15 open reading frame 56 [Source:HGNC Symbol;Acc:HGNC:33868]	20.269	0.544601	0.0394396	0.2731	1.45862	Up
TRPV4	transient receptor potential cation channel subfamily V member 4 [Source:HGNC Symbol;Acc:HGNC:18083]	51.5495	0.39036	0.0394504	0.2731	1.31072	Up
HN1L	hematological and neurological expressed 1 like [Source:HGNC Symbol;Acc:HGNC:14137]	693.459	0.342556	0.0395096	0.2733	1.268	Up
ZMYM6	zinc finger MYM-type containing 6 [Source:HGNC Symbol;Acc:HGNC:13050]	364.589	-0.19482	0.0395227	0.2733	1.14458	Down
FCGR1B	Fc fragment of IgG receptor Ib [Source:HGNC Symbol;Acc:HGNC:3614]	18.9397	-0.539655	0.0395751	0.2735	1.45362	Down
CRABP1	cellular retinoic acid binding protein 1 [Source:HGNC Symbol;Acc:HGNC:2338]	33.3044	-0.535465	0.0396001	0.2736	1.44941	Down
NOXA1	NADPH oxidase activator 1 [Source:HGNC Symbol;Acc:HGNC:10668]	24.9365	-0.470442	0.0396975	0.2741	1.38553	Down
DDX59	DEAD-box helicase 59 [Source:HGNC Symbol;Acc:HGNC:25360]	348.94	0.294338	0.0397568	0.2744	1.22632	Up
2017-09-08	N/A	411.658	-0.30289	0.0399124	0.2747	1.23361	Down
MIR483	microRNA 483 [Source:HGNC Symbol;Acc:HGNC:32340]	156.425	0.541222	0.0398954	0.2747	1.4552	Up
MLXIP	MLX interacting protein [Source:HGNC Symbol;Acc:HGNC:17055]	115.646	-0.354841	0.0398906	0.2747	1.27884	Down
ZC3H4	zinc finger CCCH-type containing 4 [Source:HGNC Symbol;Acc:HGNC:17808]	103.942	0.316753	0.0398594	0.2747	1.24552	Up
ZNF207	zinc finger protein 207 [Source:HGNC Symbol;Acc:HGNC:12998]	935.904	0.191416	0.0399087	0.2747	1.14188	Up
NARS	asparaginyl-tRNA synthetase [Source:HGNC Symbol;Acc:HGNC:7643]	725.499	-0.129393	0.0400048	0.2752	1.09383	Down
ACTR5	ARP5 actin-related protein 5 homolog [Source:HGNC Symbol;Acc:HGNC:14671]	27.0052	0.406065	0.0400868	0.2754	1.32507	Up
SYCP2	synaptonemal complex protein 2 [Source:HGNC Symbol;Acc:HGNC:11490]	31.279	-0.453129	0.0400838	0.2754	1.36901	Down
STC2	stanniocalcin 2 [Source:HGNC Symbol;Acc:HGNC:11374]	123.571	0.429661	0.0401499	0.2755	1.34692	Up
WBP11	WW domain binding protein 11 [Source:HGNC Symbol;Acc:HGNC:16461]	613.955	0.249362	0.0401522	0.2755	1.18868	Up
GNGT1	G protein subunit gamma transducin 1 [Source:HGNC Symbol;Acc:HGNC:4411]	213.823	-0.41742	0.0402269	0.2756	1.33554	Down
MED18	mediator complex subunit 18 [Source:HGNC Symbol;Acc:HGNC:25944]	145.936	0.259883	0.0402877	0.2756	1.19738	Up
PODNL1	podocan like 1 [Source:HGNC Symbol;Acc:HGNC:26275]	20.818	-0.55344	0.0401845	0.2756	1.46758	Down
PPP1R3D	protein phosphatase 1 regulatory subunit 3D [Source:HGNC Symbol;Acc:HGNC:9294]	92.0084	-0.318309	0.0402155	0.2756	1.24687	Down
TCP1	t-complex 1 [Source:HGNC Symbol;Acc:HGNC:11655]	909.791	0.201153	0.0402605	0.2756	1.14962	Up
TGOLN2	trans-golgi network protein 2 [Source:HGNC Symbol;Acc:HGNC:15450]	1345.25	0.197256	0.0402469	0.2756	1.14652	Up
ACVRL1	activin A receptor like type 1 [Source:HGNC Symbol;Acc:HGNC:175]	1084.9	-0.439203	0.040513	0.277	1.35586	Down
PLCL2	phospholipase C like 2 [Source:HGNC Symbol;Acc:HGNC:9064]	1168.94	0.341445	0.040532	0.277	1.26703	Up
RGS20	regulator of G-protein signaling 20 [Source:HGNC Symbol;Acc:HGNC:14600]	13.9162	-0.531498	0.0405996	0.2773	1.44543	Down
ERC2	ELKS/RAB6-interacting/CAST family member 2 [Source:HGNC Symbol;Acc:HGNC:31922]	11.5662	-0.555802	0.0406791	0.2775	1.46999	Down
MIR27B	microRNA 27b [Source:HGNC Symbol;Acc:HGNC:31614]	297.813	0.274242	0.0406479	0.2775	1.20936	Up
ZNF697	N/A	99.4726	-0.397277	0.0406924	0.2775	1.31702	Down
CECR5	cat eye syndrome chromosome region, candidate 5 [Source:HGNC Symbol;Acc:HGNC:1843]	89.5205	0.317094	0.0407607	0.2777	1.24582	Up
CTSA	cathepsin A [Source:HGNC Symbol;Acc:HGNC:9251]	1452.96	0.351193	0.0407484	0.2777	1.27562	Up
B3GNT9	UDP-GlcNAc:betaGal beta-1,3-N-acetylglucosaminyltransferase 9 [Source:HGNC Symbol;Acc:HGNC:28714]	64.3005	-0.365959	0.0409437	0.278	1.28874	Down
B4GALT4	beta-1,4-galactosyltransferase 4 [Source:HGNC Symbol;Acc:HGNC:927]	358.083	-0.324558	0.0409364	0.278	1.25228	Down
DAP	death associated protein [Source:HGNC Symbol;Acc:HGNC:2672]	806.271	0.254983	0.0408851	0.278	1.19332	Up
GLRB	glycine receptor beta [Source:HGNC Symbol;Acc:HGNC:4329]	13.7227	-0.550862	0.0409503	0.278	1.46496	Down
MAP3K14	mitogen-activated protein kinase kinase kinase 14 [Source:HGNC Symbol;Acc:HGNC:6853]	29.1005	0.369903	0.040968	0.278	1.29227	Up
PRMT1	prolactin receptor [Source:HGNC Symbol;Acc:HGNC:9446]	823.963	-0.187314	0.0409547	0.278	1.13864	Down
RFESD	Rieske Fe-S domain containing [Source:HGNC Symbol;Acc:HGNC:29587]	17.7607	0.521156	0.0408636	0.278	1.4351	Up
ZBTB47	zinc finger and BTB domain containing 47 [Source:HGNC Symbol;Acc:HGNC:26955]	36.4211	-0.499342	0.0409757	0.278	1.41357	Down
INO80C	INO80 complex subunit C [Source:HGNC Symbol;Acc:HGNC:26994]	369.131	0.283275	0.0410619	0.2785	1.21695	Up
TRPV2	transient receptor potential cation channel subfamily V member 2 [Source:HGNC Symbol;Acc:HGNC:18082]	149.393	-0.371085	0.0411572	0.2788	1.29332	Down
ARL2BP	ADP ribosylation factor like GTPase 2 binding protein [Source:HGNC Symbol;Acc:HGNC:17146]	320.164	-0.238118	0.041319	0.2798	1.17945	Down
FAM127A	family with sequence similarity 127 member A [Source:HGNC Symbol;Acc:HGNC:2569]	264.316	0.266202	0.0413737	0.2799	1.20264	Up
LINC00474	long intergenic non-protein coding RNA 474 [Source:HGNC Symbol;Acc:HGNC:23367]	473.179	0.544793	0.0413917	0.2799	1.45881	Up
RAPGEF3	Rap guanine nucleotide exchange factor 3 [Source:HGNC Symbol;Acc:HGNC:16629]	47.8581	0.534066	0.0413946	0.2799	1.448	Up
AGGF1	angiogenic factor with G-patch and FHA domains 1 [Source:HGNC Symbol;Acc:HGNC:24684]	143.148	0.201359	0.0414553	0.28	1.14978	Up
DAZAP1	DAZ associated protein 1 [Source:HGNC Symbol;Acc:HGNC:2683]	710.711	0.16914	0.0414608	0.28	1.12439	Up
NCK2	NCK adaptor protein 2 [Source:HGNC Symbol;Acc:HGNC:7665]	409.399	-0.280873	0.0414793	0.28	1.21493	Down
HBG2	hemoglobin subunit gamma 2 [Source:HGNC Symbol;Acc:HGNC:4832]	52944.9	0.553066	0.0415245	0.2802	1.4672	Up
TCEANC2	transcription elongation factor A N-terminal and central domain containing 2 [Source:HGNC Symbol;Acc:HGNC:26494]	29.8331	-0.441436	0.0416128	0.2803	1.35796	Down
ZNF75D	N/A	89.4369	-0.318134	0.0415901	0.2803	1.24672	Down
CD86	CD86 molecule [Source:HGNC Symbol;Acc:HGNC:1705]	54.381	-0.364856	0.041748	0.2811	1.28775	Down
ETS2	ETS proto-oncogene 2, transcription factor [Source:HGNC Symbol;Acc:HGNC:3489]	461.481	0.27843	0.0418094	0.2814	1.21287	Up
DONSON	dolichyldiphosphatase 1 [Source:HGNC Symbol;Acc:HGNC:29565]	119.113	0.311721	0.0419871	0.2823	1.24119	Up
TGFBI	transforming growth factor beta induced [Source:HGNC Symbol;Acc:HGNC:11771]	1028.03	-0.304232	0.0419778	0.2823	1.23476	Down
FABP4	fatty acid binding protein 4 [Source:HGNC Symbol;Acc:HGNC:3559]	1675.98	0.4289	0.0420408	0.2825	1.34621	Up
BTBD9	BTB domain containing 9 [Source:HGNC Symbol;Acc:HGNC:21228]	33.6981	-0.416203	0.0421336	0.2827	1.33441	Down
KCNQ1OT1	KCNQ1 opposite strand/antisense transcript 1 (non-protein coding) [Source:HGNC Symbol;Acc:HGNC:6295]	28.6072	0.485989	0.0421388	0.2827	1.40055	Up
MRPL2	mitochondrial ribosomal protein L2 [Source:HGNC Symbol;Acc:HGNC:14056]	80.5586	-0.433505	0.042131	0.2827	1.35051	Down
PSEN1	presenilin 1 [Source:HGNC Symbol;Acc:HGNC:9508]	808.352	0.200905	0.0421777	0.2827	1.14942	Up
TMEM189	transmembrane protein 189 [Source:HGNC Symbol;Acc:HGNC:16735]	1440.8	0.158539	0.0421959	0.2827	1.11616	Up
TMEM189-UBE2V1	TMEM189-UBE2V1 readthrough [Source:HGNC Symbol;Acc:HGNC:33521]	1440.8	0.158539	0.0421959	0.2827	1.11616	Up
CNBP	CCHC-type zinc finger nucleic acid binding protein [Source:HGNC Symbol;Acc:HGNC:13164]	988.286	0.231915	0.0422545	0.2829	1.17439	Up
LRCH3	leucine rich repeats and calponin homology domain containing 3 [Source:HGNC Symbol;Acc:HGNC:28637]	150.775	0.233389	0.0423292	0.2833	1.17559	Up
LHFP	lipoma HMGIC fusion partner [Source:HGNC Symbol;Acc:HGNC:6586]	960.012	-0.35145	0.0425019	0.2843	1.27584	Down
IMPACT	impact RWD domain protein [Source:HGNC Symbol;Acc:HGNC:20387]	167.061	-0.276193	0.0426311	0.285	1.211	Down
RAMP1	receptor activity modifying protein 1 [Source:HGNC Symbol;Acc:HGNC:9843]	43.022	0.544406	0.0426753	0.2852	1.45842	Up
ZNF362	N/A	594.897	-0.301259	0.042733	0.2854	1.23222	Down
H2AFJ	H2A histone family member J [Source:HGNC Symbol;Acc:HGNC:14456]	88.9715	-0.262681	0.0427695	0.2855	1.19971	Down
CHD1L	chromodomain helicase DNA binding protein 1 like [Source:HGNC Symbol;Acc:HGNC:1916]	178.879	-0.380152	0.0428679	0.2859	1.30148	Down
LGALS13	galectin 13 [Source:HGNC Symbol;Acc:HGNC:15449]	978.071	-0.422912	0.0428982	0.2859	1.34063	Down
SGSM1	small G protein signaling modulator 1 [Source:HGNC Symbol;Acc:HGNC:29410]	47.3663	0.539925	0.0428955	0.2859	1.4539	Up
LATS1	large tumor suppressor kinase 1 [Source:HGNC Symbol;Acc:HGNC:6514]	268.431	0.286378	0.0429261	0.286	1.21957	Up
DDIT4	DNA damage inducible transcript 4 [Source:HGNC Symbol;Acc:HGNC:24944]	312.27	0.506787	0.0429578	0.2861	1.42088	Up
MTMR6	myotubularin related protein 6 [Source:HGNC Symbol;Acc:HGNC:7453]	261.373	-0.230937	0.0430084	0.2862	1.1736	Down
RASGRF1	Ras protein specific guanine nucleotide releasing factor 1 [Source:HGNC Symbol;Acc:HGNC:9875]	14.0519	0.510654	0.0430466	0.2864	1.4247	Up
C4BPB	complement component 4 binding protein beta [Source:HGNC Symbol;Acc:HGNC:1328]	97.0737	-0.483101	0.043342	0.287	1.39774	Down
GALNT10	polypeptide N-acetylgalactosaminyltransferase 10 [Source:HGNC Symbol;Acc:HGNC:19873]	78.0168	-0.405585	0.0432485	0.287	1.32463	Down
GPATCH11	G-patch domain containing 11 [Source:HGNC Symbol;Acc:HGNC:26768]	65.7141	0.310395	0.0433833	0.287	1.24005	Up
HAAO	3-hydroxyanthranilate 3,4-dioxygenase [Source:HGNC Symbol;Acc:HGNC:4796]	12.8991	-0.548148	0.0432328	0.287	1.46221	Down
OXER1	oxoeicosanoid receptor 1 [Source:HGNC Symbol;Acc:HGNC:24884]	12.8991	-0.548148	0.0432328	0.287	1.46221	Down
PLEKHH2	pleckstrin homology, MyTH4 and FERM domain containing H2 [Source:HGNC Symbol;Acc:HGNC:30506]	66.8362	-0.382577	0.0432923	0.287	1.30367	Down
RP11-337C18.10	N/A	16.5486	0.54849	0.0433753	0.287	1.46255	Up
TDRD10	tudor domain containing 10 [Source:HGNC Symbol;Acc:HGNC:25316]	21.8999	0.455302	0.0433314	0.287	1.37107	Up
ZNF639	N/A	117.549	-0.290784	0.0432856	0.287	1.2233	Down
GATA1	GATA binding protein 1 [Source:HGNC Symbol;Acc:HGNC:4170]	8.39447	0.48912	0.0434238	0.2871	1.40359	Up
SSBP4	single stranded DNA binding protein 4 [Source:HGNC Symbol;Acc:HGNC:15676]	163.432	-0.52101	0.0435018	0.2875	1.43496	Down
PCBP4	poly(rC) binding protein 4 [Source:HGNC Symbol;Acc:HGNC:8652]	123.071	-0.398575	0.0436787	0.2885	1.3182	Down
TSPAN33	tetraspanin 33 [Source:HGNC Symbol;Acc:HGNC:28743]	22.5671	-0.542291	0.0437212	0.2887	1.45628	Down
INPP5B	inositol polyphosphate-5-phosphatase B [Source:HGNC Symbol;Acc:HGNC:6077]	290.315	0.318975	0.0437664	0.2888	1.24744	Up
FBXW4	F-box and WD repeat domain containing 4 [Source:HGNC Symbol;Acc:HGNC:10847]	309.528	-0.248432	0.0438391	0.2892	1.18792	Down
C16orf46	chromosome 16 open reading frame 46 [Source:HGNC Symbol;Acc:HGNC:26525]	16.9317	0.547099	0.0439113	0.2894	1.46114	Up
GMNN	geminin, DNA replication inhibitor [Source:HGNC Symbol;Acc:HGNC:17493]	99.8727	0.337804	0.0439057	0.2894	1.26383	Up
FOXRED2	FAD dependent oxidoreductase domain containing 2 [Source:HGNC Symbol;Acc:HGNC:26264]	50.3085	-0.458485	0.0441153	0.2906	1.3741	Down
ARRDC4	arrestin domain containing 4 [Source:HGNC Symbol;Acc:HGNC:28087]	144.1	-0.402665	0.0441756	0.2908	1.32195	Down
KDM6B	lysine demethylase 6B [Source:HGNC Symbol;Acc:HGNC:29012]	208.792	0.280599	0.0442309	0.291	1.2147	Up
ALCAM	activated leukocyte cell adhesion molecule [Source:HGNC Symbol;Acc:HGNC:400]	53.6484	-0.445523	0.0443039	0.2914	1.36181	Down
C1orf63	chromosome 1 open reading frame 56 [Source:HGNC Symbol;Acc:HGNC:26045]	1245.03	0.263642	0.0443569	0.2914	1.20051	Up
HES1	hes family bHLH transcription factor 1 [Source:HGNC Symbol;Acc:HGNC:5192]	908.534	0.317601	0.0443547	0.2914	1.24626	Up
SLC25A16	solute carrier family 25 member 16 [Source:HGNC Symbol;Acc:HGNC:10986]	217.143	0.18987	0.044446	0.2919	1.14066	Up
HLA-DMB	major histocompatibility complex, class II, DM beta [Source:HGNC Symbol;Acc:HGNC:4935]	177.614	-0.358222	0.0445121	0.292	1.28184	Down
PLAC8	placenta specific 8 [Source:HGNC Symbol;Acc:HGNC:19254]	329.237	0.545609	0.0445163	0.292	1.45964	Up
NCF4	neutrophil cytosolic factor 4 [Source:HGNC Symbol;Acc:HGNC:7662]	196.527	-0.290991	0.0445795	0.2923	1.22348	Down
MAGT1	magnesium transporter 1 [Source:HGNC Symbol;Acc:HGNC:28880]	884.731	0.132754	0.0447489	0.2933	1.09638	Up
2017-09-05	N/A	651.933	-0.227677	0.0448189	0.2936	1.17095	Down
SRRM3	serine/arginine repetitive matrix 3 [Source:HGNC Symbol;Acc:HGNC:26729]	39.735	0.540598	0.0448576	0.2937	1.45458	Up
DHRS2	dehydrogenase/reductase 2 [Source:HGNC Symbol;Acc:HGNC:18349]	400.377	-0.536908	0.0449835	0.2941	1.45086	Down
NRXN3	neurexin 3 [Source:HGNC Symbol;Acc:HGNC:8010]	23.9371	-0.479747	0.0449702	0.2941	1.3945	Down
C15orf61	chromosome 15 open reading frame 61 [Source:HGNC Symbol;Acc:HGNC:34453]	117.868	0.219105	0.0451042	0.2947	1.16401	Up
ENPEP	glutamyl aminopeptidase [Source:HGNC Symbol;Acc:HGNC:3355]	145.19	-0.429726	0.0452663	0.2955	1.34698	Down
MMP14	matrix metallopeptidase 14 [Source:HGNC Symbol;Acc:HGNC:7160]	1587.97	0.318886	0.0452391	0.2955	1.24737	Up
BBX	BBX, HMG-box containing [Source:HGNC Symbol;Acc:HGNC:14422]	263.694	-0.135544	0.0454878	0.2965	1.09851	Down
IFRG15	N/A	1110.9	0.236885	0.0454792	0.2965	1.17845	Up
LXN	latexin [Source:HGNC Symbol;Acc:HGNC:13347]	142.267	-0.343141	0.0455064	0.2965	1.26852	Down
NOL12	nucleolar protein 12 [Source:HGNC Symbol;Acc:HGNC:28585]	1391.74	-0.202827	0.0454555	0.2965	1.15095	Down
ANKIB1	ankyrin repeat and IBR domain containing 1 [Source:HGNC Symbol;Acc:HGNC:22215]	175.857	0.215265	0.0456458	0.2972	1.16092	Up
WDFY3-AS2	WDFY3 antisense RNA 2 [Source:HGNC Symbol;Acc:HGNC:21603]	20.9944	-0.451258	0.0457851	0.298	1.36723	Down
ACTR10	actin-related protein 10 homolog [Source:HGNC Symbol;Acc:HGNC:17372]	759.811	0.186567	0.0459057	0.2986	1.13805	Up
NUP85	nucleoporin 85 [Source:HGNC Symbol;Acc:HGNC:8734]	259.111	0.154463	0.0459932	0.2991	1.11301	Up
ARHGAP35	Rho GTPase activating protein 35 [Source:HGNC Symbol;Acc:HGNC:4591]	77.346	-0.269734	0.0460576	0.2993	1.20559	Down
SHB	SH2 domain containing adaptor protein B [Source:HGNC Symbol;Acc:HGNC:10838]	47.1839	0.329002	0.0460902	0.2994	1.25614	Up
ARHGEF10L	Rho guanine nucleotide exchange factor 10 like [Source:HGNC Symbol;Acc:HGNC:25540]	141.83	-0.415759	0.0461718	0.2996	1.334	Down
FBXO16	F-box protein 16 [Source:HGNC Symbol;Acc:HGNC:13618]	455.621	0.359006	0.0461917	0.2996	1.28254	Up
ZNF395	N/A	455.621	0.359006	0.0461917	0.2996	1.28254	Up
PIP4K2A	phosphatidylinositol-5-phosphate 4-kinase type 2 alpha [Source:HGNC Symbol;Acc:HGNC:8997]	324.861	0.241678	0.0463067	0.3002	1.18237	Up
RAB7A	RAB7A, member RAS oncogene family [Source:HGNC Symbol;Acc:HGNC:9788]	2311.47	0.145414	0.0464165	0.3006	1.10605	Up
TTYH3	tweety family member 3 [Source:HGNC Symbol;Acc:HGNC:22222]	552.544	-0.306064	0.0464338	0.3006	1.23633	Down
FCGR1A	Fc fragment of IgG receptor Ia [Source:HGNC Symbol;Acc:HGNC:3613]	79.2227	-0.487407	0.0465366	0.3009	1.40192	Down
FOXF2	forkhead box F2 [Source:HGNC Symbol;Acc:HGNC:3810]	94.0162	-0.385461	0.0465531	0.3009	1.30628	Down
PPM1K	protein phosphatase, Mg2+/Mn2+ dependent 1K [Source:HGNC Symbol;Acc:HGNC:25415]	55.2188	-0.368373	0.0464996	0.3009	1.2909	Down
TSC22D2	TSC22 domain family member 2 [Source:HGNC Symbol;Acc:HGNC:29095]	428.136	0.275131	0.0466418	0.3014	1.2101	Up
VPS29	VPS29, retromer complex component [Source:HGNC Symbol;Acc:HGNC:14340]	512.638	-0.140797	0.0467024	0.3016	1.10251	Down
DNASE2	deoxyribonuclease 1 like 3 [Source:HGNC Symbol;Acc:HGNC:2959]	165.607	0.361776	0.0467318	0.3017	1.28501	Up
TRIM47	tripartite motif containing 45 [Source:HGNC Symbol;Acc:HGNC:19018]	48.0526	-0.389811	0.0468107	0.302	1.31022	Down
[truncated: 11,300 more rows]

## Sheet: EO-PE padj<0.05,n=701
Gene	Description	baseMean	log2FoldChange	pvalue	padj	FC	Expression
SSTR1	somatostatin receptor 1 [Source:HGNC Symbol;Acc:HGNC:11330]	10.1425	-2.16307	1.36e-15	0	4.47865	Down
SLAMF1	signaling lymphocytic activation molecule family member 1 [Source:HGNC Symbol;Acc:HGNC:10903]	14.9528	-2.06112	1.7e-14	0	4.17309	Down
HAPLN1	hyaluronan and proteoglycan link protein 1 [Source:HGNC Symbol;Acc:HGNC:2380]	222.186	-1.66905	1.92e-16	0	3.18004	Down
CADM3	cell adhesion molecule 3 [Source:HGNC Symbol;Acc:HGNC:17601]	168.568	-1.4966	1.96e-10	0	2.82177	Down
CLDN1	claudin 1 [Source:HGNC Symbol;Acc:HGNC:2032]	487.02	-1.46441	8.36e-09	0	2.7595	Down
OLFML3	olfactomedin like 3 [Source:HGNC Symbol;Acc:HGNC:24956]	290.367	-1.45737	2.63e-15	0	2.74608	Down
CX3CR1	C-X3-C motif chemokine receptor 1 [Source:HGNC Symbol;Acc:HGNC:2558]	44.7796	-1.42853	5.51e-09	0	2.69171	Down
VCAM1	vascular cell adhesion molecule 1 [Source:HGNC Symbol;Acc:HGNC:12663]	157.077	-1.24548	3.01e-08	0	2.37097	Down
RARRES2	retinoic acid receptor responder 2 [Source:HGNC Symbol;Acc:HGNC:9868]	94.2218	-1.23433	4.96e-08	0	2.35272	Down
SPON1	spondin 1 [Source:HGNC Symbol;Acc:HGNC:11252]	137.596	-1.21111	2.04e-07	0	2.31516	Down
EMID1	EMI domain containing 1 [Source:HGNC Symbol;Acc:HGNC:18036]	53.3371	-1.0406	6.34e-08	0	2.05709	Down
IL33	interleukin 33 [Source:HGNC Symbol;Acc:HGNC:16028]	260.495	-0.948411	2.42e-08	0	1.92975	Down
MSC	musculin [Source:HGNC Symbol;Acc:HGNC:7321]	83.264	-0.885421	1.04e-07	0	1.8473	Down
GNG2	G protein subunit gamma 2 [Source:HGNC Symbol;Acc:HGNC:4404]	132.672	-0.869482	1.58e-07	0	1.82701	Down
SAMD5	sterile alpha motif domain containing 5 [Source:HGNC Symbol;Acc:HGNC:21180]	122.063	-0.860842	1.02e-08	0	1.8161	Down
CFI	complement factor I [Source:HGNC Symbol;Acc:HGNC:5394]	102.626	-0.845033	7.26e-08	0	1.79631	Down
FZD1	frizzled class receptor 1 [Source:HGNC Symbol;Acc:HGNC:4038]	279.06	-0.843711	6.55e-09	0	1.79466	Down
ENPP2	ectonucleotide pyrophosphatase/phosphodiesterase 2 [Source:HGNC Symbol;Acc:HGNC:3357]	558.468	-0.817281	6.78e-09	0	1.76208	Down
CYBB	cytochrome b-245 beta chain [Source:HGNC Symbol;Acc:HGNC:2578]	315.072	-0.805438	5.81e-08	0	1.74768	Down
PTPRD	protein tyrosine phosphatase, receptor type D [Source:HGNC Symbol;Acc:HGNC:9668]	143.05	-0.786908	8.35e-08	0	1.72537	Down
TMEM176B	transmembrane protein 176B [Source:HGNC Symbol;Acc:HGNC:29596]	666.108	-0.767551	2.58e-09	0	1.70238	Down
GPR124	Probable G-protein coupled receptor 124	873.286	-0.736929	3.4e-09	0	1.66662	Down
ST6GAL1	ST6 beta-galactoside alpha-2,6-sialyltransferase 1 [Source:HGNC Symbol;Acc:HGNC:10860]	93.7313	-0.700889	8.71e-09	0	1.62551	Down
SPRED1	sprouty related EVH1 domain containing 1 [Source:HGNC Symbol;Acc:HGNC:20249]	137.602	-0.688831	7.16e-08	0	1.61198	Down
ZEB2	zinc finger E-box binding homeobox 2 [Source:HGNC Symbol;Acc:HGNC:14881]	239.287	-0.577516	1.24e-07	0	1.49228	Down
MESDC2	mesoderm development candidate 2 [Source:HGNC Symbol;Acc:HGNC:13520]	818.34	0.33145	9.14e-09	0	1.25828	Up
SSR1	signal sequence receptor subunit 1 [Source:HGNC Symbol;Acc:HGNC:11323]	1017.93	0.336667	2.62e-07	0	1.26284	Up
ATP6V0E1	ATPase H+ transporting V0 subunit e1 [Source:HGNC Symbol;Acc:HGNC:863]	1774.61	0.426842	5.19e-08	0	1.34429	Up
PLXNA3	plexin A3 [Source:HGNC Symbol;Acc:HGNC:9101]	369.519	0.427061	1.34e-07	0	1.34449	Up
DNM2	dynamin 1 like [Source:HGNC Symbol;Acc:HGNC:2973]	918.286	0.459016	1.7e-07	0	1.3746	Up
FOXJ3	forkhead box J3 [Source:HGNC Symbol;Acc:HGNC:29178]	662.724	0.544941	2.11e-07	0	1.45896	Up
UBR1	ubiquitin protein ligase E3 component n-recognin 1 [Source:HGNC Symbol;Acc:HGNC:16808]	250.571	0.574134	1.69e-10	0	1.48878	Up
ADAM12	ADAM metallopeptidase domain 12 [Source:HGNC Symbol;Acc:HGNC:190]	56947.9	0.694304	8.41e-10	0	1.6181	Up
STEAP4	STEAP4 metalloreductase [Source:HGNC Symbol;Acc:HGNC:21923]	2053.46	0.720034	6.5e-08	0	1.64722	Up
RANBP2	RAN binding protein 2 [Source:HGNC Symbol;Acc:HGNC:9848]	847.078	0.748669	1.28e-07	0	1.68024	Up
DLX5	distal-less homeobox 5 [Source:HGNC Symbol;Acc:HGNC:2918]	522.635	0.78167	3.25e-08	0	1.71912	Up
SCARB1	scavenger receptor class B member 1 [Source:HGNC Symbol;Acc:HGNC:1664]	5485.91	0.858408	3.47e-08	0	1.81304	Up
PIK3CB	phosphatidylinositol-4,5-bisphosphate 3-kinase catalytic subunit beta [Source:HGNC Symbol;Acc:HGNC:8976]	676.114	0.904019	1.89e-09	0	1.87127	Up
SYDE1	synapse defective Rho GTPase homolog 1 [Source:HGNC Symbol;Acc:HGNC:25824]	2725.69	0.925364	1.22e-08	0	1.89916	Up
ANXA4	annexin A4 [Source:HGNC Symbol;Acc:HGNC:542]	2054.92	0.967366	1.69e-07	0	1.95527	Up
KRT19	keratin 19 [Source:HGNC Symbol;Acc:HGNC:6436]	4533.25	1.0579	3.36e-09	0	2.0819	Up
SASH1	SAM and SH3 domain containing 1 [Source:HGNC Symbol;Acc:HGNC:19182]	641.641	1.07953	3.63e-09	0	2.11334	Up
TET3	tet methylcytosine dioxygenase 3 [Source:HGNC Symbol;Acc:HGNC:28313]	89.9204	1.0949	2.16e-07	0	2.13599	Up
NDRG1	N-myc downstream regulated 1 [Source:HGNC Symbol;Acc:HGNC:7679]	3181.68	1.10314	8.14e-08	0	2.14822	Up
ERO1L	endoplasmic reticulum oxidoreductase 1 alpha [Source:HGNC Symbol;Acc:HGNC:13280]	741.278	1.12782	5.8e-09	0	2.18529	Up
BCORL1	BCL6 corepressor-like 1 [Source:HGNC Symbol;Acc:HGNC:25657]	398.88	1.14483	7.75e-09	0	2.2112	Up
HMHA1	Rho GTPase activating protein 45 [Source:HGNC Symbol;Acc:HGNC:17102]	687.441	1.15418	1.5e-07	0	2.22558	Up
SLCO2A1	solute carrier organic anion transporter family member 2A1 [Source:HGNC Symbol;Acc:HGNC:10955]	1743.18	1.15755	6.41e-09	0	2.23078	Up
SH3PXD2A	SH3 and PX domains 2A [Source:HGNC Symbol;Acc:HGNC:23664]	1249.56	1.16115	7.54e-13	0	2.23636	Up
OBSCN	obscurin, cytoskeletal calmodulin and titin-interacting RhoGEF [Source:HGNC Symbol;Acc:HGNC:15719]	97.3756	1.18478	8.56e-08	0	2.27329	Up
ERRFI1	ERBB receptor feedback inhibitor 1 [Source:HGNC Symbol;Acc:HGNC:18185]	2379.39	1.25086	6.83e-10	0	2.37984	Up
PLIN2	perilipin 2 [Source:HGNC Symbol;Acc:HGNC:248]	6919.92	1.27155	4.49e-08	0	2.41422	Up
HTRA1	HtrA serine peptidase 1 [Source:HGNC Symbol;Acc:HGNC:9476]	18301.1	1.28338	7.46e-08	0	2.43409	Up
NTF4	neurotrophin 4 [Source:HGNC Symbol;Acc:HGNC:8024]	48.9585	1.30244	9.67e-08	0	2.46645	Up
INHBA	inhibin beta A subunit [Source:HGNC Symbol;Acc:HGNC:6066]	8650.75	1.31313	1.47e-07	0	2.4848	Up
SMOX	spermine oxidase [Source:HGNC Symbol;Acc:HGNC:15862]	62.001	1.31431	2.59e-09	0	2.48684	Up
CTC-550B14.6	N/A	1664.16	1.36503	4.28e-12	0	2.57581	Up
RDH13	retinol dehydrogenase 13 [Source:HGNC Symbol;Acc:HGNC:19978]	1664.16	1.36503	4.28e-12	0	2.57581	Up
GPR17	G protein-coupled receptor 17 [Source:HGNC Symbol;Acc:HGNC:4471]	22.1249	1.36929	2.4e-07	0	2.58344	Up
PAPPA2	pappalysin 2 [Source:HGNC Symbol;Acc:HGNC:14615]	35349.4	1.3727	9.81e-09	0	2.58954	Up
TMEM45A	transmembrane protein 45A [Source:HGNC Symbol;Acc:HGNC:25480]	394.086	1.39859	5.13e-10	0	2.63643	Up
ARMS2	age-related maculopathy susceptibility 2 [Source:HGNC Symbol;Acc:HGNC:32685]	464.538	1.45022	9.27e-08	0	2.73249	Up
INHA	inhibin alpha subunit [Source:HGNC Symbol;Acc:HGNC:6065]	1405.67	1.47623	1.25e-09	0	2.78222	Up
QPCT	glutaminyl-peptide cyclotransferase [Source:HGNC Symbol;Acc:HGNC:9753]	102.834	1.51489	9.75e-10	0	2.85777	Up
SH3BP5	SH3 domain binding protein 5 [Source:HGNC Symbol;Acc:HGNC:10827]	1558.08	1.53501	8.62e-11	0	2.89791	Up
ENG	endoglin [Source:HGNC Symbol;Acc:HGNC:3349]	1114.93	1.59208	3.05e-12	0	3.01484	Up
MYO7B	myosin VIIB [Source:HGNC Symbol;Acc:HGNC:7607]	122.576	1.76915	9.5e-12	0	3.40852	Up
FLT1	fms related tyrosine kinase 1 [Source:HGNC Symbol;Acc:HGNC:3763]	31380.6	2.08875	1.67e-17	0	4.25379	Up
NREP	neuronal regeneration related protein [Source:HGNC Symbol;Acc:HGNC:16834]	284.764	-1.01115	4.36e-07	0.0001	2.01551	Down
APMAP	adipocyte plasma membrane associated protein [Source:HGNC Symbol;Acc:HGNC:13238]	1640.58	-0.637779	6.18e-07	0.0001	1.55593	Down
HNMT	histamine N-methyltransferase [Source:HGNC Symbol;Acc:HGNC:5028]	158.393	-0.543589	4.15e-07	0.0001	1.45759	Down
CEBPB	CCAAT/enhancer binding protein beta [Source:HGNC Symbol;Acc:HGNC:1834]	7031.76	0.51414	5.91e-07	0.0001	1.42814	Up
IRF2BP2	interferon regulatory factor 2 binding protein 2 [Source:HGNC Symbol;Acc:HGNC:21729]	1495.26	0.587084	6.65e-07	0.0001	1.50221	Up
FAM120AOS	family with sequence similarity 120A opposite strand [Source:HGNC Symbol;Acc:HGNC:23389]	1434.46	0.623393	7.76e-07	0.0001	1.54049	Up
BASP1	brain abundant membrane attached signal protein 1 [Source:HGNC Symbol;Acc:HGNC:957]	1918.99	0.730845	9.94e-07	0.0001	1.65961	Up
SLC2A1	solute carrier family 2 member 1 [Source:HGNC Symbol;Acc:HGNC:11005]	9350.35	0.737561	5.63e-07	0.0001	1.66735	Up
DSP	desmoplakin [Source:HGNC Symbol;Acc:HGNC:3052]	2092.93	0.779395	5.15e-07	0.0001	1.71641	Up
EPS8L1	EPS8 like 1 [Source:HGNC Symbol;Acc:HGNC:21295]	1299.76	0.801884	4.24e-07	0.0001	1.74338	Up
GRHL1	grainyhead like transcription factor 1 [Source:HGNC Symbol;Acc:HGNC:17923]	1349.18	0.810488	4.88e-07	0.0001	1.7538	Up
P4HA1	prolyl 4-hydroxylase subunit alpha 1 [Source:HGNC Symbol;Acc:HGNC:8546]	231.204	0.930813	5.3e-07	0.0001	1.90635	Up
LIMCH1	LIM and calponin homology domains 1 [Source:HGNC Symbol;Acc:HGNC:29191]	1233.22	0.949411	2.99e-07	0.0001	1.93108	Up
CGA	glycoprotein hormones, alpha polypeptide [Source:HGNC Symbol;Acc:HGNC:1885]	241928	0.96936	8.61e-07	0.0001	1.95797	Up
MTSS1L	MTSS1L, I-BAR domain containing [Source:HGNC Symbol;Acc:HGNC:25094]	731.152	0.993893	6.65e-07	0.0001	1.99155	Up
SIGLEC6	sialic acid binding Ig like lectin 6 [Source:HGNC Symbol;Acc:HGNC:10875]	1869.16	1.26009	3.86e-07	0.0001	2.39511	Up
PLXDC1	plexin domain containing 1 [Source:HGNC Symbol;Acc:HGNC:20945]	53.1266	-1.23687	1.76e-06	0.0002	2.35687	Down
CXCL14	C-X-C motif chemokine ligand 14 [Source:HGNC Symbol;Acc:HGNC:10640]	481.484	-1.18027	1.75e-06	0.0002	2.2662	Down
NQO1	NAD(P)H quinone dehydrogenase 1 [Source:HGNC Symbol;Acc:HGNC:2874]	38.3578	-0.997397	1.52e-06	0.0002	1.99639	Down
TSPAN7	tetraspanin 7 [Source:HGNC Symbol;Acc:HGNC:11854]	142.166	-0.645331	1.71e-06	0.0002	1.5641	Down
GPR34	G protein-coupled receptor 34 [Source:HGNC Symbol;Acc:HGNC:4490]	167.147	-0.601224	1.36e-06	0.0002	1.517	Down
KRBOX1	KRAB box domain containing 1 [Source:HGNC Symbol;Acc:HGNC:38708]	1551.95	0.614988	1.58e-06	0.0002	1.53155	Up
CALM1	calmodulin 1 [Source:HGNC Symbol;Acc:HGNC:1442]	5181.62	0.876911	1.73e-06	0.0002	1.83644	Up
CCSAP	centriole, cilia and spindle associated protein [Source:HGNC Symbol;Acc:HGNC:29578]	2857.54	0.950362	1.63e-06	0.0002	1.93236	Up
ZNF175	zinc finger protein 175 [Source:HGNC Symbol;Acc:HGNC:12964]	174.121	0.989815	1.15e-06	0.0002	1.98593	Up
EPHA3	EPH receptor A3 [Source:HGNC Symbol;Acc:HGNC:3387]	116.805	-0.9937	2.25e-06	0.0003	1.99129	Down
OSR1	odd-skipped related transciption factor 1 [Source:HGNC Symbol;Acc:HGNC:8111]	24.4395	-0.981843	2.2e-06	0.0003	1.97499	Down
SPP1	secreted phosphoprotein 1 [Source:HGNC Symbol;Acc:HGNC:11255]	5397.73	-0.932175	2.86e-06	0.0003	1.90815	Down
ENPP1	ectonucleotide pyrophosphatase/phosphodiesterase 1 [Source:HGNC Symbol;Acc:HGNC:3356]	210.312	-0.860973	2.12e-06	0.0003	1.81626	Down
FSCN1	fascin actin-bundling protein 1 [Source:HGNC Symbol;Acc:HGNC:11148]	541.162	-0.584201	2.34e-06	0.0003	1.49921	Down
MAPK8	mitogen-activated protein kinase 8 [Source:HGNC Symbol;Acc:HGNC:6881]	163.556	-0.578292	2.48e-06	0.0003	1.49308	Down
LAP3	leucine aminopeptidase 3 [Source:HGNC Symbol;Acc:HGNC:18449]	496.212	-0.525483	2.08e-06	0.0003	1.43942	Down
A2M	alpha-2-macroglobulin [Source:HGNC Symbol;Acc:HGNC:7]	3147.48	-0.484574	2.1e-06	0.0003	1.39917	Down
STK24	serine/threonine kinase 24 [Source:HGNC Symbol;Acc:HGNC:11403]	1082.98	0.595672	2.69e-06	0.0003	1.51118	Up
RHOBTB1	Rho related BTB domain containing 1 [Source:HGNC Symbol;Acc:HGNC:18738]	2978.62	0.598135	2.07e-06	0.0003	1.51376	Up
DCP2	decapping mRNA 2 [Source:HGNC Symbol;Acc:HGNC:24452]	1243.43	0.620647	2.68e-06	0.0003	1.53756	Up
PRRG1	proline rich and Gla domain 1 [Source:HGNC Symbol;Acc:HGNC:9469]	401.888	0.677169	2.42e-06	0.0003	1.599	Up
BRAF	B-Raf proto-oncogene, serine/threonine kinase [Source:HGNC Symbol;Acc:HGNC:1097]	283.784	0.742263	2.82e-06	0.0003	1.6728	Up
MTHFD1L	methylenetetrahydrofolate dehydrogenase (NADP+ dependent) 1-like [Source:HGNC Symbol;Acc:HGNC:21055]	60.1481	0.753873	1.89e-06	0.0003	1.68631	Up
TCL6	T-cell leukemia/lymphoma 6 (non-protein coding) [Source:HGNC Symbol;Acc:HGNC:13463]	2613.47	0.850378	1.93e-06	0.0003	1.80297	Up
SLC16A3	solute carrier family 16 member 3 [Source:HGNC Symbol;Acc:HGNC:10924]	2917.92	0.870115	1.89e-06	0.0003	1.82781	Up
IGSF8	immunoglobulin superfamily member 8 [Source:HGNC Symbol;Acc:HGNC:17813]	770.01	1.13489	2.06e-06	0.0003	2.19602	Up
MIR210	microRNA 210 [Source:HGNC Symbol;Acc:HGNC:31587]	220.364	1.2781	2.53e-06	0.0003	2.42519	Up
MIR210HG	MIR210 host gene [Source:HGNC Symbol;Acc:HGNC:39524]	220.364	1.2781	2.53e-06	0.0003	2.42519	Up
C12orf39	N/A	43.8654	-1.23064	3.15e-06	0.0004	2.34671	Down
DKK3	dickkopf WNT signaling pathway inhibitor 3 [Source:HGNC Symbol;Acc:HGNC:2893]	193.536	-0.837662	3.2e-06	0.0004	1.78715	Down
LONRF1	lon peptidase 2, peroxisomal [Source:HGNC Symbol;Acc:HGNC:20598]	244.431	0.645439	4.07e-06	0.0004	1.56422	Up
MYOF	myoferlin [Source:HGNC Symbol;Acc:HGNC:3656]	853.339	0.68139	3.27e-06	0.0004	1.60368	Up
GDPD3	glycerophosphodiester phosphodiesterase domain containing 3 [Source:HGNC Symbol;Acc:HGNC:28638]	225.795	0.703568	3.18e-06	0.0004	1.62853	Up
AC132872.2	N/A	92.0264	1.11123	3.84e-06	0.0004	2.1603	Up
LZTS1	leucine zipper tumor suppressor 1 [Source:HGNC Symbol;Acc:HGNC:13861]	103.836	-0.859514	4.28e-06	0.0005	1.81443	Down
PDZRN3	PDZ domain containing ring finger 3 [Source:HGNC Symbol;Acc:HGNC:17704]	62.6635	-0.803833	5.35e-06	0.0005	1.74573	Down
GUCY1A2	guanylate cyclase 1 soluble subunit alpha 2 [Source:HGNC Symbol;Acc:HGNC:4684]	412.455	-0.749601	5.23e-06	0.0005	1.68133	Down
C3orf58	chromosome 3 open reading frame 58 [Source:HGNC Symbol;Acc:HGNC:28490]	174.524	-0.593228	5.38e-06	0.0005	1.50862	Down
DUSP4	dual specificity phosphatase 4 [Source:HGNC Symbol;Acc:HGNC:3070]	760.757	-0.57009	5.39e-06	0.0005	1.48462	Down
SH2B3	SH2B adaptor protein 3 [Source:HGNC Symbol;Acc:HGNC:29605]	198.131	-0.478956	4.76e-06	0.0005	1.39373	Down
RAB33B	RAB33B, member RAS oncogene family [Source:HGNC Symbol;Acc:HGNC:16075]	188.223	0.384386	4.87e-06	0.0005	1.3053	Up
EAF1	ELL associated factor 1 [Source:HGNC Symbol;Acc:HGNC:20907]	307.173	0.516072	5.13e-06	0.0005	1.43006	Up
PLEKHA1	pleckstrin homology domain containing A1 [Source:HGNC Symbol;Acc:HGNC:14335]	648.572	0.584767	4.63e-06	0.0005	1.4998	Up
UBE2Q2	ubiquitin conjugating enzyme E2 Q2 [Source:HGNC Symbol;Acc:HGNC:19248]	559.658	0.623355	4.92e-06	0.0005	1.54045	Up
SEMA4C	semaphorin 4C [Source:HGNC Symbol;Acc:HGNC:10731]	787.414	0.772915	5.02e-06	0.0005	1.70872	Up
BCL6	B-cell CLL/lymphoma 6 [Source:HGNC Symbol;Acc:HGNC:1001]	935.363	1.10115	5.42e-06	0.0005	2.14526	Up
BMP6	bone morphogenetic protein 6 [Source:HGNC Symbol;Acc:HGNC:1073]	203.094	-0.813779	6.47e-06	0.0006	1.75781	Down
F13A1	coagulation factor XIII A chain [Source:HGNC Symbol;Acc:HGNC:3531]	2407.29	-0.749742	6.42e-06	0.0006	1.68149	Down
PAM	peptidylglycine alpha-amidating monooxygenase [Source:HGNC Symbol;Acc:HGNC:8596]	2724.27	0.620107	5.61e-06	0.0006	1.53699	Up
SPTLC3	serine palmitoyltransferase long chain base subunit 3 [Source:HGNC Symbol;Acc:HGNC:16253]	5537.61	0.661583	6.83e-06	0.0006	1.58182	Up
KLHL31	kelch like family member 31 [Source:HGNC Symbol;Acc:HGNC:21353]	24.4199	1.02495	5.75e-06	0.0006	2.03489	Up
CYP2J2	cytochrome P450 family 2 subfamily J member 2 [Source:HGNC Symbol;Acc:HGNC:2634]	320.105	1.10619	5.89e-06	0.0006	2.15276	Up
BHLHE40	basic helix-loop-helix family member e40 [Source:HGNC Symbol;Acc:HGNC:1046]	682.064	1.20283	6.31e-06	0.0006	2.30191	Up
COL8A2	collagen type VIII alpha 2 chain [Source:HGNC Symbol;Acc:HGNC:2216]	66.7532	-0.87164	7.15e-06	0.0007	1.82974	Down
MICAL3	microtubule associated monooxygenase, calponin and LIM domain containing 3 [Source:HGNC Symbol;Acc:HGNC:24694]	317.816	0.809814	7.02e-06	0.0007	1.75299	Up
HSPA1B	heat shock protein family A (Hsp70) member 1B [Source:HGNC Symbol;Acc:HGNC:5233]	1116.37	0.861913	6.98e-06	0.0007	1.81745	Up
TREM1	triggering receptor expressed on myeloid cells 1 [Source:HGNC Symbol;Acc:HGNC:17760]	206.99	1.21342	7.7e-06	0.0007	2.31887	Up
TFAP2A	transcription factor AP-2 alpha [Source:HGNC Symbol;Acc:HGNC:11742]	2718.92	0.597103	8.79e-06	0.0008	1.51268	Up
MID1	midline 1 [Source:HGNC Symbol;Acc:HGNC:7095]	176.998	1.09111	8.93e-06	0.0008	2.13037	Up
MYO1B	myosin IB [Source:HGNC Symbol;Acc:HGNC:7596]	407.424	-0.548861	1.02e-05	0.0009	1.46293	Down
MBD2	methyl-CpG binding domain protein 2 [Source:HGNC Symbol;Acc:HGNC:6917]	1864.08	0.481299	1e-05	0.0009	1.396	Up
ACKR2	atypical chemokine receptor 2 [Source:HGNC Symbol;Acc:HGNC:1565]	1227.8	0.638087	1e-05	0.0009	1.55626	Up
PLEKHA2	pleckstrin homology domain containing A2 [Source:HGNC Symbol;Acc:HGNC:14336]	292.791	0.774204	1e-05	0.0009	1.71025	Up
YPEL4	yippee like 4 [Source:HGNC Symbol;Acc:HGNC:18328]	23.1508	0.931422	1.01e-05	0.0009	1.90716	Up
SMUG1	single-strand-selective monofunctional uracil-DNA glycosylase 1 [Source:HGNC Symbol;Acc:HGNC:17148]	246.421	-0.511923	1.11e-05	0.001	1.42595	Down
MIR33B	microRNA 33b [Source:HGNC Symbol;Acc:HGNC:32791]	627.698	0.723286	1.18e-05	0.001	1.65094	Up
SREBF1	sterol regulatory element binding transcription factor 1 [Source:HGNC Symbol;Acc:HGNC:11289]	627.698	0.723286	1.18e-05	0.001	1.65094	Up
PDE5A	phosphodiesterase 5A [Source:HGNC Symbol;Acc:HGNC:8784]	121.127	-0.656026	1.3e-05	0.0011	1.57574	Down
DLX4	distal-less homeobox 4 [Source:HGNC Symbol;Acc:HGNC:2917]	300.449	-0.568095	1.35e-05	0.0011	1.48256	Down
AMD1	adenosylmethionine decarboxylase 1 [Source:HGNC Symbol;Acc:HGNC:457]	1464.99	0.415064	1.33e-05	0.0011	1.33336	Up
ZNF761	N/A	350.399	0.699292	1.26e-05	0.0011	1.62371	Up
PVRL4	nectin cell adhesion molecule 4 [Source:HGNC Symbol;Acc:HGNC:19688]	1816.82	1.04422	1.32e-05	0.0011	2.06225	Up
RASEF	RAS and EF-hand domain containing [Source:HGNC Symbol;Acc:HGNC:26464]	127.192	1.13685	1.32e-05	0.0011	2.19901	Up
MAML2	mastermind like transcriptional coactivator 2 [Source:HGNC Symbol;Acc:HGNC:16259]	248.891	0.366625	1.44e-05	0.0012	1.28933	Up
MED12L	mediator complex subunit 12 like [Source:HGNC Symbol;Acc:HGNC:16050]	245.931	0.718924	1.46e-05	0.0012	1.64595	Up
VEGFA	vascular endothelial growth factor A [Source:HGNC Symbol;Acc:HGNC:12680]	72.3969	1.13508	1.44e-05	0.0012	2.19631	Up
FSTL3	follistatin like 3 [Source:HGNC Symbol;Acc:HGNC:3973]	4799.23	1.15115	1.64e-05	0.0013	2.22092	Up
UCA1	urothelial cancer associated 1 (non-protein coding) [Source:HGNC Symbol;Acc:HGNC:37126]	234.027	1.1725	1.57e-05	0.0013	2.25402	Up
LANCL2	LanC like 2 [Source:HGNC Symbol;Acc:HGNC:6509]	181.424	-0.369768	1.82e-05	0.0014	1.29215	Down
GREM2	gremlin 2, DAN family BMP antagonist [Source:HGNC Symbol;Acc:HGNC:17655]	331.739	0.988159	1.8e-05	0.0014	1.98365	Up
PCDHA1	protocadherin alpha 1 [Source:HGNC Symbol;Acc:HGNC:8663]	18.095	-1.11321	2.27e-05	0.0016	2.16326	Down
PCDHA10	protocadherin alpha 10 [Source:HGNC Symbol;Acc:HGNC:8664]	18.095	-1.11321	2.27e-05	0.0016	2.16326	Down
PCDHA11	protocadherin alpha 11 [Source:HGNC Symbol;Acc:HGNC:8665]	18.095	-1.11321	2.27e-05	0.0016	2.16326	Down
PCDHA12	protocadherin alpha 12 [Source:HGNC Symbol;Acc:HGNC:8666]	18.095	-1.11321	2.27e-05	0.0016	2.16326	Down
PCDHA13	protocadherin alpha 13 [Source:HGNC Symbol;Acc:HGNC:8667]	18.095	-1.11321	2.27e-05	0.0016	2.16326	Down
PCDHA2	protocadherin alpha 2 [Source:HGNC Symbol;Acc:HGNC:8668]	18.095	-1.11321	2.27e-05	0.0016	2.16326	Down
PCDHA3	protocadherin alpha 3 [Source:HGNC Symbol;Acc:HGNC:8669]	18.095	-1.11321	2.27e-05	0.0016	2.16326	Down
PCDHA4	protocadherin alpha 4 [Source:HGNC Symbol;Acc:HGNC:8670]	18.095	-1.11321	2.27e-05	0.0016	2.16326	Down
PCDHA5	protocadherin alpha 5 [Source:HGNC Symbol;Acc:HGNC:8671]	18.095	-1.11321	2.27e-05	0.0016	2.16326	Down
PCDHA6	protocadherin alpha 6 [Source:HGNC Symbol;Acc:HGNC:8672]	18.095	-1.11321	2.27e-05	0.0016	2.16326	Down
PCDHA7	protocadherin alpha 7 [Source:HGNC Symbol;Acc:HGNC:8673]	18.095	-1.11321	2.27e-05	0.0016	2.16326	Down
PCDHA8	protocadherin alpha 8 [Source:HGNC Symbol;Acc:HGNC:8674]	18.095	-1.11321	2.27e-05	0.0016	2.16326	Down
PCDHA9	protocadherin alpha 9 [Source:HGNC Symbol;Acc:HGNC:8675]	18.095	-1.11321	2.27e-05	0.0016	2.16326	Down
PCDHAC1	protocadherin alpha subfamily C, 1 [Source:HGNC Symbol;Acc:HGNC:8676]	18.095	-1.11321	2.27e-05	0.0016	2.16326	Down
PCDHAC2	protocadherin alpha subfamily C, 2 [Source:HGNC Symbol;Acc:HGNC:8677]	18.095	-1.11321	2.27e-05	0.0016	2.16326	Down
COL14A1	collagen type XII alpha 1 chain [Source:HGNC Symbol;Acc:HGNC:2188]	713.497	-0.715332	2.38e-05	0.0016	1.64186	Down
ICAM1	intercellular adhesion molecule 1 [Source:HGNC Symbol;Acc:HGNC:5344]	187.799	-0.654971	2.18e-05	0.0016	1.57458	Down
CYTH4	cytohesin 4 [Source:HGNC Symbol;Acc:HGNC:9505]	182.835	-0.613292	2.31e-05	0.0016	1.52975	Down
MEST	mesoderm specific transcript [Source:HGNC Symbol;Acc:HGNC:7028]	2674.6	-0.58009	2.07e-05	0.0016	1.49494	Down
LPHN2	N/A	387.766	-0.564061	2.34e-05	0.0016	1.47843	Down
MIR2277	family with sequence similarity 172 member A [Source:HGNC Symbol;Acc:HGNC:25365]	137.932	-0.455331	2.44e-05	0.0016	1.3711	Down
KCTD12	potassium channel tetramerization domain containing 12 [Source:HGNC Symbol;Acc:HGNC:14678]	765.479	-0.444099	2.28e-05	0.0016	1.36046	Down
PAPOLA	poly(A) polymerase alpha [Source:HGNC Symbol;Acc:HGNC:14981]	1640	0.357382	2.17e-05	0.0016	1.2811	Up
GBE1	1,4-alpha-glucan branching enzyme 1 [Source:HGNC Symbol;Acc:HGNC:4180]	287.596	0.41407	2.41e-05	0.0016	1.33244	Up
MAN1C1	mannosidase alpha class 1C member 1 [Source:HGNC Symbol;Acc:HGNC:19080]	6025.98	0.654354	2.4e-05	0.0016	1.57391	Up
HMGB3	high mobility group box 3 [Source:HGNC Symbol;Acc:HGNC:5004]	1589.36	0.660847	2.09e-05	0.0016	1.58101	Up
SFXN3	sideroflexin 3 [Source:HGNC Symbol;Acc:HGNC:16087]	740.501	0.892244	2.27e-05	0.0016	1.85606	Up
LY6D	lymphocyte antigen 6 complex, locus D [Source:HGNC Symbol;Acc:HGNC:13348]	166.879	0.998535	2.24e-05	0.0016	1.99797	Up
PLXND1	plexin D1 [Source:HGNC Symbol;Acc:HGNC:9107]	454.218	-0.492131	2.55e-05	0.0017	1.40652	Down
EID1	EP300 interacting inhibitor of differentiation 1 [Source:HGNC Symbol;Acc:HGNC:1191]	943.761	-0.298807	2.55e-05	0.0017	1.23013	Down
EFHD1	EF-hand domain family member D1 [Source:HGNC Symbol;Acc:HGNC:29556]	7916.55	0.70419	2.5e-05	0.0017	1.62923	Up
HEXB	hexosaminidase subunit beta [Source:HGNC Symbol;Acc:HGNC:4879]	4508.21	0.821716	2.48e-05	0.0017	1.76751	Up
LYPD6	LY6/PLAUR domain containing 6 [Source:HGNC Symbol;Acc:HGNC:28751]	93.916	-0.718645	2.89e-05	0.0018	1.64564	Down
SURF4	surfeit 4 [Source:HGNC Symbol;Acc:HGNC:11476]	3447.98	0.253111	2.83e-05	0.0018	1.19177	Up
PDCD4	programmed cell death 4 (neoplastic transformation inhibitor) [Source:HGNC Symbol;Acc:HGNC:8763]	3946.48	0.570494	2.71e-05	0.0018	1.48503	Up
MIR4680	N/A	3899.63	0.573309	2.7e-05	0.0018	1.48793	Up
GATA3	GATA binding protein 3 [Source:HGNC Symbol;Acc:HGNC:4172]	1905.05	0.624968	2.88e-05	0.0018	1.54218	Up
SLC35F2	solute carrier family 35 member F2 [Source:HGNC Symbol;Acc:HGNC:23615]	357.451	0.743835	2.9e-05	0.0018	1.67462	Up
CLDN9	claudin 9 [Source:HGNC Symbol;Acc:HGNC:2051]	51.1455	0.987008	2.77e-05	0.0018	1.98207	Up
WNT2	Wnt family member 2 [Source:HGNC Symbol;Acc:HGNC:12780]	285.472	-0.798335	3.06e-05	0.0019	1.73909	Down
EMB	embigin [Source:HGNC Symbol;Acc:HGNC:30465]	53.2098	-0.734416	3.12e-05	0.0019	1.66372	Down
SEC24A	SEC24 homolog A, COPII coat complex component [Source:HGNC Symbol;Acc:HGNC:10703]	549.088	0.359731	3.2e-05	0.0019	1.28319	Up
SLC2A11	solute carrier family 2 member 11 [Source:HGNC Symbol;Acc:HGNC:14239]	1388.56	0.46038	3e-05	0.0019	1.3759	Up
EFNB1	ephrin B1 [Source:HGNC Symbol;Acc:HGNC:3226]	211.993	0.73641	3.17e-05	0.0019	1.66602	Up
SIPA1L1	signal induced proliferation associated 1 like 1 [Source:HGNC Symbol;Acc:HGNC:20284]	312.46	0.807969	3.19e-05	0.0019	1.75074	Up
ARRDC3	arrestin domain containing 3 [Source:HGNC Symbol;Acc:HGNC:29263]	2327.05	0.829724	3.21e-05	0.0019	1.77734	Up
FLNB	filamin B [Source:HGNC Symbol;Acc:HGNC:3755]	949.104	0.848143	3.11e-05	0.0019	1.80018	Up
NRIP1	nuclear receptor interacting protein 1 [Source:HGNC Symbol;Acc:HGNC:8001]	473.97	0.924775	3.12e-05	0.0019	1.89839	Up
PTGDS	prostaglandin D2 synthase [Source:HGNC Symbol;Acc:HGNC:9592]	771.702	-0.860224	3.3e-05	0.002	1.81532	Down
MTMR4	myotubularin related protein 4 [Source:HGNC Symbol;Acc:HGNC:7452]	1716.25	0.621031	3.39e-05	0.002	1.53797	Up
AQP1	aquaporin 1 (Colton blood group) [Source:HGNC Symbol;Acc:HGNC:633]	148.902	0.982643	3.41e-05	0.002	1.97608	Up
CORO2A	coronin 2A [Source:HGNC Symbol;Acc:HGNC:2255]	46.8136	1.08316	3.57e-05	0.0021	2.11867	Up
CRKL	CRK like proto-oncogene, adaptor protein [Source:HGNC Symbol;Acc:HGNC:2363]	620.561	0.373598	3.7e-05	0.0022	1.29558	Up
BACH1	BTB domain and CNC homolog 1 [Source:HGNC Symbol;Acc:HGNC:935]	649.377	0.619913	4.04e-05	0.0024	1.53678	Up
PCOLCE	procollagen C-endopeptidase enhancer [Source:HGNC Symbol;Acc:HGNC:8738]	139.398	-0.993515	4.36e-05	0.0026	1.99103	Down
FCER1G	Fc fragment of IgE receptor Ig [Source:HGNC Symbol;Acc:HGNC:3611]	482.401	-0.674257	4.38e-05	0.0026	1.59578	Down
APLN	apelin [Source:HGNC Symbol;Acc:HGNC:16665]	521.486	-0.956276	4.86e-05	0.0028	1.9403	Down
LOXL2	lysyl oxidase like 1 [Source:HGNC Symbol;Acc:HGNC:6665]	192.566	-0.743845	4.82e-05	0.0028	1.67463	Down
KITLG	KIT ligand [Source:HGNC Symbol;Acc:HGNC:6343]	99.2797	-0.670876	4.92e-05	0.0028	1.59204	Down
CSF1	colony stimulating factor 1 [Source:HGNC Symbol;Acc:HGNC:2432]	325.287	-0.559851	4.92e-05	0.0028	1.47412	Down
LEP	leptin [Source:HGNC Symbol;Acc:HGNC:6553]	1547.85	1.04745	4.83e-05	0.0028	2.06687	Up
ADAMTS3	ADAM metallopeptidase with thrombospondin type 1 motif 3 [Source:HGNC Symbol;Acc:HGNC:219]	59.2336	-0.978394	5.05e-05	0.0029	1.97027	Down
MED22	mediator complex subunit 22 [Source:HGNC Symbol;Acc:HGNC:11477]	168.175	-0.370622	5.18e-05	0.0029	1.29291	Down
MXD1	MAX dimerization protein 1 [Source:HGNC Symbol;Acc:HGNC:6761]	1035.49	0.381101	5.4e-05	0.003	1.30234	Up
DOCK8	dedicator of cytokinesis 7 [Source:HGNC Symbol;Acc:HGNC:19190]	621.014	-0.486347	5.52e-05	0.0031	1.40089	Down
ELL	elongation factor for RNA polymerase II [Source:HGNC Symbol;Acc:HGNC:23114]	472.416	0.361477	5.79e-05	0.0032	1.28474	Up
SP3	Sp3 transcription factor [Source:HGNC Symbol;Acc:HGNC:11208]	423.466	0.40589	5.89e-05	0.0032	1.32491	Up
CEBPA	CCAAT/enhancer binding protein alpha [Source:HGNC Symbol;Acc:HGNC:1833]	1561.57	0.628461	5.9e-05	0.0032	1.54591	Up
DUSP1	dual specificity phosphatase 1 [Source:HGNC Symbol;Acc:HGNC:3064]	5376.01	0.800523	5.7e-05	0.0032	1.74173	Up
GPT2	glutamic--pyruvic transaminase 2 [Source:HGNC Symbol;Acc:HGNC:18062]	100.061	0.85845	5.7e-05	0.0032	1.81309	Up
ANG	angiogenin [Source:HGNC Symbol;Acc:HGNC:483]	91.0691	0.870635	5.91e-05	0.0032	1.82847	Up
RNASE4	ribonuclease A family member 4 [Source:HGNC Symbol;Acc:HGNC:10047]	91.0691	0.870635	5.91e-05	0.0032	1.82847	Up
MXRA5	matrix remodeling associated 5 [Source:HGNC Symbol;Acc:HGNC:7539]	69.3207	-1.08775	6.1e-05	0.0033	2.12542	Down
BMP4	bone morphogenetic protein 4 [Source:HGNC Symbol;Acc:HGNC:1071]	118.641	-0.79784	6.25e-05	0.0033	1.7385	Down
LIPG	lipase G, endothelial type [Source:HGNC Symbol;Acc:HGNC:6623]	567.913	-0.657909	6.05e-05	0.0033	1.57779	Down
CCDC97	coiled-coil domain containing 97 [Source:HGNC Symbol;Acc:HGNC:28289]	144.888	-0.503827	6.17e-05	0.0033	1.41797	Down
GSE1	Gse1 coiled-coil protein [Source:HGNC Symbol;Acc:HGNC:28979]	1649.84	0.553328	6.15e-05	0.0033	1.46747	Up
LAMA2	laminin subunit alpha 2 [Source:HGNC Symbol;Acc:HGNC:6482]	676.324	-0.6555	6.41e-05	0.0034	1.57516	Down
ANKRD44	ankyrin repeat domain 44 [Source:HGNC Symbol;Acc:HGNC:25259]	81.6126	-0.675804	6.52e-05	0.0035	1.59749	Down
C7orf73	chromosome 7 open reading frame 73 [Source:HGNC Symbol;Acc:HGNC:41909]	419.431	0.375135	6.66e-05	0.0035	1.29696	Up
NEK11	NIMA related kinase 11 [Source:HGNC Symbol;Acc:HGNC:18593]	139.464	0.946764	6.55e-05	0.0035	1.92754	Up
DSCR4	Down syndrome critical region 4 [Source:HGNC Symbol;Acc:HGNC:3045]	99.0803	0.985355	6.73e-05	0.0035	1.9798	Up
CITED2	Cbp/p300 interacting transactivator with Glu/Asp rich carboxy-terminal domain 2 [Source:HGNC Symbol;Acc:HGNC:1987]	841.536	0.793155	6.96e-05	0.0036	1.73286	Up
MME	membrane metalloendopeptidase [Source:HGNC Symbol;Acc:HGNC:7154]	1014.31	0.871825	6.99e-05	0.0036	1.82998	Up
MAFF	MAF bZIP transcription factor F [Source:HGNC Symbol;Acc:HGNC:6780]	3584.58	0.470775	7.11e-05	0.0037	1.38585	Up
MXI1	MAX interactor 1, dimerization protein [Source:HGNC Symbol;Acc:HGNC:7534]	394.578	0.766011	7.07e-05	0.0037	1.70056	Up
LEPROTL1	leptin receptor overlapping transcript-like 1 [Source:HGNC Symbol;Acc:HGNC:6555]	564.777	0.465092	7.51e-05	0.0038	1.38041	Up
LAMA5	laminin subunit alpha 5 [Source:HGNC Symbol;Acc:HGNC:6485]	545.586	0.751206	7.4e-05	0.0038	1.6832	Up
CHN1	chimerin 1 [Source:HGNC Symbol;Acc:HGNC:1943]	176.536	-0.843544	7.59e-05	0.0039	1.79445	Down
LAIR1	leukocyte associated immunoglobulin like receptor 1 [Source:HGNC Symbol;Acc:HGNC:6477]	129.631	-0.704333	7.55e-05	0.0039	1.62939	Down
IDS	iduronate 2-sulfatase [Source:HGNC Symbol;Acc:HGNC:5389]	1212.01	0.379227	7.71e-05	0.0039	1.30064	Up
SMARCB1	SWI/SNF related, matrix associated, actin dependent regulator of chromatin, subfamily b, member 1 [Source:HGNC Symbol;Acc:HGNC:11103]	1768.51	0.394728	7.67e-05	0.0039	1.3147	Up
INSR	insulin receptor [Source:HGNC Symbol;Acc:HGNC:6091]	1448.17	0.484531	7.65e-05	0.0039	1.39913	Up
CDO1	cysteine dioxygenase type 1 [Source:HGNC Symbol;Acc:HGNC:1795]	1965.94	0.731448	7.82e-05	0.0039	1.6603	Up
HILPDA	hypoxia inducible lipid droplet associated [Source:HGNC Symbol;Acc:HGNC:28859]	408.626	1.0218	7.62e-05	0.0039	2.03046	Up
CYP11A1	cytochrome P450 family 11 subfamily A member 1 [Source:HGNC Symbol;Acc:HGNC:2590]	6775.33	0.612713	8.07e-05	0.004	1.52913	Up
BIN2	bridging integrator 2 [Source:HGNC Symbol;Acc:HGNC:1053]	185.459	0.7986	7.99e-05	0.004	1.73941	Up
ADORA2A	adenosine A2a receptor [Source:HGNC Symbol;Acc:HGNC:263]	23.5068	1.01447	7.97e-05	0.004	2.02017	Up
CXorf67	chromosome X open reading frame 67 [Source:HGNC Symbol;Acc:HGNC:33738]	56.3239	0.745497	8.3e-05	0.0041	1.67655	Up
RP11-348F1.2	N/A	56.3239	0.745497	8.3e-05	0.0041	1.67655	Up
SCN1B	sodium voltage-gated channel beta subunit 1 [Source:HGNC Symbol;Acc:HGNC:10586]	60.1516	-0.606835	8.68e-05	0.0042	1.52291	Down
GLA	galactosidase alpha [Source:HGNC Symbol;Acc:HGNC:4296]	199.275	0.552371	8.71e-05	0.0042	1.46649	Up
WWC3	WWC family member 3 [Source:HGNC Symbol;Acc:HGNC:29237]	637.164	0.574146	8.72e-05	0.0042	1.4888	Up
CSNK1E	casein kinase 1 epsilon [Source:HGNC Symbol;Acc:HGNC:2453]	809.503	0.684797	8.88e-05	0.0043	1.60748	Up
LIMD1	LIM domains containing 1 [Source:HGNC Symbol;Acc:HGNC:6612]	594.058	0.738565	8.9e-05	0.0043	1.66851	Up
TRANK1	tetratricopeptide repeat and ankyrin repeat containing 1 [Source:HGNC Symbol;Acc:HGNC:29011]	71.4494	-0.578972	9.22e-05	0.0044	1.49378	Down
SERPINB9	serpin family B member 9 [Source:HGNC Symbol;Acc:HGNC:8955]	1663.04	0.742899	9.25e-05	0.0044	1.67354	Up
NTRK2	neurotrophic receptor tyrosine kinase 2 [Source:HGNC Symbol;Acc:HGNC:8032]	56.3927	0.973388	9.22e-05	0.0044	1.96345	Up
TMEM136	transmembrane protein 136 [Source:HGNC Symbol;Acc:HGNC:28280]	121.976	-0.907919	9.88e-05	0.0047	1.87634	Down
PTPRF	protein tyrosine phosphatase, receptor type F [Source:HGNC Symbol;Acc:HGNC:9670]	2661.86	0.477652	0.00010526	0.005	1.39248	Up
PLEKHA6	pleckstrin homology domain containing A6 [Source:HGNC Symbol;Acc:HGNC:17053]	1438.18	0.405012	0.000108661	0.0051	1.3241	Up
ACER2	alkaline ceramidase 2 [Source:HGNC Symbol;Acc:HGNC:23675]	1448.43	0.66309	0.000108894	0.0051	1.58347	Up
SH3BGRL	SH3 domain binding glutamate rich protein like [Source:HGNC Symbol;Acc:HGNC:10823]	389.353	-0.468414	0.000114796	0.0053	1.38359	Down
GORASP2	golgi reassembly stacking protein 2 [Source:HGNC Symbol;Acc:HGNC:17500]	775.99	0.365203	0.000114667	0.0053	1.28806	Up
TMEM66	N/A	3306.14	0.375023	0.000119763	0.0055	1.29686	Up
STARD3NL	STARD3 N-terminal like [Source:HGNC Symbol;Acc:HGNC:19169]	256.717	-0.356521	0.000126344	0.0058	1.28033	Down
TANGO6	transport and golgi organization 6 homolog [Source:HGNC Symbol;Acc:HGNC:25749]	18.6817	-0.822144	0.000129651	0.0059	1.76803	Down
GPX7	glutathione peroxidase 7 [Source:HGNC Symbol;Acc:HGNC:4559]	177.416	-0.807687	0.000127432	0.0059	1.7504	Down
P2RY1	purinergic receptor P2Y1 [Source:HGNC Symbol;Acc:HGNC:8539]	175.407	-0.740456	0.000127822	0.0059	1.6707	Down
IGF2R	insulin like growth factor 2 receptor [Source:HGNC Symbol;Acc:HGNC:5467]	358.623	0.435996	0.000129631	0.0059	1.35284	Up
ALKBH5	alkB homolog 5, RNA demethylase [Source:HGNC Symbol;Acc:HGNC:25996]	429.061	0.468587	0.000130616	0.0059	1.38375	Up
MGAT3	mannosyl (beta-1,4-)-glycoprotein beta-1,4-N-acetylglucosaminyltransferase [Source:HGNC Symbol;Acc:HGNC:7046]	203.845	0.651309	0.000131188	0.0059	1.57059	Up
TPBG	trophoblast glycoprotein [Source:HGNC Symbol;Acc:HGNC:12004]	109.318	0.972192	0.000133634	0.006	1.96182	Up
FAM212A	family with sequence similarity 212 member A [Source:HGNC Symbol;Acc:HGNC:32480]	35.495	-0.679194	0.000135619	0.0061	1.60124	Down
MKNK1	MAP kinase interacting serine/threonine kinase 1 [Source:HGNC Symbol;Acc:HGNC:7110]	519.488	-0.488438	0.000136689	0.0061	1.40293	Down
FAM172A	family with sequence similarity 172 member A [Source:HGNC Symbol;Acc:HGNC:25365]	148.251	-0.409793	0.000136683	0.0061	1.32849	Down
ZCCHC2	zinc finger CCHC-type containing 2 [Source:HGNC Symbol;Acc:HGNC:22916]	221.882	0.612589	0.000137568	0.0061	1.529	Up
MFAP4	microfibrillar associated protein 4 [Source:HGNC Symbol;Acc:HGNC:7035]	195.883	-0.684906	0.000139598	0.0062	1.6076	Down
EXOC8	exocyst complex component 8 [Source:HGNC Symbol;Acc:HGNC:24659]	233.068	0.364939	0.000140406	0.0062	1.28783	Up
FRMD4A	FERM domain containing 4A [Source:HGNC Symbol;Acc:HGNC:25491]	417.356	0.692046	0.000143574	0.0063	1.61557	Up
FAM111A	family with sequence similarity 111 member A [Source:HGNC Symbol;Acc:HGNC:24725]	161.204	-0.397648	0.000145081	0.0064	1.31736	Down
SRPX	sushi repeat containing protein, X-linked [Source:HGNC Symbol;Acc:HGNC:11309]	245.735	-0.709969	0.000149157	0.0065	1.63577	Down
ELL2	elongation factor for RNA polymerase II 2 [Source:HGNC Symbol;Acc:HGNC:17064]	383.98	0.475482	0.000148888	0.0065	1.39038	Up
CDK19	cyclin dependent kinase 19 [Source:HGNC Symbol;Acc:HGNC:19338]	274.3	0.395965	0.000154331	0.0067	1.31582	Up
BTNL9	butyrophilin like 9 [Source:HGNC Symbol;Acc:HGNC:24176]	240.053	1.02708	0.00015581	0.0067	2.0379	Up
TCF21	transcription factor 21 [Source:HGNC Symbol;Acc:HGNC:11632]	1195.15	-0.65499	0.000157225	0.0068	1.57461	Down
PDPN	podoplanin [Source:HGNC Symbol;Acc:HGNC:29602]	498.926	-0.636612	0.000160039	0.0069	1.55467	Down
FKBP1A	FK506 binding protein 1A [Source:HGNC Symbol;Acc:HGNC:3711]	1182.31	-0.595129	0.000159613	0.0069	1.51061	Down
ACSF2	acyl-CoA synthetase family member 2 [Source:HGNC Symbol;Acc:HGNC:26101]	326.048	0.411881	0.000163306	0.0069	1.33042	Up
CST6	cystatin E/M [Source:HGNC Symbol;Acc:HGNC:2478]	136.513	1.00822	0.00016218	0.0069	2.01142	Up
PLAC1	placenta specific 1 [Source:HGNC Symbol;Acc:HGNC:9044]	3469.1	-0.846003	0.000164922	0.007	1.79751	Down
PLCB2	phospholipase C beta 2 [Source:HGNC Symbol;Acc:HGNC:9055]	79.7645	-0.593119	0.000166716	0.007	1.5085	Down
FGF22	fibroblast growth factor 22 [Source:HGNC Symbol;Acc:HGNC:3679]	25.6563	0.956914	0.000165783	0.007	1.94115	Up
PHYHIP	phytanoyl-CoA 2-hydroxylase interacting protein [Source:HGNC Symbol;Acc:HGNC:16865]	36.9322	1.02219	0.000165717	0.007	2.031	Up
IDO1	indoleamine 2,3-dioxygenase 1 [Source:HGNC Symbol;Acc:HGNC:6059]	377.082	-0.798839	0.0001704	0.0071	1.7397	Down
TOR4A	torsin family 4 member A [Source:HGNC Symbol;Acc:HGNC:25981]	27.1656	-0.758657	0.000172034	0.0072	1.69192	Down
HMGB1	high mobility group box 1 [Source:HGNC Symbol;Acc:HGNC:4983]	316.494	-0.363362	0.000174388	0.0072	1.28642	Down
GRAMD1B	GRAM domain containing 1B [Source:HGNC Symbol;Acc:HGNC:29214]	551.039	0.532691	0.000174303	0.0072	1.44663	Up
MFAP5	microfibrillar associated protein 5 [Source:HGNC Symbol;Acc:HGNC:29673]	3804.29	0.66214	0.000175613	0.0073	1.58243	Up
FAM171B	family with sequence similarity 171 member B [Source:HGNC Symbol;Acc:HGNC:29412]	635.242	0.475052	0.000184917	0.0076	1.38997	Up
GCLM	glutamate-cysteine ligase modifier subunit [Source:HGNC Symbol;Acc:HGNC:4312]	234.886	-0.582838	0.000187729	0.0077	1.49779	Down
PRDM6	PR/SET domain 6 [Source:HGNC Symbol;Acc:HGNC:9350]	48.4742	-0.612436	0.000190667	0.0078	1.52884	Down
TNFSF12	tumor necrosis factor superfamily member 12 [Source:HGNC Symbol;Acc:HGNC:11927]	174.445	-0.517184	0.000194261	0.0078	1.43116	Down
TNFSF12-TNFSF13	TNFSF12-TNFSF13 readthrough [Source:HGNC Symbol;Acc:HGNC:33537]	174.445	-0.517184	0.000194261	0.0078	1.43116	Down
ACSS1	acyl-CoA synthetase short-chain family member 1 [Source:HGNC Symbol;Acc:HGNC:16091]	1803.4	-0.328175	0.000193503	0.0078	1.25542	Down
KMT2E	lysine methyltransferase 2E [Source:HGNC Symbol;Acc:HGNC:18541]	255.167	0.61085	0.000194976	0.0078	1.52716	Up
PLA2G16	phospholipase A2 group XVI [Source:HGNC Symbol;Acc:HGNC:17825]	659.748	0.724813	0.000192853	0.0078	1.65269	Up
GOLGB1	golgin B1 [Source:HGNC Symbol;Acc:HGNC:4429]	864.694	0.25444	0.000197006	0.0079	1.19287	Up
MORF4L2	mortality factor 4 like 2 [Source:HGNC Symbol;Acc:HGNC:16849]	1508.98	0.33965	0.000211774	0.0084	1.26545	Up
KLF5	Kruppel like factor 5 [Source:HGNC Symbol;Acc:HGNC:6349]	756.972	0.575335	0.000209628	0.0084	1.49002	Up
KCNC4	potassium voltage-gated channel subfamily C member 4 [Source:HGNC Symbol;Acc:HGNC:6236]	122.429	-0.766378	0.000214219	0.0085	1.70099	Down
PIK3R1	phosphoinositide-3-kinase regulatory subunit 1 [Source:HGNC Symbol;Acc:HGNC:8979]	479.723	0.453643	0.0002127	0.0085	1.36949	Up
AMACR	alpha-methylacyl-CoA racemase [Source:HGNC Symbol;Acc:HGNC:451]	23.0642	-0.869174	0.000217358	0.0086	1.82662	Down
STXBP6	syntaxin binding protein 6 [Source:HGNC Symbol;Acc:HGNC:19666]	196.982	-0.57687	0.000220891	0.0086	1.49161	Down
FBXO25	F-box protein 25 [Source:HGNC Symbol;Acc:HGNC:13596]	104.751	-0.545122	0.000221216	0.0086	1.45914	Down
RSPRY1	ring finger and SPRY domain containing 1 [Source:HGNC Symbol;Acc:HGNC:29420]	170.776	0.359991	0.000219816	0.0086	1.28342	Up
SEMA4B	semaphorin 4B [Source:HGNC Symbol;Acc:HGNC:10730]	432.569	0.467146	0.000219725	0.0086	1.38237	Up
BLCAP	bladder cancer associated protein [Source:HGNC Symbol;Acc:HGNC:1055]	466.706	0.470801	0.000216463	0.0086	1.38588	Up
GLDN	gliomedin [Source:HGNC Symbol;Acc:HGNC:29514]	2144.59	0.630896	0.000225233	0.0087	1.54853	Up
GRIK1-AS2	BTB domain and CNC homolog 1 [Source:HGNC Symbol;Acc:HGNC:935]	126.167	0.684443	0.000231102	0.0089	1.60708	Up
ITGBL1	integrin subunit beta 8 [Source:HGNC Symbol;Acc:HGNC:6163]	39.2982	-0.974137	0.000234318	0.009	1.96447	Down
THSD4	thrombospondin type 1 domain containing 4 [Source:HGNC Symbol;Acc:HGNC:25835]	191.374	-0.662868	0.000233875	0.009	1.58323	Down
TPP1	tripeptidyl peptidase 1 [Source:HGNC Symbol;Acc:HGNC:2073]	3103.47	0.477027	0.000233488	0.009	1.39187	Up
GPR157	G protein-coupled receptor 157 [Source:HGNC Symbol;Acc:HGNC:23687]	842.886	0.699291	0.00023218	0.009	1.62371	Up
FBN2	fibrillin 2 [Source:HGNC Symbol;Acc:HGNC:3604]	5311.75	-0.602423	0.000239419	0.0091	1.51826	Down
ITGAM	integrin subunit alpha L [Source:HGNC Symbol;Acc:HGNC:6148]	60.809	-0.520816	0.000239939	0.0091	1.43477	Down
KIAA1984	N/A	115.45	0.988068	0.000246408	0.0093	1.98353	Up
IL6	interleukin 6 [Source:HGNC Symbol;Acc:HGNC:6018]	39.9347	-0.758939	0.000249903	0.0094	1.69225	Down
SDC2	syndecan 2 [Source:HGNC Symbol;Acc:HGNC:10659]	557.344	-0.596957	0.00025075	0.0094	1.51252	Down
BTG2	BTG anti-proliferation factor 2 [Source:HGNC Symbol;Acc:HGNC:1131]	1683.45	-0.51271	0.000253172	0.0094	1.42673	Down
RBMS1	RNA binding motif single stranded interacting protein 1 [Source:HGNC Symbol;Acc:HGNC:9907]	1382.63	0.404038	0.000251764	0.0094	1.32321	Up
PEG3	paternally expressed 3 [Source:HGNC Symbol;Acc:HGNC:8826]	1702.91	0.593947	0.000249629	0.0094	1.50937	Up
ZIM2	zinc finger imprinted 2 [Source:HGNC Symbol;Acc:HGNC:12875]	1702.91	0.593947	0.000249629	0.0094	1.50937	Up
PRKD3	protein kinase D2 [Source:HGNC Symbol;Acc:HGNC:17293]	171.512	0.702179	0.000261922	0.0097	1.62696	Up
HTRA4	HtrA serine peptidase 4 [Source:HGNC Symbol;Acc:HGNC:26909]	118.294	0.917458	0.000268162	0.0099	1.88878	Up
CCP110	centriolar coiled-coil protein 110 [Source:HGNC Symbol;Acc:HGNC:24342]	76.3996	0.436705	0.000271209	0.01	1.35351	Up
ALG9	ALG9, alpha-1,2-mannosyltransferase [Source:HGNC Symbol;Acc:HGNC:15672]	255.065	0.417094	0.00027784	0.0102	1.33524	Up
PAQR8	progestin and adipoQ receptor family member 8 [Source:HGNC Symbol;Acc:HGNC:15708]	29.1699	-0.762342	0.000283344	0.0104	1.69624	Down
LRIG3	leucine rich repeats and immunoglobulin like domains 3 [Source:HGNC Symbol;Acc:HGNC:30991]	85.4289	-0.612386	0.000283863	0.0104	1.52879	Down
SSFA2	sperm specific antigen 2 [Source:HGNC Symbol;Acc:HGNC:11319]	2191.9	0.478351	0.000286286	0.0104	1.39315	Up
PHACTR2	phosphatase and actin regulator 2 [Source:HGNC Symbol;Acc:HGNC:20956]	1626.56	0.565104	0.000286461	0.0104	1.47949	Up
APBB2	amyloid beta precursor protein binding family B member 2 [Source:HGNC Symbol;Acc:HGNC:582]	293.413	-0.43074	0.000292434	0.0105	1.34792	Down
VGLL3	vestigial like family member 3 [Source:HGNC Symbol;Acc:HGNC:24327]	9555.25	0.36597	0.000290492	0.0105	1.28875	Up
GADD45G	growth arrest and DNA damage inducible gamma [Source:HGNC Symbol;Acc:HGNC:4097]	4663.23	0.656275	0.000289126	0.0105	1.57601	Up
ARHGEF4	Rho guanine nucleotide exchange factor 4 [Source:HGNC Symbol;Acc:HGNC:684]	42.5044	0.961257	0.000292516	0.0105	1.94701	Up
MIR214	DNM3 opposite strand/antisense RNA [Source:HGNC Symbol;Acc:HGNC:41228]	108.027	-0.755935	0.000297578	0.0106	1.68873	Down
IPPK	inositol-pentakisphosphate 2-kinase [Source:HGNC Symbol;Acc:HGNC:14645]	173.8	0.490111	0.000294805	0.0106	1.40455	Up
PIK3AP1	phosphoinositide-3-kinase adaptor protein 1 [Source:HGNC Symbol;Acc:HGNC:30034]	647.102	0.635361	0.000294054	0.0106	1.55333	Up
KCNMB3	potassium calcium-activated channel subfamily M regulatory beta subunit 3 [Source:HGNC Symbol;Acc:HGNC:6287]	22.8059	-0.919721	0.000310017	0.0109	1.89175	Down
AHRR	aryl-hydrocarbon receptor repressor [Source:HGNC Symbol;Acc:HGNC:346]	1018.08	0.280019	0.000309317	0.0109	1.21421	Up
PDCD6	programmed cell death 6 [Source:HGNC Symbol;Acc:HGNC:8765]	1018.08	0.280019	0.000309317	0.0109	1.21421	Up
ACAD11	acyl-CoA dehydrogenase family member 11 [Source:HGNC Symbol;Acc:HGNC:30211]	251.173	0.808359	0.00030988	0.0109	1.75122	Up
GPX3	glutathione peroxidase 3 [Source:HGNC Symbol;Acc:HGNC:4555]	3812.85	0.833092	0.000311388	0.011	1.7815	Up
NINJ1	ninjurin 1 [Source:HGNC Symbol;Acc:HGNC:7824]	641.586	-0.575056	0.000332303	0.0117	1.48974	Down
PITX2	paired like homeodomain 2 [Source:HGNC Symbol;Acc:HGNC:9005]	395.638	-0.518067	0.000335692	0.0117	1.43204	Down
CCNK	cyclin K [Source:HGNC Symbol;Acc:HGNC:1596]	425.095	0.219415	0.00033485	0.0117	1.16426	Up
PPFIA1	PTPRF interacting protein alpha 1 [Source:HGNC Symbol;Acc:HGNC:9245]	176.815	0.439197	0.000336736	0.0117	1.35585	Up
EBI3	Epstein-Barr virus induced 3 [Source:HGNC Symbol;Acc:HGNC:3129]	11194	0.799641	0.000332591	0.0117	1.74067	Up
SAT1	spermidine/spermine N1-acetyltransferase 1 [Source:HGNC Symbol;Acc:HGNC:10540]	14835.1	0.50259	0.000344912	0.0119	1.41675	Up
SMARCA1	SWI/SNF related, matrix associated, actin dependent regulator of chromatin, subfamily a, member 1 [Source:HGNC Symbol;Acc:HGNC:11097]	459.11	0.563508	0.000343231	0.0119	1.47786	Up
SLC20A1	solute carrier family 20 member 1 [Source:HGNC Symbol;Acc:HGNC:10946]	956.745	-0.523621	0.00035014	0.0121	1.43756	Down
MTSS1	MTSS1, I-BAR domain containing [Source:HGNC Symbol;Acc:HGNC:20443]	365.77	-0.507119	0.000352871	0.0121	1.42121	Down
EGFR	epidermal growth factor receptor [Source:HGNC Symbol;Acc:HGNC:3236]	6902.41	0.404651	0.000354096	0.0121	1.32377	Up
TNKS2	tankyrase 2 [Source:HGNC Symbol;Acc:HGNC:15677]	1733.03	0.470755	0.000351508	0.0121	1.38583	Up
GPR146	G protein-coupled receptor 146 [Source:HGNC Symbol;Acc:HGNC:21718]	153.063	0.836192	0.000355036	0.0121	1.78533	Up
FAM213A	family with sequence similarity 213 member A [Source:HGNC Symbol;Acc:HGNC:28651]	306.104	-0.657067	0.000362589	0.0123	1.57687	Down
DAG1	dystroglycan 1 [Source:HGNC Symbol;Acc:HGNC:2666]	1923.4	0.302489	0.000360822	0.0123	1.23327	Up
TMEM184A	transmembrane protein 184A [Source:HGNC Symbol;Acc:HGNC:28797]	92.7895	0.754963	0.000361178	0.0123	1.68759	Up
RAP1GAP2	RAP1 GTPase activating protein 2 [Source:HGNC Symbol;Acc:HGNC:29176]	482.259	-0.481941	0.00036789	0.0124	1.39662	Down
AIF1	allograft inflammatory factor 1 [Source:HGNC Symbol;Acc:HGNC:352]	485.953	-0.440366	0.000378024	0.0127	1.35695	Down
CD300LG	CD300 molecule like family member g [Source:HGNC Symbol;Acc:HGNC:30455]	564.413	0.63149	0.000378067	0.0127	1.54916	Up
CPQ	carboxypeptidase Q [Source:HGNC Symbol;Acc:HGNC:16910]	269.386	-0.43267	0.000381451	0.0128	1.34973	Down
TMEM56	transmembrane protein 56 [Source:HGNC Symbol;Acc:HGNC:26477]	47.3947	-0.731619	0.000386191	0.0129	1.6605	Down
C20orf85	chromosome 20 open reading frame 85 [Source:HGNC Symbol;Acc:HGNC:16216]	26.026	0.85795	0.000385824	0.0129	1.81246	Up
JAM2	Janus kinase 3 [Source:HGNC Symbol;Acc:HGNC:6193]	1138.42	0.359722	0.000389978	0.013	1.28318	Up
PHF13	PHD finger protein 13 [Source:HGNC Symbol;Acc:HGNC:22983]	257.033	0.440696	0.000391504	0.013	1.35726	Up
HERPUD1	homocysteine inducible ER protein with ubiquitin like domain 1 [Source:HGNC Symbol;Acc:HGNC:13744]	1978.89	0.558884	0.00039255	0.013	1.47313	Up
FAM184A	family with sequence similarity 184 member A [Source:HGNC Symbol;Acc:HGNC:20991]	478.622	0.592732	0.000393154	0.013	1.5081	Up
NFIL3	nuclear factor, interleukin 3 regulated [Source:HGNC Symbol;Acc:HGNC:7787]	195.924	0.694186	0.000395417	0.013	1.61797	Up
TBXAS1	thromboxane A synthase 1 [Source:HGNC Symbol;Acc:HGNC:11609]	80.5594	-0.566304	0.000402409	0.0132	1.48073	Down
C18orf25	chromosome 18 open reading frame 25 [Source:HGNC Symbol;Acc:HGNC:28172]	145.131	0.394088	0.000401554	0.0132	1.31411	Up
COL17A1	collagen type XVI alpha 1 chain [Source:HGNC Symbol;Acc:HGNC:2193]	780.998	0.960005	0.000403659	0.0132	1.94532	Up
MGA	MGA, MAX dimerization protein [Source:HGNC Symbol;Acc:HGNC:14010]	180.269	0.355715	0.000410577	0.0134	1.27962	Up
DEPDC1B	DEP domain containing 1B [Source:HGNC Symbol;Acc:HGNC:24902]	2320.15	0.46244	0.000414409	0.0134	1.37787	Up
PTBP3	polypyrimidine tract binding protein 3 [Source:HGNC Symbol;Acc:HGNC:10253]	381.169	0.474927	0.000411113	0.0134	1.38985	Up
KEL	Kell blood group, metallo-endopeptidase [Source:HGNC Symbol;Acc:HGNC:6308]	60.0919	0.916235	0.000411269	0.0134	1.88718	Up
CSF2RB	colony stimulating factor 2 receptor beta common subunit [Source:HGNC Symbol;Acc:HGNC:2436]	2343.41	0.699356	0.000420467	0.0136	1.62378	Up
RNASE1	ribonuclease A family member 1, pancreatic [Source:HGNC Symbol;Acc:HGNC:10044]	3949.93	-0.511475	0.000430956	0.0138	1.42551	Down
TBX5	T-box 5 [Source:HGNC Symbol;Acc:HGNC:11604]	216.869	-0.474266	0.00043109	0.0138	1.38921	Down
VGLL4	vestigial like family member 4 [Source:HGNC Symbol;Acc:HGNC:28966]	318.483	-0.285326	0.000431534	0.0138	1.21869	Down
NBAS	neuroblastoma amplified sequence [Source:HGNC Symbol;Acc:HGNC:15625]	205.693	0.46219	0.000430614	0.0138	1.37763	Up
CD33	CD33 molecule [Source:HGNC Symbol;Acc:HGNC:1659]	60.6671	-0.550447	0.00044017	0.014	1.46454	Down
LDHA	lactate dehydrogenase A [Source:HGNC Symbol;Acc:HGNC:6535]	875.138	0.844928	0.000444331	0.0141	1.79617	Up
LCP1	lymphocyte cytosolic protein 1 [Source:HGNC Symbol;Acc:HGNC:6528]	801.212	-0.757758	0.000450025	0.0143	1.69086	Down
EGLN1	egl-9 family hypoxia inducible factor 1 [Source:HGNC Symbol;Acc:HGNC:1232]	327.527	0.456537	0.000454454	0.0144	1.37224	Up
TRIM40	tripartite motif containing 4 [Source:HGNC Symbol;Acc:HGNC:16275]	582.248	-0.677839	0.000459284	0.0145	1.59974	Down
CCDC102B	coiled-coil domain containing 102B [Source:HGNC Symbol;Acc:HGNC:26295]	50.021	-0.621078	0.00046167	0.0145	1.53802	Down
ANXA1	annexin A1 [Source:HGNC Symbol;Acc:HGNC:533]	13495.2	-0.437631	0.000462339	0.0145	1.35438	Down
ZCCHC24	zinc finger CCHC-type containing 24 [Source:HGNC Symbol;Acc:HGNC:26911]	299.272	-0.509234	0.000466268	0.0146	1.42329	Down
WHSC1L1	Wolf-Hirschhorn syndrome candidate 1-like 1 [Source:HGNC Symbol;Acc:HGNC:12767]	661.691	0.305909	0.000470427	0.0147	1.2362	Up
OCRL	OCRL, inositol polyphosphate-5-phosphatase [Source:HGNC Symbol;Acc:HGNC:8108]	277.47	0.568903	0.000470871	0.0147	1.4834	Up
CYB5R1	cytochrome b5 reductase 1 [Source:HGNC Symbol;Acc:HGNC:13397]	2859.06	0.584194	0.000472619	0.0147	1.4992	Up
IL1RAPL2	interleukin 1 receptor accessory protein like 2 [Source:HGNC Symbol;Acc:HGNC:5997]	29.776	0.856242	0.000480035	0.0149	1.81032	Up
CCDC92	coiled-coil domain containing 92 [Source:HGNC Symbol;Acc:HGNC:29563]	300.993	-0.395372	0.000481971	0.015	1.31528	Down
SCD	stearoyl-CoA desaturase [Source:HGNC Symbol;Acc:HGNC:10571]	157.479	0.753619	0.000484083	0.015	1.68602	Up
GRN	granulin precursor [Source:HGNC Symbol;Acc:HGNC:4601]	10004.5	0.56507	0.000490215	0.0151	1.47946	Up
LCP2	lymphocyte cytosolic protein 2 [Source:HGNC Symbol;Acc:HGNC:6529]	80.8048	-0.581357	0.000507607	0.0156	1.49626	Down
ICA1	islet cell autoantigen 1 [Source:HGNC Symbol;Acc:HGNC:5343]	64.8515	-0.74726	0.000511028	0.0157	1.6786	Down
NCOR2	nuclear receptor corepressor 2 [Source:HGNC Symbol;Acc:HGNC:7673]	104.479	0.519178	0.000514099	0.0158	1.43314	Up
ZMYND8	zinc finger MYND-type containing 8 [Source:HGNC Symbol;Acc:HGNC:9397]	253.324	0.479947	0.000520857	0.0159	1.39469	Up
TMEM59	transmembrane protein 59 [Source:HGNC Symbol;Acc:HGNC:1239]	4168.84	0.485582	0.000523247	0.016	1.40015	Up
ARL4C	ADP ribosylation factor like GTPase 4C [Source:HGNC Symbol;Acc:HGNC:698]	457.835	-0.806366	0.00053349	0.0162	1.7488	Down
LMBRD1	LMBR1 domain containing 1 [Source:HGNC Symbol;Acc:HGNC:23038]	798.79	0.240536	0.000543692	0.0165	1.18143	Up
MIR221	microRNA 221 [Source:HGNC Symbol;Acc:HGNC:31601]	59.8058	-0.654751	0.000549388	0.0166	1.57434	Down
RP6-99M1.2	MIR222 host gene [Source:HGNC Symbol;Acc:HGNC:49555]	59.8058	-0.654751	0.000549388	0.0166	1.57434	Down
VWCE	von Willebrand factor C and EGF domains [Source:HGNC Symbol;Acc:HGNC:26487]	117.167	0.855594	0.000552496	0.0167	1.8095	Up
ARPC5	actin related protein 2/3 complex subunit 5 [Source:HGNC Symbol;Acc:HGNC:708]	1642.51	-0.47784	0.000570571	0.0172	1.39266	Down
CLCN5	chloride voltage-gated channel 5 [Source:HGNC Symbol;Acc:HGNC:2023]	167.086	-0.471274	0.00057326	0.0172	1.38633	Down
PDGFC	platelet derived growth factor C [Source:HGNC Symbol;Acc:HGNC:8801]	78.3952	-0.48257	0.000579161	0.0174	1.39723	Down
UBALD2	UBA like domain containing 2 [Source:HGNC Symbol;Acc:HGNC:28438]	864.899	-0.525142	0.000587448	0.0176	1.43908	Down
KL	klotho [Source:HGNC Symbol;Acc:HGNC:6344]	224.684	-0.794793	0.000593951	0.0177	1.73483	Down
MATN2	matrilin 2 [Source:HGNC Symbol;Acc:HGNC:6908]	561.713	-0.636714	0.000601468	0.0179	1.55478	Down
PSG3	pregnancy specific beta-1-glycoprotein 3 [Source:HGNC Symbol;Acc:HGNC:9520]	25437.1	0.651695	0.00062497	0.0186	1.57101	Up
MLPH	melanophilin [Source:HGNC Symbol;Acc:HGNC:29643]	80.1969	0.898155	0.000628059	0.0186	1.86368	Up
BMX	BMX non-receptor tyrosine kinase [Source:HGNC Symbol;Acc:HGNC:1079]	32.1909	-0.777415	0.000634266	0.0188	1.71406	Down
TMEM173	transmembrane protein 173 [Source:HGNC Symbol;Acc:HGNC:27962]	222.002	-0.57963	0.000649108	0.0191	1.49447	Down
ATP1A1	ATPase Na+/K+ transporting subunit alpha 1 [Source:HGNC Symbol;Acc:HGNC:799]	3069.81	-0.555026	0.000653677	0.0191	1.4692	Down
IQGAP1	IQ motif containing GTPase activating protein 1 [Source:HGNC Symbol;Acc:HGNC:6110]	2018.34	0.284053	0.000651445	0.0191	1.21761	Up
LARP4B	La ribonucleoprotein domain family member 4B [Source:HGNC Symbol;Acc:HGNC:28987]	765.446	0.313008	0.000649675	0.0191	1.2423	Up
AIM1	absent in melanoma 1 [Source:HGNC Symbol;Acc:HGNC:356]	3144.98	0.556068	0.000650839	0.0191	1.47026	Up
TPRXL	tetrapeptide repeat homeobox like [Source:HGNC Symbol;Acc:HGNC:32178]	346.406	0.61578	0.00065579	0.0191	1.53239	Up
ARHGEF40	Rho guanine nucleotide exchange factor 40 [Source:HGNC Symbol;Acc:HGNC:25516]	107.949	-0.493456	0.000664893	0.0193	1.40781	Down
CHPF	chondroitin polymerizing factor [Source:HGNC Symbol;Acc:HGNC:24291]	2065.92	0.401749	0.000665797	0.0193	1.32111	Up
TNFRSF10A	TNF receptor superfamily member 10a [Source:HGNC Symbol;Acc:HGNC:11904]	34.9902	-0.678233	0.00067894	0.0195	1.60018	Down
SNX29	sorting nexin 29 [Source:HGNC Symbol;Acc:HGNC:30542]	114.958	-0.462536	0.000681239	0.0195	1.37796	Down
TP73-AS1	TP73 antisense RNA 1 conserved region [Source:RFAM;Acc:RF02197]	62.5167	-0.449779	0.000678547	0.0195	1.36583	Down
ACER3	alkaline ceramidase 3 [Source:HGNC Symbol;Acc:HGNC:16066]	747.062	0.44934	0.000678848	0.0195	1.36542	Up
ZNF703	N/A	2497.68	0.674827	0.000679071	0.0195	1.59641	Up
KRTAP26-1	keratin associated protein 26-1 [Source:HGNC Symbol;Acc:HGNC:33760]	268.882	0.869846	0.000672382	0.0195	1.82747	Up
PRKCA	protein kinase cAMP-dependent type II regulatory subunit beta [Source:HGNC Symbol;Acc:HGNC:9392]	56.7613	-0.660377	0.00068688	0.0196	1.5805	Down
RCAN1	regulator of calcineurin 1 [Source:HGNC Symbol;Acc:HGNC:3040]	438.412	-0.62859	0.000693716	0.0198	1.54605	Down
EZR	ezrin [Source:HGNC Symbol;Acc:HGNC:12691]	11280.5	0.535855	0.000695764	0.0198	1.4498	Up
DDR1	discoidin domain receptor tyrosine kinase 1 [Source:HGNC Symbol;Acc:HGNC:2730]	2999.04	0.589952	0.000698964	0.0198	1.5052	Up
C4orf26	chromosome 4 open reading frame 26 [Source:HGNC Symbol;Acc:HGNC:26300]	293.704	0.78954	0.000706777	0.02	1.72852	Up
KIAA0195	N/A	883.8	0.26671	0.000713119	0.0201	1.20306	Up
FGFBP2	fibroblast growth factor binding protein 2 [Source:HGNC Symbol;Acc:HGNC:29451]	72.8919	-0.778754	0.000716569	0.0202	1.71565	Down
PROM1	prokineticin 2 [Source:HGNC Symbol;Acc:HGNC:18455]	72.8919	-0.778754	0.000716569	0.0202	1.71565	Down
IGSF6	immunoglobulin superfamily member 6 [Source:HGNC Symbol;Acc:HGNC:5953]	44.7516	-0.695639	0.000722681	0.0202	1.6196	Down
FOLR2	folate receptor beta [Source:HGNC Symbol;Acc:HGNC:3793]	403.099	-0.611504	0.000718837	0.0202	1.52785	Down
KIAA1217	KIAA1217 [Source:HGNC Symbol;Acc:HGNC:25428]	260.753	0.490787	0.000723007	0.0202	1.40521	Up
TUB	tubby bipartite transcription factor [Source:HGNC Symbol;Acc:HGNC:12406]	22.9886	-0.737424	0.000731129	0.0204	1.6672	Down
CES2	carboxylesterase 2 [Source:HGNC Symbol;Acc:HGNC:1864]	111.102	-0.344908	0.000730732	0.0204	1.27007	Down
ELF4	E74 like ETS transcription factor 4 [Source:HGNC Symbol;Acc:HGNC:3319]	281.753	0.454338	0.000742158	0.0206	1.37015	Up
GXYLT1	glucoside xylosyltransferase 1 [Source:HGNC Symbol;Acc:HGNC:27482]	398.015	0.228408	0.000747958	0.0207	1.17154	Up
GABARAPL1	GABA type A receptor associated protein like 1 [Source:HGNC Symbol;Acc:HGNC:4068]	1749.63	-0.418974	0.00075235	0.0208	1.33698	Down
TFPI	tissue factor pathway inhibitor [Source:HGNC Symbol;Acc:HGNC:11760]	8917.01	0.594381	0.000754664	0.0208	1.50982	Up
DPYSL3	dihydropyrimidinase like 3 [Source:HGNC Symbol;Acc:HGNC:3015]	93.1924	-0.714688	0.000759738	0.0209	1.64113	Down
ARHGAP44	Rho GTPase activating protein 44 [Source:HGNC Symbol;Acc:HGNC:29096]	173.341	-0.307368	0.000767356	0.0211	1.23745	Down
GRIN2C	glutamate ionotropic receptor NMDA type subunit 2C [Source:HGNC Symbol;Acc:HGNC:4587]	19.2284	-0.713616	0.000779749	0.0214	1.63991	Down
IGF1	insulin like growth factor 1 [Source:HGNC Symbol;Acc:HGNC:5464]	166.99	-0.606059	0.000784133	0.0214	1.5221	Down
MORC4	MORC family CW-type zinc finger 4 [Source:HGNC Symbol;Acc:HGNC:23485]	1186.43	-0.436013	0.000786693	0.0214	1.35286	Down
UGP2	UDP-glucose pyrophosphorylase 2 [Source:HGNC Symbol;Acc:HGNC:12527]	2486.22	0.532193	0.000785414	0.0214	1.44613	Up
ANO1	anoctamin 1 [Source:HGNC Symbol;Acc:HGNC:21625]	271.385	0.569979	0.000804028	0.0219	1.4845	Up
INSL4	insulin like 4 [Source:HGNC Symbol;Acc:HGNC:6087]	2295.91	0.667133	0.000811265	0.022	1.58791	Up
GPIHBP1	glycosylphosphatidylinositol anchored high density lipoprotein binding protein 1 [Source:HGNC Symbol;Acc:HGNC:24945]	82.6115	0.854808	0.000815191	0.0221	1.80852	Up
ADAMTSL3	ADAMTS like 3 [Source:HGNC Symbol;Acc:HGNC:14633]	86.7888	-0.674929	0.000822846	0.0223	1.59652	Down
TRPV6	transient receptor potential cation channel subfamily V member 6 [Source:HGNC Symbol;Acc:HGNC:14006]	2187.89	-0.605193	0.000873897	0.0233	1.52118	Down
SLC9A9	solute carrier family 9 member A9 [Source:HGNC Symbol;Acc:HGNC:20653]	122.767	-0.569686	0.000868157	0.0233	1.4842	Down
VSIG4	V-set and immunoglobulin domain containing 4 [Source:HGNC Symbol;Acc:HGNC:17032]	822.663	-0.466611	0.000865549	0.0233	1.38186	Down
KMT2C	lysine methyltransferase 2C [Source:HGNC Symbol;Acc:HGNC:13726]	1101.52	0.263086	0.00086471	0.0233	1.20004	Up
ABCA5	ATP binding cassette subfamily A member 5 [Source:HGNC Symbol;Acc:HGNC:35]	253.954	0.377166	0.000868462	0.0233	1.29879	Up
AHNAK	AHNAK nucleoprotein [Source:HGNC Symbol;Acc:HGNC:347]	3624.96	0.407425	0.000868787	0.0233	1.32632	Up
MOSPD1	motile sperm domain containing 1 [Source:HGNC Symbol;Acc:HGNC:25235]	134.846	-0.41842	0.000880364	0.0235	1.33646	Down
CREG1	cellular repressor of E1A stimulated genes 1 [Source:HGNC Symbol;Acc:HGNC:2351]	1207.4	0.402407	0.000886787	0.0236	1.32171	Up
KIF2A	kinesin family member 2A [Source:HGNC Symbol;Acc:HGNC:6318]	1374.3	0.609739	0.000890102	0.0236	1.52598	Up
EXD3	exonuclease 3'-5' domain containing 3 [Source:HGNC Symbol;Acc:HGNC:26023]	69.3672	-0.605849	0.000892446	0.0237	1.52187	Down
HBG1	hemoglobin subunit gamma 1 [Source:HGNC Symbol;Acc:HGNC:4831]	20218.3	0.896534	0.000930362	0.0246	1.86159	Up
THY1	Thy-1 cell surface antigen [Source:HGNC Symbol;Acc:HGNC:11801]	457.417	-0.864112	0.000938133	0.0247	1.82022	Down
DKK1	dickkopf WNT signaling pathway inhibitor 1 [Source:HGNC Symbol;Acc:HGNC:2891]	249.305	0.898786	0.000934543	0.0247	1.8645	Up
HHEX	hematopoietically expressed homeobox [Source:HGNC Symbol;Acc:HGNC:4901]	61.2001	-0.670035	0.00094426	0.0248	1.59111	Down
C4orf36	chromosome 4 open reading frame 36 [Source:HGNC Symbol;Acc:HGNC:28386]	507.714	0.601391	0.000946478	0.0248	1.51718	Up
MPEG1	macrophage expressed 1 [Source:HGNC Symbol;Acc:HGNC:29619]	80.5658	-0.606226	0.000961763	0.0252	1.52227	Down
TM6SF1	transmembrane 6 superfamily member 1 [Source:HGNC Symbol;Acc:HGNC:11860]	21.152	-0.81183	0.00100278	0.0261	1.75544	Down
COG3	component of oligomeric golgi complex 3 [Source:HGNC Symbol;Acc:HGNC:18619]	638.128	0.402197	0.0010054	0.0261	1.32152	Up
LY6E	lymphocyte antigen 6 complex, locus E [Source:HGNC Symbol;Acc:HGNC:6727]	1540.67	0.570771	0.00100062	0.0261	1.48532	Up
KCNK1	potassium two pore domain channel subfamily K member 1 [Source:HGNC Symbol;Acc:HGNC:6272]	83.8375	0.750583	0.00099828	0.0261	1.68247	Up
CCND2	cyclin D2 [Source:HGNC Symbol;Acc:HGNC:1583]	413.54	-0.521577	0.00101384	0.0263	1.43552	Down
LNPEP	leukemia NUP98 fusion partner 1 [Source:HGNC Symbol;Acc:HGNC:28014]	3903.89	0.389776	0.0010251	0.0265	1.31019	Up
SCRN2	secernin 2 [Source:HGNC Symbol;Acc:HGNC:30381]	266.5	-0.440097	0.00104988	0.0271	1.3567	Down
CLN5	ceroid-lipofuscinosis, neuronal 5 [Source:HGNC Symbol;Acc:HGNC:2076]	307.727	0.394351	0.00106386	0.0274	1.31435	Up
SLC16A10	solute carrier family 16 member 10 [Source:HGNC Symbol;Acc:HGNC:17027]	97.0154	-0.767303	0.0010876	0.0279	1.70208	Down
AC037459.4	N/A	1925.99	0.385611	0.001087	0.0279	1.30641	Up
SBNO1	strawberry notch homolog 1 [Source:HGNC Symbol;Acc:HGNC:22973]	224.125	0.408971	0.0010899	0.0279	1.32774	Up
KIT	KIT proto-oncogene receptor tyrosine kinase [Source:HGNC Symbol;Acc:HGNC:6342]	49.1563	0.750434	0.00108874	0.0279	1.6823	Up
ALPK1	alpha kinase 1 [Source:HGNC Symbol;Acc:HGNC:20917]	60.9571	-0.481593	0.00110745	0.0282	1.39628	Down
PLXNC1	plexin C1 [Source:HGNC Symbol;Acc:HGNC:9106]	91.3678	0.65776	0.0011073	0.0282	1.57763	Up
ARID3A	AT-rich interaction domain 3A [Source:HGNC Symbol;Acc:HGNC:3031]	915.552	0.614688	0.00111276	0.0283	1.53123	Up
KLF3	Kruppel like factor 3 [Source:HGNC Symbol;Acc:HGNC:16516]	280.285	0.361724	0.00112002	0.0284	1.28496	Up
WDR86	WD repeat domain 86 [Source:HGNC Symbol;Acc:HGNC:28020]	143.383	0.686762	0.00113109	0.0287	1.60967	Up
IFT52	intraflagellar transport 52 [Source:HGNC Symbol;Acc:HGNC:15901]	173.373	-0.328653	0.00113744	0.0288	1.25584	Down
RLIM	ring finger protein, LIM domain interacting [Source:HGNC Symbol;Acc:HGNC:13429]	150.272	0.318516	0.00113935	0.0288	1.24705	Up
ZNF432	N/A	164.09	0.519796	0.00114423	0.0288	1.43375	Up
ASB13	ankyrin repeat and SOCS box containing 13 [Source:HGNC Symbol;Acc:HGNC:19765]	41.8558	-0.49314	0.00115585	0.0291	1.40751	Down
SELP	selectin P [Source:HGNC Symbol;Acc:HGNC:10721]	47.9428	-0.617571	0.00116439	0.0292	1.53429	Down
SF1	splicing factor 1 [Source:HGNC Symbol;Acc:HGNC:12950]	1309.73	0.213103	0.00116681	0.0292	1.15918	Up
POLR2H	RNA polymerase II subunit H [Source:HGNC Symbol;Acc:HGNC:9195]	538.033	0.282024	0.00117227	0.0293	1.2159	Up
KDM5B	lysine demethylase 5B [Source:HGNC Symbol;Acc:HGNC:18039]	421	0.262157	0.00119028	0.0296	1.19927	Up
S100P	S100 calcium binding protein P [Source:HGNC Symbol;Acc:HGNC:10504]	26955.9	0.432087	0.00119329	0.0296	1.34918	Up
GALNT2	polypeptide N-acetylgalactosaminyltransferase 2 [Source:HGNC Symbol;Acc:HGNC:4124]	664.662	0.577114	0.00119071	0.0296	1.49186	Up
MTNR1B	melatonin receptor 1B [Source:HGNC Symbol;Acc:HGNC:7464]	61.7533	0.879858	0.00118971	0.0296	1.84019	Up
PLCL1	phospholipase C like 1 [Source:HGNC Symbol;Acc:HGNC:9063]	44.652	-0.749118	0.001202	0.0298	1.68077	Down
LTF	lactotransferrin [Source:HGNC Symbol;Acc:HGNC:6720]	173.827	0.870758	0.0012106	0.0299	1.82862	Up
NRARP	NOTCH-regulated ankyrin repeat protein [Source:HGNC Symbol;Acc:HGNC:33843]	133.407	-0.684287	0.00121394	0.03	1.60691	Down
SLC35A3	solute carrier family 35 member A3 [Source:HGNC Symbol;Acc:HGNC:11023]	294.919	0.435875	0.00121629	0.03	1.35273	Up
ACOXL	acyl-CoA oxidase-like [Source:HGNC Symbol;Acc:HGNC:25621]	36.6775	-0.863338	0.00122222	0.0301	1.81924	Down
PLAC9	placenta specific 9 [Source:HGNC Symbol;Acc:HGNC:19255]	226.302	-0.670917	0.0012247	0.0301	1.59208	Down
ZNF554	N/A	449.465	-0.750492	0.00123163	0.0302	1.68237	Down
DOCK2	dedicator of cytokinesis 11 [Source:HGNC Symbol;Acc:HGNC:23483]	66.3412	-0.559935	0.0012354	0.0302	1.4742	Down
VSTM4	V-set and transmembrane domain containing 4 [Source:HGNC Symbol;Acc:HGNC:26470]	64.1326	-0.725584	0.00124391	0.0304	1.65357	Down
HLA-DRB1	major histocompatibility complex, class II, DR beta 1 [Source:HGNC Symbol;Acc:HGNC:4948]	222.579	-0.82837	0.00126234	0.0308	1.77568	Down
IL10RA	interleukin 10 receptor subunit alpha [Source:HGNC Symbol;Acc:HGNC:5964]	153.271	-0.623989	0.00127492	0.0309	1.54113	Down
CTDSPL	CTD small phosphatase like [Source:HGNC Symbol;Acc:HGNC:16890]	480.026	-0.381246	0.00127447	0.0309	1.30247	Down
CCDC85A	coiled-coil domain containing 85A [Source:HGNC Symbol;Acc:HGNC:29400]	72.6086	-0.607943	0.0012847	0.0311	1.52408	Down
CRYL1	crystallin lambda 1 [Source:HGNC Symbol;Acc:HGNC:18246]	89.7562	-0.460254	0.00128565	0.0311	1.37578	Down
B3GNT2	UDP-GlcNAc:betaGal beta-1,3-N-acetylglucosaminyltransferase 2 [Source:HGNC Symbol;Acc:HGNC:15629]	164.674	-0.481135	0.00129905	0.0312	1.39584	Down
IL18R1	interleukin 18 receptor 1 [Source:HGNC Symbol;Acc:HGNC:5988]	2225.81	0.865713	0.0012957	0.0312	1.82224	Up
IL1RL1	interleukin 1 receptor like 1 [Source:HGNC Symbol;Acc:HGNC:5998]	2225.81	0.865713	0.0012957	0.0312	1.82224	Up
KCNJ5	potassium voltage-gated channel subfamily J member 5 [Source:HGNC Symbol;Acc:HGNC:6266]	55.4939	-0.690571	0.00130719	0.0313	1.61392	Down
CD4	CD4 molecule [Source:HGNC Symbol;Acc:HGNC:1678]	234.001	-0.58145	0.00130687	0.0313	1.49635	Down
TCF25	transcription factor 25 [Source:HGNC Symbol;Acc:HGNC:29181]	1769.1	0.390779	0.00130725	0.0313	1.3111	Up
RIMS3	regulating synaptic membrane exocytosis 3 [Source:HGNC Symbol;Acc:HGNC:21292]	65.7499	-0.690974	0.00132157	0.0315	1.61437	Down
RASSF4	Ras association domain family member 4 [Source:HGNC Symbol;Acc:HGNC:20793]	236.131	-0.49503	0.00132474	0.0315	1.40935	Down
SEC31A	SEC31 homolog A, COPII coat complex component [Source:HGNC Symbol;Acc:HGNC:17052]	2291.45	0.219913	0.0013222	0.0315	1.16466	Up
ANXA5	annexin A5 [Source:HGNC Symbol;Acc:HGNC:543]	5896.57	0.267413	0.00132577	0.0315	1.20365	Up
MOB3C	MOB kinase activator 3C [Source:HGNC Symbol;Acc:HGNC:29800]	224.241	-0.494841	0.00133552	0.0316	1.40917	Down
USP53	ubiquitin specific peptidase 53 [Source:HGNC Symbol;Acc:HGNC:29255]	216.754	0.447769	0.00133177	0.0316	1.36393	Up
ZNF583	N/A	22.7894	-0.83154	0.00134313	0.0317	1.77958	Down
REEP5	receptor accessory protein 5 [Source:HGNC Symbol;Acc:HGNC:30077]	2531.4	0.247337	0.00134839	0.0318	1.18701	Up
2017-03-02	N/A	42.8185	-0.838928	0.00136246	0.0321	1.78872	Down
C6orf1	chromosome 6 open reading frame 1 [Source:HGNC Symbol;Acc:HGNC:1340]	231.547	-0.382378	0.00138133	0.0323	1.30349	Down
SLC19A2	solute carrier family 19 member 2 [Source:HGNC Symbol;Acc:HGNC:10938]	538.768	0.470927	0.00137629	0.0323	1.386	Up
PGBD2	piggyBac transposable element derived 2 [Source:HGNC Symbol;Acc:HGNC:19399]	83.5385	0.516683	0.00138016	0.0323	1.43066	Up
AFF3	AF4/FMR2 family member 3 [Source:HGNC Symbol;Acc:HGNC:6473]	66.3103	-0.644637	0.00139419	0.0324	1.56335	Down
IFFO1	intermediate filament family orphan 1 [Source:HGNC Symbol;Acc:HGNC:24970]	160.252	-0.447553	0.00138894	0.0324	1.36373	Down
PXK	PX domain containing serine/threonine kinase like [Source:HGNC Symbol;Acc:HGNC:23326]	205.141	-0.367506	0.0013953	0.0324	1.29012	Down
DDB1	damage specific DNA binding protein 1 [Source:HGNC Symbol;Acc:HGNC:2717]	3893.47	0.287836	0.00139328	0.0324	1.22081	Up
CD63	CD63 molecule [Source:HGNC Symbol;Acc:HGNC:1692]	9613.25	0.431499	0.00139134	0.0324	1.34863	Up
HIGD1A	HIG1 hypoxia inducible domain family member 1A [Source:HGNC Symbol;Acc:HGNC:29527]	575.4	0.44033	0.00139719	0.0324	1.35691	Up
ZNF423	N/A	28.8217	-0.674454	0.00143506	0.033	1.59599	Down
TMEM139	transmembrane protein 139 [Source:HGNC Symbol;Acc:HGNC:22058]	349.952	-0.640705	0.00142515	0.033	1.55909	Down
PDE8A	phosphodiesterase 8A [Source:HGNC Symbol;Acc:HGNC:8793]	188.839	0.320866	0.00143263	0.033	1.24908	Up
TNNT1	troponin T1, slow skeletal type [Source:HGNC Symbol;Acc:HGNC:11948]	37.0289	0.783885	0.00142698	0.033	1.72176	Up
ARHGAP42	Rho GTPase activating protein 42 [Source:HGNC Symbol;Acc:HGNC:26545]	153.849	-0.734406	0.00145482	0.0334	1.66371	Down
TANK	TRAF family member associated NFKB activator [Source:HGNC Symbol;Acc:HGNC:11562]	816.852	0.310682	0.0014519	0.0334	1.24029	Up
C3AR1	complement C3a receptor 1 [Source:HGNC Symbol;Acc:HGNC:1319]	173.888	-0.514668	0.00149415	0.0342	1.42867	Down
ERGIC1	endoplasmic reticulum-golgi intermediate compartment 1 [Source:HGNC Symbol;Acc:HGNC:29205]	636.392	0.538596	0.00150973	0.0345	1.45256	Up
KIAA1919	N/A	60.2209	0.565577	0.00152364	0.0348	1.47998	Up
SPTB	spectrin beta, erythrocytic [Source:HGNC Symbol;Acc:HGNC:11274]	29.1168	-0.778499	0.0015312	0.0349	1.71534	Down
COL4A5	collagen type IV alpha 5 chain [Source:HGNC Symbol;Acc:HGNC:2207]	85.9324	-0.629461	0.00153496	0.0349	1.54699	Down
GUCY1B3	guanylate cyclase 1 soluble subunit beta [Source:HGNC Symbol;Acc:HGNC:4687]	286.822	-0.497686	0.00153676	0.0349	1.41195	Down
KEAP1	kelch like ECH associated protein 1 [Source:HGNC Symbol;Acc:HGNC:23177]	280.239	-0.36205	0.00156357	0.0354	1.28525	Down
DYNLL1	dynein light chain LC8-type 1 [Source:HGNC Symbol;Acc:HGNC:15476]	1609.27	0.307148	0.00160087	0.0362	1.23726	Up
ANKMY2	ankyrin repeat and MYND domain containing 2 [Source:HGNC Symbol;Acc:HGNC:25370]	175.378	0.403186	0.00160202	0.0362	1.32243	Up
TTYH2	tweety family member 2 [Source:HGNC Symbol;Acc:HGNC:13877]	63.709	-0.7574	0.00160826	0.0363	1.69044	Down
DNASE1	dynein axonemal light intermediate chain 1 [Source:HGNC Symbol;Acc:HGNC:14353]	137.997	0.435769	0.00161712	0.0364	1.35263	Up
ANKRD16	ankyrin repeat domain 16 [Source:HGNC Symbol;Acc:HGNC:23471]	23.3715	-0.615929	0.00164118	0.0368	1.53254	Down
MSRB2	methionine sulfoxide reductase B1 [Source:HGNC Symbol;Acc:HGNC:14133]	344.602	-0.413686	0.00163969	0.0368	1.33208	Down
TMEM133	transmembrane protein 133 [Source:HGNC Symbol;Acc:HGNC:24033]	171.787	-0.51673	0.00164665	0.0369	1.43071	Down
SDSL	serine dehydratase like [Source:HGNC Symbol;Acc:HGNC:30404]	40.1779	-0.706609	0.00167988	0.0374	1.63196	Down
TUBA1B	tubulin alpha 1b [Source:HGNC Symbol;Acc:HGNC:18809]	4777.67	-0.318125	0.00167778	0.0374	1.24671	Down
KDM3A	lysine demethylase 3A [Source:HGNC Symbol;Acc:HGNC:20815]	230.123	0.558316	0.00168006	0.0374	1.47255	Up
SMIM5	small integral membrane protein 5 [Source:HGNC Symbol;Acc:HGNC:40030]	380.863	0.564206	0.0016739	0.0374	1.47857	Up
HGF	hepatocyte growth factor [Source:HGNC Symbol;Acc:HGNC:4893]	1142.41	-0.630104	0.00168744	0.0375	1.54768	Down
PREP	prolyl endopeptidase [Source:HGNC Symbol;Acc:HGNC:9358]	295.166	0.578268	0.00169819	0.0376	1.49306	Up
SAMSN1	SAM domain, SH3 domain and nuclear localization signals 1 [Source:HGNC Symbol;Acc:HGNC:10528]	59.3264	-0.558259	0.00173058	0.0383	1.47249	Down
ESYT2	extended synaptotagmin 2 [Source:HGNC Symbol;Acc:HGNC:22211]	1420.41	0.213938	0.00173764	0.0384	1.15985	Up
OXCT1	3-oxoacid CoA-transferase 1 [Source:HGNC Symbol;Acc:HGNC:8527]	32.1373	-0.549742	0.0017539	0.0387	1.46382	Down
FERMT3	fermitin family member 3 [Source:HGNC Symbol;Acc:HGNC:23151]	118.414	-0.408731	0.00175893	0.0387	1.32752	Down
CCNL2	cyclin L2 [Source:HGNC Symbol;Acc:HGNC:20570]	893.604	0.174204	0.0017627	0.0387	1.12834	Up
ABCA7	ATP binding cassette subfamily A member 7 [Source:HGNC Symbol;Acc:HGNC:37]	75.3639	0.836164	0.00175833	0.0387	1.7853	Up
MCTP2	multiple C2 and transmembrane domain containing 2 [Source:HGNC Symbol;Acc:HGNC:25636]	174.669	-0.583377	0.00178627	0.0391	1.49835	Down
C4orf3	chromosome 4 open reading frame 3 [Source:HGNC Symbol;Acc:HGNC:19225]	689.02	0.420347	0.00178577	0.0391	1.33825	Up
FIBIN	fin bud initiation factor homolog (zebrafish) [Source:HGNC Symbol;Acc:HGNC:33747]	37.9663	-0.761083	0.00181335	0.0396	1.69476	Down
KCNS3	potassium voltage-gated channel modifier subfamily S member 3 [Source:HGNC Symbol;Acc:HGNC:6302]	70.7735	-0.708243	0.00181831	0.0396	1.63381	Down
FAM47E	family with sequence similarity 47 member E [Source:HGNC Symbol;Acc:HGNC:34343]	640.708	0.816693	0.0018264	0.0397	1.76136	Up
FAM47E-STBD1	FAM47E-STBD1 readthrough [Source:HGNC Symbol;Acc:HGNC:44667]	640.708	0.816693	0.0018264	0.0397	1.76136	Up
KCTD17	potassium channel tetramerization domain containing 17 [Source:HGNC Symbol;Acc:HGNC:25705]	337.401	-0.709898	0.00184974	0.0399	1.63569	Down
NR2F1	nuclear receptor subfamily 2 group F member 1 [Source:HGNC Symbol;Acc:HGNC:7975]	731.547	-0.467086	0.00184912	0.0399	1.38231	Down
BRD4	bromodomain containing 4 [Source:HGNC Symbol;Acc:HGNC:13575]	779.632	0.286066	0.00184456	0.0399	1.21931	Up
RAB8B	RAB8B, member RAS oncogene family [Source:HGNC Symbol;Acc:HGNC:30273]	226.614	0.440585	0.00184634	0.0399	1.35715	Up
AIF1L	allograft inflammatory factor 1 like [Source:HGNC Symbol;Acc:HGNC:28904]	288.506	0.578376	0.00184797	0.0399	1.49317	Up
FPR1	formyl peptide receptor 1 [Source:HGNC Symbol;Acc:HGNC:3826]	27.1857	-0.80922	0.00187031	0.0401	1.75226	Down
C15orf38	N/A	85.5366	-0.510433	0.00186436	0.0401	1.42448	Down
DSTN	destrin, actin depolymerizing factor [Source:HGNC Symbol;Acc:HGNC:15750]	2879.77	0.248648	0.00186567	0.0401	1.18809	Up
SMYD3	SET and MYND domain containing 3 [Source:HGNC Symbol;Acc:HGNC:15513]	59.0377	-0.563071	0.00188046	0.0402	1.47741	Down
CTHRC1	collagen triple helix repeat containing 1 [Source:HGNC Symbol;Acc:HGNC:18831]	398.311	-0.503368	0.00188137	0.0402	1.41752	Down
PDCD6IP	programmed cell death 6 interacting protein [Source:HGNC Symbol;Acc:HGNC:8766]	1123.08	0.249658	0.00189593	0.0403	1.18893	Up
ZNF614	N/A	148.683	0.670041	0.0018957	0.0403	1.59112	Up
FAM198B	family with sequence similarity 198 member B [Source:HGNC Symbol;Acc:HGNC:25312]	87.9884	-0.492944	0.00190892	0.0405	1.40731	Down
GYG1	glycogenin 1 [Source:HGNC Symbol;Acc:HGNC:4699]	164.6	-0.433006	0.00192343	0.0407	1.35004	Down
C2	complement C1s [Source:HGNC Symbol;Acc:HGNC:1247]	333.692	-0.414561	0.00194768	0.0411	1.33289	Down
CFB	complement factor B [Source:HGNC Symbol;Acc:HGNC:1037]	333.692	-0.414561	0.00194768	0.0411	1.33289	Down
CCK	cholecystokinin [Source:HGNC Symbol;Acc:HGNC:1569]	1255.54	-0.81429	0.00197778	0.0414	1.75843	Down
FAM216A	family with sequence similarity 216 member A [Source:HGNC Symbol;Acc:HGNC:30180]	20.5981	-0.710397	0.00196909	0.0414	1.63625	Down
NDUFAF4	NADH:ubiquinone oxidoreductase complex assembly factor 4 [Source:HGNC Symbol;Acc:HGNC:21034]	98.2495	-0.395049	0.00196516	0.0414	1.31499	Down
ADNP	activity dependent neuroprotector homeobox [Source:HGNC Symbol;Acc:HGNC:15766]	520.483	0.271325	0.00197299	0.0414	1.20692	Up
SNHG12	small nucleolar RNA host gene 12 [Source:HGNC Symbol;Acc:HGNC:30062]	341.533	0.480268	0.00196988	0.0414	1.395	Up
CINP	cyclin dependent kinase 2 interacting protein [Source:HGNC Symbol;Acc:HGNC:23789]	21.5644	-0.670779	0.00199178	0.0416	1.59193	Down
FAM83B	family with sequence similarity 83 member B [Source:HGNC Symbol;Acc:HGNC:21357]	92.5174	0.606674	0.00198772	0.0416	1.52274	Up
NPEPPS	aminopeptidase puromycin sensitive [Source:HGNC Symbol;Acc:HGNC:7900]	667.549	0.405254	0.0020062	0.0418	1.32432	Up
SNAI2	snail family transcriptional repressor 2 [Source:HGNC Symbol;Acc:HGNC:11094]	65.4952	-0.676785	0.00203111	0.0421	1.59857	Down
CRTAP	cartilage associated protein [Source:HGNC Symbol;Acc:HGNC:2379]	425.712	-0.409542	0.00203116	0.0421	1.32826	Down
NPAS2	neuronal PAS domain protein 2 [Source:HGNC Symbol;Acc:HGNC:7895]	309.202	0.342903	0.00202557	0.0421	1.26831	Up
GLT8D2	glycosyltransferase 8 domain containing 2 [Source:HGNC Symbol;Acc:HGNC:24890]	21.9618	-0.726854	0.00204145	0.0423	1.65503	Down
RPL30	ribosomal protein L30 [Source:HGNC Symbol;Acc:HGNC:10333]	4612.8	0.228996	0.00208043	0.0428	1.17202	Up
SLC6A6	solute carrier family 6 member 6 [Source:HGNC Symbol;Acc:HGNC:11052]	695.829	0.60422	0.002074	0.0428	1.52016	Up
FAM46C	family with sequence similarity 46 member C [Source:HGNC Symbol;Acc:HGNC:24712]	78.0516	0.818188	0.00206919	0.0428	1.76319	Up
ANKRD37	ankyrin repeat domain 37 [Source:HGNC Symbol;Acc:HGNC:29593]	159.577	0.834971	0.00207552	0.0428	1.78382	Up
SLC16A1	solute carrier family 16 member 1 [Source:HGNC Symbol;Acc:HGNC:10922]	496.006	0.656914	0.00210738	0.0433	1.57671	Up
GLUD1	glutamate dehydrogenase 1 [Source:HGNC Symbol;Acc:HGNC:4335]	590.301	-0.284502	0.00212189	0.0435	1.21799	Down
FAM26D	family with sequence similarity 26 member D [Source:HGNC Symbol;Acc:HGNC:21094]	98.2237	-0.825952	0.0021362	0.0436	1.7727	Down
THSD7A	thrombospondin type 1 domain containing 7A [Source:HGNC Symbol;Acc:HGNC:22207]	897.628	-0.563085	0.00212958	0.0436	1.47743	Down
RALGPS1	Ral GEF with PH domain and SH3 binding motif 1 [Source:HGNC Symbol;Acc:HGNC:16851]	77.7069	-0.541891	0.0021392	0.0436	1.45588	Down
SIKE1	suppressor of IKBKE 1 [Source:HGNC Symbol;Acc:HGNC:26119]	102.321	0.342443	0.00213701	0.0436	1.2679	Up
OBSL1	obscurin like 1 [Source:HGNC Symbol;Acc:HGNC:29092]	826.877	0.514209	0.00213734	0.0436	1.42821	Up
VWA5A	von Willebrand factor A domain containing 5A [Source:HGNC Symbol;Acc:HGNC:6658]	396.948	-0.658969	0.00214986	0.0437	1.57895	Down
P2RY2	purinergic receptor P2Y2 [Source:HGNC Symbol;Acc:HGNC:8541]	115.107	0.518775	0.00216343	0.0439	1.43274	Up
LIMD2	LIM domain containing 2 [Source:HGNC Symbol;Acc:HGNC:28142]	183.121	-0.584017	0.00217567	0.044	1.49902	Down
KATNBL1	katanin regulatory subunit B1 like 1 [Source:HGNC Symbol;Acc:HGNC:26199]	1258.73	0.656727	0.00217202	0.044	1.5765	Up
COL5A3	collagen type V alpha 3 chain [Source:HGNC Symbol;Acc:HGNC:14864]	290.883	-0.574561	0.00218946	0.0441	1.48922	Down
PJA1	praja ring finger ubiquitin ligase 1 [Source:HGNC Symbol;Acc:HGNC:16648]	478.273	0.451049	0.00218681	0.0441	1.36703	Up
ZBED6CL	ZBED6 C-terminal like [Source:HGNC Symbol;Acc:HGNC:21720]	31.1468	0.541471	0.00218401	0.0441	1.45546	Up
CCBL1	kynurenine aminotransferase 1 [Source:HGNC Symbol;Acc:HGNC:1564]	28.4842	0.802613	0.00219509	0.0442	1.74426	Up
FLVCR2	feline leukemia virus subgroup C cellular receptor family member 2 [Source:HGNC Symbol;Acc:HGNC:20105]	575.259	0.468594	0.00221243	0.0444	1.38376	Up
PDLIM2	PDZ and LIM domain 2 [Source:HGNC Symbol;Acc:HGNC:13992]	1654.59	0.345128	0.00222937	0.0447	1.27026	Up
RAB25	RAB25, member RAS oncogene family [Source:HGNC Symbol;Acc:HGNC:18238]	440.267	0.455924	0.00223392	0.0447	1.37166	Up
RABL6	RAB, member RAS oncogene family-like 6 [Source:HGNC Symbol;Acc:HGNC:24703]	211.218	0.658992	0.00224837	0.0449	1.57898	Up
C12orf75	chromosome 12 open reading frame 75 [Source:HGNC Symbol;Acc:HGNC:35164]	410.896	0.736168	0.00224738	0.0449	1.66575	Up
PRSS22	protease, serine 22 [Source:HGNC Symbol;Acc:HGNC:14368]	210.149	0.817953	0.00225986	0.0451	1.7629	Up
ALDOA	aldolase, fructose-bisphosphate A [Source:HGNC Symbol;Acc:HGNC:414]	3178.08	0.460793	0.00227679	0.0453	1.3763	Up
ACOX2	acyl-CoA oxidase 2 [Source:HGNC Symbol;Acc:HGNC:120]	17.828	-0.825307	0.0022829	0.0454	1.77191	Down
FUT11	fucosyltransferase 11 [Source:HGNC Symbol;Acc:HGNC:19233]	329.331	0.359676	0.00229439	0.0455	1.28314	Up
PLAG1	PLAG1 zinc finger [Source:HGNC Symbol;Acc:HGNC:9045]	72.5198	0.491368	0.00231188	0.0457	1.40578	Up
CCRN4L	nocturnin [Source:HGNC Symbol;Acc:HGNC:14254]	91.0336	0.751612	0.00230569	0.0457	1.68367	Up
ANKUB1	ankyrin repeat and ubiquitin domain containing 1 [Source:HGNC Symbol;Acc:HGNC:29642]	651.536	-0.538332	0.00232771	0.0458	1.45229	Down
PFN2	profilin 2 [Source:HGNC Symbol;Acc:HGNC:8882]	651.536	-0.538332	0.00232771	0.0458	1.45229	Down
COL15A1	collagen type XIV alpha 1 chain [Source:HGNC Symbol;Acc:HGNC:2191]	1830.57	-0.535255	0.00233403	0.0458	1.4492	Down
AKT1	AKT serine/threonine kinase 1 [Source:HGNC Symbol;Acc:HGNC:391]	975.443	-0.325841	0.00234072	0.0458	1.25339	Down
HEXIM1	hexamethylene bisacetamide inducible 1 [Source:HGNC Symbol;Acc:HGNC:24953]	1955.28	0.418135	0.00234117	0.0458	1.3362	Up
IGSF5	immunoglobulin superfamily member 5 [Source:HGNC Symbol;Acc:HGNC:5952]	261.33	0.583418	0.00234146	0.0458	1.49839	Up
GALNT3	polypeptide N-acetylgalactosaminyltransferase 3 [Source:HGNC Symbol;Acc:HGNC:4125]	59.7459	0.683889	0.00234214	0.0458	1.60646	Up
PTGS2	prostaglandin-endoperoxide synthase 2 [Source:HGNC Symbol;Acc:HGNC:9605]	37.2771	0.826519	0.00233481	0.0458	1.7734	Up
DARC	N/A	43.4717	-0.812004	0.00236049	0.0461	1.75565	Down
IWS1	influenza virus NS1A binding protein [Source:HGNC Symbol;Acc:HGNC:16951]	679.697	0.27469	0.00240258	0.0468	1.20973	Up
TTLL5	tubulin tyrosine ligase like 5 [Source:HGNC Symbol;Acc:HGNC:19963]	616.323	0.43128	0.00240585	0.0468	1.34843	Up
RNASEH2B	ribonuclease H2 subunit B [Source:HGNC Symbol;Acc:HGNC:25671]	122.033	-0.36471	0.00241373	0.0469	1.28762	Down
CDH11	cadherin 11 [Source:HGNC Symbol;Acc:HGNC:1750]	203.6	-0.506601	0.00243968	0.047	1.4207	Down
PRKACB	protein kinase cAMP-activated catalytic subunit alpha [Source:HGNC Symbol;Acc:HGNC:9380]	89.3749	-0.42976	0.00242994	0.047	1.34701	Down
PCBD1	pterin-4 alpha-carbinolamine dehydratase 1 [Source:HGNC Symbol;Acc:HGNC:8646]	272.937	-0.422169	0.00244329	0.047	1.33994	Down
STRIP1	striatin interacting protein 1 [Source:HGNC Symbol;Acc:HGNC:25916]	407.576	0.235874	0.00243525	0.047	1.17762	Up
SERP1	stress associated endoplasmic reticulum protein 1 [Source:HGNC Symbol;Acc:HGNC:10759]	1301.65	0.238019	0.00243157	0.047	1.17937	Up
BMPR2	bone morphogenetic protein receptor type 2 [Source:HGNC Symbol;Acc:HGNC:1078]	827.651	0.328565	0.00243344	0.047	1.25576	Up
MGAT1	mannosyl (alpha-1,3-)-glycoprotein beta-1,2-N-acetylglucosaminyltransferase [Source:HGNC Symbol;Acc:HGNC:7044]	4990.22	0.58813	0.0024267	0.047	1.5033	Up
KCNJ8	potassium voltage-gated channel subfamily J member 8 [Source:HGNC Symbol;Acc:HGNC:6269]	46.323	-0.652511	0.0024606	0.0471	1.5719	Down
BHLHE41	basic helix-loop-helix family member e41 [Source:HGNC Symbol;Acc:HGNC:16617]	109.846	-0.556517	0.00245348	0.0471	1.47071	Down
MYO15B	myosin XVB [Source:HGNC Symbol;Acc:HGNC:14083]	100.466	-0.498163	0.00245339	0.0471	1.41241	Down
PPL	periplakin [Source:HGNC Symbol;Acc:HGNC:9273]	224.552	0.742289	0.00247459	0.0473	1.67283	Up
PLCXD2	phosphatidylinositol specific phospholipase C X domain containing 2 [Source:HGNC Symbol;Acc:HGNC:26462]	88.3732	-0.75226	0.00248633	0.0475	1.68443	Down
STYK1	serine/threonine/tyrosine kinase 1 [Source:HGNC Symbol;Acc:HGNC:18889]	24.6001	-0.794212	0.0025169	0.0479	1.73413	Down
STS	steroid sulfatase (microsomal), isozyme S [Source:HGNC Symbol;Acc:HGNC:11425]	3161.23	0.524202	0.00250881	0.0479	1.43814	Up
SLC25A37	solute carrier family 25 member 37 [Source:HGNC Symbol;Acc:HGNC:29786]	408.379	0.639982	0.0025144	0.0479	1.55831	Up
FAM3B	family with sequence similarity 3 member B [Source:HGNC Symbol;Acc:HGNC:1253]	433.271	0.703767	0.0025369	0.0482	1.62875	Up
ZNRF2	N/A	343.891	0.305638	0.00255157	0.0483	1.23597	Up
AFAP1	actin filament associated protein 1 [Source:HGNC Symbol;Acc:HGNC:24017]	157.296	0.712257	0.00254963	0.0483	1.63837	Up
HLA-A	major histocompatibility complex, class I, A [Source:HGNC Symbol;Acc:HGNC:4931]	253.308	-0.653223	0.00256702	0.0485	1.57268	Down
MED13L	mediator complex subunit 13 like [Source:HGNC Symbol;Acc:HGNC:22962]	596.908	0.350791	0.00256445	0.0485	1.27526	Up
SLCO2B1	solute carrier organic anion transporter family member 2B1 [Source:HGNC Symbol;Acc:HGNC:10962]	569.116	-0.496897	0.00257851	0.0486	1.41118	Down
N4BP2L2	NEDD4 binding protein 2 like 2 [Source:HGNC Symbol;Acc:HGNC:26916]	579.581	0.206825	0.00259296	0.0487	1.15415	Up
GIGYF2	GRB10 interacting GYF protein 2 [Source:HGNC Symbol;Acc:HGNC:11960]	465.696	0.320336	0.00259152	0.0487	1.24862	Up
BCAT2	branched chain amino acid transaminase 2 [Source:HGNC Symbol;Acc:HGNC:977]	252.061	0.496767	0.00259493	0.0487	1.41105	Up
FANCE	Fanconi anemia complementation group E [Source:HGNC Symbol;Acc:HGNC:3586]	281.779	0.392078	0.00260198	0.0488	1.31228	Up
RGN	regucalcin [Source:HGNC Symbol;Acc:HGNC:9989]	90.784	-0.768863	0.002611	0.0489	1.70393	Down
RASA1	RAS p21 protein activator 1 [Source:HGNC Symbol;Acc:HGNC:9871]	2682.18	0.319215	0.00261867	0.0489	1.24765	Up
GALK1	galactokinase 1 [Source:HGNC Symbol;Acc:HGNC:4118]	114.836	0.721382	0.0026143	0.0489	1.64876	Up
TRPC6	transient receptor potential cation channel subfamily C member 6 [Source:HGNC Symbol;Acc:HGNC:12338]	116.824	-0.593818	0.00264425	0.0492	1.50924	Down
DAK	triokinase and FMN cyclase [Source:HGNC Symbol;Acc:HGNC:24552]	104.836	-0.40319	0.00263842	0.0492	1.32243	Down
AK4	adenylate kinase 4 [Source:HGNC Symbol;Acc:HGNC:363]	18.5229	0.798253	0.00265134	0.0493	1.73899	Up

## Sheet: LO-PE All genic regions
Gene	Description	baseMean	log2FoldChange	pvalue	padj	FC	Expression
ZNF175	zinc finger protein 175 [Source:HGNC Symbol;Acc:HGNC:12964]	172.401	1.085	6.77383e-11	5.69739e-07	2.12137	Up
SLC2A1	solute carrier family 2 member 1 [Source:HGNC Symbol;Acc:HGNC:11005]	9719.48	0.811015	7.76318e-11	5.69739e-07	1.75445	Up
TNKS2	tankyrase 2 [Source:HGNC Symbol;Acc:HGNC:15677]	1886.16	0.567331	5.2417e-10	2.56459e-06	1.48178	Up
ACSL1	acyl-CoA synthetase long-chain family member 1 [Source:HGNC Symbol;Acc:HGNC:3569]	226.557	1.06834	1.14858e-08	4.21471e-05	2.09702	Up
ERRFI1	ERBB receptor feedback inhibitor 1 [Source:HGNC Symbol;Acc:HGNC:18185]	2083.19	1.05361	3.00355e-08	6.95599e-05	2.07571	Up
DUSP15	dual specificity phosphatase 15 [Source:HGNC Symbol;Acc:HGNC:16236]	49.7869	-1.18084	3.79125e-08	6.95599e-05	2.26708	Down
FOXS1	forkhead box S1 [Source:HGNC Symbol;Acc:HGNC:3735]	49.7869	-1.18084	3.79125e-08	6.95599e-05	2.26708	Down
C1orf63	arginine and serine rich protein 1 [Source:HGNC Symbol;Acc:HGNC:25234]	1398.36	0.364976	3.5983e-08	6.95599e-05	1.28786	Up
GADD45G	growth arrest and DNA damage inducible gamma [Source:HGNC Symbol;Acc:HGNC:4097]	4461.15	0.520079	4.74866e-08	7.74453e-05	1.43403	Up
PLIN2	perilipin 2 [Source:HGNC Symbol;Acc:HGNC:248]	6030.94	1.09309	9.93396e-08	0.000145811	2.13331	Up
CEACAM21	carcinoembryonic antigen related cell adhesion molecule 21 [Source:HGNC Symbol;Acc:HGNC:28834]	59.5747	-0.960665	1.83794e-07	0.000245248	1.94621	Down
MTSS1L	MTSS1L, I-BAR domain containing [Source:HGNC Symbol;Acc:HGNC:25094]	598.817	0.694459	2.30407e-07	0.000281826	1.61828	Up
CTC-550B14.6	N/A	1236.59	0.912224	2.92641e-07	0.000306814	1.88194	Up
RDH13	retinol dehydrogenase 13 [Source:HGNC Symbol;Acc:HGNC:19978]	1236.59	0.912224	2.92641e-07	0.000306814	1.88194	Up
P2RY14	purinergic receptor P2Y14 [Source:HGNC Symbol;Acc:HGNC:16442]	92.4714	0.981637	7.39865e-07	0.000721434	1.9747	Up
NRIP1	nuclear receptor interacting protein 1 [Source:HGNC Symbol;Acc:HGNC:8001]	414.991	0.800557	8.21417e-07	0.000721434	1.74177	Up
CEBPA	CCAAT/enhancer binding protein alpha [Source:HGNC Symbol;Acc:HGNC:1833]	1785.01	0.831384	8.35562e-07	0.000721434	1.77939	Up
PODXL	podocalyxin like [Source:HGNC Symbol;Acc:HGNC:9171]	453.316	0.606054	1.1447e-06	0.000933437	1.52209	Up
C17orf107	chromosome 17 open reading frame 107 [Source:HGNC Symbol;Acc:HGNC:37238]	12.8365	-0.976961	1.37859e-06	0.001065	1.96831	Down
MIR33B	microRNA 33b [Source:HGNC Symbol;Acc:HGNC:32791]	601.782	0.569235	1.92772e-06	0.00134738	1.48374	Up
SREBF1	sterol regulatory element binding transcription factor 1 [Source:HGNC Symbol;Acc:HGNC:11289]	601.782	0.569235	1.92772e-06	0.00134738	1.48374	Up
WDR52	N/A	11.5203	-0.959048	2.02781e-06	0.00135292	1.94403	Down
LMO2	lamin B2 [Source:HGNC Symbol;Acc:HGNC:6638]	684.911	-0.841896	4.19802e-06	0.00267907	1.7924	Down
GPER1	G protein-coupled estrogen receptor 1 [Source:HGNC Symbol;Acc:HGNC:4485]	163.608	0.97382	5.33873e-06	0.00313447	1.96403	Up
EIF2A	eukaryotic translation initiation factor 2A [Source:HGNC Symbol;Acc:HGNC:3254]	352.006	0.728023	5.1641e-06	0.00313447	1.65637	Up
PIK3R3	phosphoinositide-3-kinase regulatory subunit 3 [Source:HGNC Symbol;Acc:HGNC:8981]	173.588	0.865178	5.67952e-06	0.00320631	1.82156	Up
SLC6A6	solute carrier family 6 member 6 [Source:HGNC Symbol;Acc:HGNC:11052]	714.945	0.641174	6.44625e-06	0.00338038	1.5596	Up
SH3BP5	SH3 domain binding protein 5 [Source:HGNC Symbol;Acc:HGNC:10827]	889.043	0.850428	8.13935e-06	0.00398231	1.80304	Up
KLHL14	kelch like family member 14 [Source:HGNC Symbol;Acc:HGNC:29266]	8.72749	-0.89085	7.98043e-06	0.00398231	1.85427	Down
EMP1	epithelial membrane protein 1 [Source:HGNC Symbol;Acc:HGNC:3333]	591.831	0.627917	1.03332e-05	0.0048926	1.54533	Up
KCNE4	potassium voltage-gated channel subfamily E regulatory subunit 4 [Source:HGNC Symbol;Acc:HGNC:6244]	31.6656	0.896903	1.07294e-05	0.00492145	1.86206	Up
RAPGEF5	Rap guanine nucleotide exchange factor 5 [Source:HGNC Symbol;Acc:HGNC:16862]	390.211	0.546325	1.12791e-05	0.00501679	1.46036	Up
LONRF1	lon peptidase 2, peroxisomal [Source:HGNC Symbol;Acc:HGNC:20598]	253.384	0.643508	1.24093e-05	0.00535718	1.56212	Up
ANKRD37	ankyrin repeat domain 37 [Source:HGNC Symbol;Acc:HGNC:29593]	158.571	0.929058	1.47635e-05	0.00619139	1.90403	Up
CADM3	cell adhesion molecule 3 [Source:HGNC Symbol;Acc:HGNC:17601]	269.126	-0.885738	1.69719e-05	0.00684779	1.84771	Down
EPHA4	EPH receptor A4 [Source:HGNC Symbol;Acc:HGNC:3388]	9.39019	-0.847376	1.72618e-05	0.00684779	1.79923	Down
LEPROTL1	leptin receptor overlapping transcript-like 1 [Source:HGNC Symbol;Acc:HGNC:6555]	596.308	0.438713	1.99406e-05	0.0077023	1.3554	Up
FAM111A	family with sequence similarity 111 member A [Source:HGNC Symbol;Acc:HGNC:24725]	190.706	-0.561975	2.12714e-05	0.00800569	1.47629	Down
ZNF614	zinc finger protein 614 [Source:HGNC Symbol;Acc:HGNC:24722]	154.183	0.763049	2.52622e-05	0.00910009	1.69707	Up
SAMD5	sterile alpha motif domain containing 5 [Source:HGNC Symbol;Acc:HGNC:21180]	165.849	-0.722091	2.54192e-05	0.00910009	1.64957	Down
BAMBI	BMP and activin membrane bound inhibitor [Source:HGNC Symbol;Acc:HGNC:30251]	258.597	-0.735968	3.1673e-05	0.011069	1.66551	Down
FLT1	fms related tyrosine kinase 1 [Source:HGNC Symbol;Acc:HGNC:3763]	12341.6	0.882387	3.89677e-05	0.0127	1.84342	Up
JPH1	junctophilin 1 [Source:HGNC Symbol;Acc:HGNC:14201]	5.47124	0.563165	3.89572e-05	0.0127	1.47751	Up
CX3CR1	C-X3-C motif chemokine receptor 1 [Source:HGNC Symbol;Acc:HGNC:2558]	70.8107	-0.862925	3.93304e-05	0.0127	1.81872	Down
MIR210	microRNA 210 [Source:HGNC Symbol;Acc:HGNC:31587]	114.921	0.865739	4.37973e-05	0.0131195	1.82227	Up
MIR210HG	MIR210 host gene [Source:HGNC Symbol;Acc:HGNC:39524]	114.921	0.865739	4.37973e-05	0.0131195	1.82227	Up
PLEKHH2	pleckstrin homology, MyTH4 and FERM domain containing H2 [Source:HGNC Symbol;Acc:HGNC:30506]	73.7945	-0.764084	4.34588e-05	0.0131195	1.69829	Down
GTPBP4	GTP binding protein 4 [Source:HGNC Symbol;Acc:HGNC:21535]	306.337	0.423287	5.22501e-05	0.0153385	1.34098	Up
HIRA	histone cell cycle regulator [Source:HGNC Symbol;Acc:HGNC:4916]	364.963	-0.385771	5.53543e-05	0.0159312	1.30656	Down
GSE1	Gse1 coiled-coil protein [Source:HGNC Symbol;Acc:HGNC:28979]	1681.4	0.472646	6.22939e-05	0.0172519	1.38765	Up
HSPA1A	heat shock protein family A (Hsp70) member 1A [Source:HGNC Symbol;Acc:HGNC:5232]	1567.96	0.844295	6.64624e-05	0.0177626	1.79539	Up
HMHA1	Rho GTPase activating protein 45 [Source:HGNC Symbol;Acc:HGNC:17102]	531.259	0.756803	6.77683e-05	0.0177626	1.68974	Up
ZEB2	zinc finger E-box binding homeobox 2 [Source:HGNC Symbol;Acc:HGNC:14881]	298.464	-0.625431	6.67569e-05	0.0177626	1.54267	Down
HILPDA	hypoxia inducible lipid droplet associated [Source:HGNC Symbol;Acc:HGNC:28859]	330.602	0.831647	7.24573e-05	0.0183367	1.77972	Up
DLX5	distal-less homeobox 5 [Source:HGNC Symbol;Acc:HGNC:2918]	496.769	0.579734	7.12428e-05	0.0183367	1.49457	Up
URGCP	upregulator of cell proliferation [Source:HGNC Symbol;Acc:HGNC:30890]	226.73	-0.571962	7.84263e-05	0.0195109	1.48654	Down
UBE2Q2	ubiquitin conjugating enzyme E2 Q2 [Source:HGNC Symbol;Acc:HGNC:19248]	550.691	0.474137	8.08281e-05	0.0196622	1.38909	Up
PITX2	paired like homeodomain 2 [Source:HGNC Symbol;Acc:HGNC:9005]	470.526	-0.72268	8.30535e-05	0.0196622	1.65024	Down
ZNF165	zinc finger protein 165 [Source:HGNC Symbol;Acc:HGNC:12953]	58.6789	-0.776773	8.20585e-05	0.0196622	1.71329	Down
TFAP2C	transcription factor AP-2 gamma [Source:HGNC Symbol;Acc:HGNC:11744]	867.545	0.387573	8.83566e-05	0.0205857	1.30819	Up
ARHGEF7	Rho guanine nucleotide exchange factor 7 [Source:HGNC Symbol;Acc:HGNC:15607]	769.05	0.461519	9.02068e-05	0.0206884	1.37699	Up
TACC1	transforming acidic coiled-coil containing protein 1 [Source:HGNC Symbol;Acc:HGNC:11522]	1104.03	0.451116	9.46922e-05	0.021383	1.3671	Up
BHLHE40	basic helix-loop-helix family member e40 [Source:HGNC Symbol;Acc:HGNC:1046]	461.422	0.837588	9.64087e-05	0.0214407	1.78706	Up
C20orf27	chromosome 20 open reading frame 27 [Source:HGNC Symbol;Acc:HGNC:15873]	103.709	-0.690056	0.000101783	0.0215966	1.61335	Down
FAM47E	family with sequence similarity 47 member E [Source:HGNC Symbol;Acc:HGNC:34343]	617.767	0.824741	0.000101956	0.0215966	1.77122	Up
FAM47E-STBD1	FAM47E-STBD1 readthrough [Source:HGNC Symbol;Acc:HGNC:44667]	617.767	0.824741	0.000101956	0.0215966	1.77122	Up
PREP	prolyl endopeptidase [Source:HGNC Symbol;Acc:HGNC:9358]	309.293	0.623637	0.000102995	0.0215966	1.54075	Up
ATG13	autophagy related 13 [Source:HGNC Symbol;Acc:HGNC:29091]	227.462	-0.492834	0.000123833	0.0256003	1.40721	Down
PLEKHA1	pleckstrin homology domain containing A1 [Source:HGNC Symbol;Acc:HGNC:14335]	665.304	0.502434	0.000131632	0.0268346	1.4166	Up
S1PR1	sphingosine-1-phosphate receptor 1 [Source:HGNC Symbol;Acc:HGNC:3165]	268.545	0.614185	0.000137506	0.0269109	1.53069	Up
DSP	desmoplakin [Source:HGNC Symbol;Acc:HGNC:3052]	1924.29	0.52417	0.000136254	0.0269109	1.43811	Up
PTTG1IP	pituitary tumor-transforming 1 interacting protein [Source:HGNC Symbol;Acc:HGNC:13524]	5710.54	0.374982	0.000134445	0.0269109	1.29682	Up
TBX2	T-box 2 [Source:HGNC Symbol;Acc:HGNC:11597]	652.176	-0.707979	0.000145494	0.0280994	1.63351	Down
HYAL2	hyaluronoglucosaminidase 2 [Source:HGNC Symbol;Acc:HGNC:5321]	896.361	0.644311	0.000148154	0.0282417	1.56299	Up
SF1	splicing factor 1 [Source:HGNC Symbol;Acc:HGNC:12950]	1477.47	0.265552	0.000157684	0.0296728	1.2021	Up
WWTR1	WW domain containing transcription regulator 1 [Source:HGNC Symbol;Acc:HGNC:24042]	1079.11	0.413695	0.000165178	0.0306896	1.33209	Up
CALM1	calmodulin 1 [Source:HGNC Symbol;Acc:HGNC:1442]	4645.45	0.620751	0.000168689	0.0309502	1.53768	Up
PCDH18	protocadherin 18 [Source:HGNC Symbol;Acc:HGNC:14268]	377.124	-0.663517	0.000177156	0.0321024	1.58394	Down
LAMA5	laminin subunit alpha 5 [Source:HGNC Symbol;Acc:HGNC:6485]	490.123	0.482985	0.000179881	0.0321987	1.39763	Up
RPS11	ribosomal protein S11 [Source:HGNC Symbol;Acc:HGNC:10384]	9287.43	-0.271772	0.000193499	0.0338117	1.20729	Down
MIR214	DNM3 opposite strand/antisense RNA [Source:HGNC Symbol;Acc:HGNC:41228]	137.111	-0.782575	0.000192955	0.0338117	1.7202	Down
DDIT4	DNA damage inducible transcript 4 [Source:HGNC Symbol;Acc:HGNC:24944]	354.526	0.740245	0.000212673	0.0358806	1.67046	Up
FAM101B	refilin B [Source:HGNC Symbol;Acc:HGNC:28705]	235.133	-0.657242	0.000210242	0.0358806	1.57706	Down
CXXC4	CXXC finger protein 4 [Source:HGNC Symbol;Acc:HGNC:24593]	11.0714	-0.755127	0.000210312	0.0358806	1.68778	Down
TSC22D3	TSC22 domain family member 3 [Source:HGNC Symbol;Acc:HGNC:3051]	840.441	0.765629	0.000221464	0.0369391	1.70011	Up
PRKAG2	protein kinase AMP-activated non-catalytic subunit gamma 2 [Source:HGNC Symbol;Acc:HGNC:9386]	504.545	0.534994	0.000246631	0.0402227	1.44894	Up
KEL	Kell blood group, metallo-endopeptidase [Source:HGNC Symbol;Acc:HGNC:6308]	52.5014	0.777538	0.000256159	0.0405914	1.7142	Up
SP3	Sp3 transcription factor [Source:HGNC Symbol;Acc:HGNC:11208]	467.262	0.485625	0.000252056	0.0405914	1.40019	Up
SAR1A	secretion associated Ras related GTPase 1A [Source:HGNC Symbol;Acc:HGNC:10534]	1237.29	0.248841	0.000262719	0.0405914	1.18825	Up
GPR153	G protein-coupled receptor 153 [Source:HGNC Symbol;Acc:HGNC:23618]	159.974	-0.644109	0.000258599	0.0405914	1.56277	Down
AC006129.2	N/A	35.2156	-0.769128	0.000260756	0.0405914	1.70424	Down
PRDM6	PR/SET domain 6 [Source:HGNC Symbol;Acc:HGNC:9350]	60.3829	-0.641592	0.00028053	0.0428919	1.56005	Down
MED12L	mediator complex subunit 12 like [Source:HGNC Symbol;Acc:HGNC:16050]	241.771	0.600447	0.000305572	0.0462391	1.51619	Up
HSPA1B	heat shock protein family A (Hsp70) member 1B [Source:HGNC Symbol;Acc:HGNC:5233]	1473.44	0.760246	0.00032009	0.0469828	1.69378	Up
CSF2RB	colony stimulating factor 2 receptor beta common subunit [Source:HGNC Symbol;Acc:HGNC:2436]	2194.35	0.526199	0.00031814	0.0469828	1.44013	Up
TBX4	T-box 4 [Source:HGNC Symbol;Acc:HGNC:11603]	216.791	-0.722472	0.000318475	0.0469828	1.65001	Down
SIGLEC6	sialic acid binding Ig like lectin 6 [Source:HGNC Symbol;Acc:HGNC:10875]	1271.73	0.750832	0.000343256	0.0498843	1.68276	Up
LYVE1	lymphatic vessel endothelial hyaluronan receptor 1 [Source:HGNC Symbol;Acc:HGNC:14687]	1234.04	0.497883	0.000383934	0.0552488	1.41214	Up
EZR	ezrin [Source:HGNC Symbol;Acc:HGNC:12691]	11095.2	0.357379	0.000424276	0.0598801	1.2811	Up
COL5A3	collagen type V alpha 3 chain [Source:HGNC Symbol;Acc:HGNC:14864]	352.983	-0.696328	0.000435948	0.0609414	1.62037	Down
KIAA1107	BTB domain containing 8 [Source:HGNC Symbol;Acc:HGNC:21019]	32.2533	-0.725189	0.000441296	0.061107	1.65312	Down
GYPC	glycophorin C (Gerbich blood group) [Source:HGNC Symbol;Acc:HGNC:4704]	576.993	-0.422295	0.000445999	0.0611811	1.34006	Down
SEMA7A	semaphorin 7A (John Milton Hagen blood group) [Source:HGNC Symbol;Acc:HGNC:10741]	2127.89	0.570807	0.000468634	0.0625329	1.48535	Up
ARHGEF26	Rho guanine nucleotide exchange factor 26 [Source:HGNC Symbol;Acc:HGNC:24490]	55.8524	-0.721535	0.000460692	0.0625329	1.64894	Down
EDNRB	endothelin receptor type B [Source:HGNC Symbol;Acc:HGNC:3180]	1099.69	0.642844	0.000481228	0.0636348	1.5614	Up
PPFIBP2	PPFIA binding protein 2 [Source:HGNC Symbol;Acc:HGNC:9250]	117.031	-0.649511	0.000505512	0.0662492	1.56864	Down
EPHA2	EPH receptor A2 [Source:HGNC Symbol;Acc:HGNC:3386]	268.644	0.644826	0.00051046	0.0663056	1.56355	Up
AP5S1	adaptor related protein complex 5 sigma 1 subunit [Source:HGNC Symbol;Acc:HGNC:15875]	120.656	-0.515991	0.000522854	0.0673198	1.42998	Down
MKLN1-AS1	N/A	250.096	0.652578	0.000548314	0.069984	1.57197	Up
SDPR	serum deprivation response [Source:HGNC Symbol;Acc:HGNC:10690]	291.825	0.574173	0.000556579	0.0701611	1.48882	Up
PLXND1	plexin D1 [Source:HGNC Symbol;Acc:HGNC:9107]	583.488	-0.353687	0.000559262	0.0701611	1.27782	Down
ANO1	anoctamin 1 [Source:HGNC Symbol;Acc:HGNC:21625]	293.477	0.596478	0.000584023	0.0726465	1.51202	Up
NET1	neuroepithelial cell transforming 1 [Source:HGNC Symbol;Acc:HGNC:14592]	535.47	0.527708	0.000611663	0.0738777	1.44164	Up
SASH1	SAM and SH3 domain containing 1 [Source:HGNC Symbol;Acc:HGNC:19182]	481.921	0.494745	0.000609107	0.0738777	1.40907	Up
RAB4B	RAB4B, member RAS oncogene family [Source:HGNC Symbol;Acc:HGNC:9782]	1033.42	0.462773	0.000599689	0.0738777	1.37819	Up
EPHA3	EPH receptor A3 [Source:HGNC Symbol;Acc:HGNC:3387]	170.321	-0.631743	0.000614054	0.0738777	1.54944	Down
MAGEA10	MAGE family member A10 [Source:HGNC Symbol;Acc:HGNC:6797]	677.866	0.391107	0.00062414	0.0744807	1.3114	Up
PDE4D	phosphodiesterase 4D [Source:HGNC Symbol;Acc:HGNC:8783]	127.882	0.631405	0.000658156	0.0772834	1.54907	Up
PAQR8	progestin and adipoQ receptor family member 8 [Source:HGNC Symbol;Acc:HGNC:15708]	37.884	-0.69582	0.000655419	0.0772834	1.61981	Down
TUSC2	tumor suppressor candidate 2 [Source:HGNC Symbol;Acc:HGNC:17034]	1197.23	0.498508	0.000691307	0.0805318	1.41275	Up
ABCC5	ATP binding cassette subfamily C member 5 [Source:HGNC Symbol;Acc:HGNC:56]	128.326	-0.579266	0.000720869	0.0833143	1.49409	Down
ARRDC3	arrestin domain containing 3 [Source:HGNC Symbol;Acc:HGNC:29263]	2113.57	0.600158	0.000748207	0.0857983	1.51588	Up
CTTNBP2NL	CTTNBP2 N-terminal like [Source:HGNC Symbol;Acc:HGNC:25330]	257.679	0.40288	0.000757879	0.0862338	1.32214	Up
TRAM2	translocation associated membrane protein 1 [Source:HGNC Symbol;Acc:HGNC:20568]	654.33	0.358218	0.000777244	0.0877568	1.28184	Up
C18orf25	chromosome 18 open reading frame 25 [Source:HGNC Symbol;Acc:HGNC:28172]	160.866	0.421578	0.000810128	0.0900837	1.33939	Up
LIPG	lipase G, endothelial type [Source:HGNC Symbol;Acc:HGNC:6623]	741.544	-0.55921	0.00080817	0.0900838	1.47346	Down
TPM4	tropomyosin 3 [Source:HGNC Symbol;Acc:HGNC:12012]	470.295	0.703828	0.000820403	0.0903705	1.62882	Up
KLF3	Kruppel like factor 3 [Source:HGNC Symbol;Acc:HGNC:16516]	312.086	0.458378	0.00082502	0.0903705	1.374	Up
HSD17B4	hydroxysteroid 17-beta dehydrogenase 4 [Source:HGNC Symbol;Acc:HGNC:5213]	765.648	0.494281	0.00083178	0.090436	1.40862	Up
ARL15	ADP ribosylation factor like GTPase 15 [Source:HGNC Symbol;Acc:HGNC:25945]	275.215	0.32614	0.000843272	0.0910114	1.25365	Up
CEBPD	CCAAT/enhancer binding protein delta [Source:HGNC Symbol;Acc:HGNC:1835]	3755.32	0.559528	0.000877717	0.0940374	1.47379	Up
GPX3	glutathione peroxidase 1 [Source:HGNC Symbol;Acc:HGNC:4553]	3251.77	0.582902	0.000887455	0.0941634	1.49786	Up
YWHAH	tyrosine 3-monooxygenase/tryptophan 5-monooxygenase activation protein eta [Source:HGNC Symbol;Acc:HGNC:12853]	738.386	0.427351	0.000891723	0.0941634	1.34476	Up
MTFP1	mitochondrial fission process 1 [Source:HGNC Symbol;Acc:HGNC:26945]	72.3777	0.665785	0.000919373	0.0946565	1.58643	Up
MIR199A2	microRNA 199a-2 [Source:HGNC Symbol;Acc:HGNC:31572]	15.3184	-0.644626	0.000922188	0.0946565	1.56333	Down
BASP1	brain abundant membrane attached signal protein 1 [Source:HGNC Symbol;Acc:HGNC:957]	1809.34	0.497482	0.00092069	0.0946565	1.41175	Up
ZNF583	zinc finger protein 583 [Source:HGNC Symbol;Acc:HGNC:26427]	30.1647	-0.695139	0.00101745	0.10288	1.61904	Down
ZNF554	zinc finger protein 554 [Source:HGNC Symbol;Acc:HGNC:26629]	575.065	-0.70442	0.00101712	0.10288	1.62949	Down
BCORL1	BCL6 corepressor-like 1 [Source:HGNC Symbol;Acc:HGNC:25657]	281.268	0.483629	0.00104893	0.104029	1.39826	Up
BHLHE41	basic helix-loop-helix family member e41 [Source:HGNC Symbol;Acc:HGNC:16617]	136.46	-0.63597	0.00104241	0.104029	1.55398	Down
SNCAIP	synuclein alpha interacting protein [Source:HGNC Symbol;Acc:HGNC:11139]	22.6739	-0.700112	0.0011139	0.10973	1.62463	Down
CYP2J2	cytochrome P450 family 2 subfamily J member 2 [Source:HGNC Symbol;Acc:HGNC:2634]	224.997	0.633874	0.00113095	0.110667	1.55173	Up
PRCP	prolylcarboxypeptidase [Source:HGNC Symbol;Acc:HGNC:9344]	1211.36	-0.436132	0.00115073	0.111857	1.35297	Down
ASB1	ankyrin repeat and SOCS box containing 1 [Source:HGNC Symbol;Acc:HGNC:16011]	81.0986	-0.545784	0.00117336	0.113307	1.45981	Down
PVRL4	nectin cell adhesion molecule 4 [Source:HGNC Symbol;Acc:HGNC:19688]	1521.67	0.690308	0.00119374	0.114521	1.61363	Up
MALAT1	metastasis associated lung adenocarcinoma transcript 1 (non-protein coding) [Source:HGNC Symbol;Acc:HGNC:29665]	1576.53	0.507022	0.00121206	0.115524	1.42111	Up
COLEC12	collectin subfamily member 12 [Source:HGNC Symbol;Acc:HGNC:16016]	942.662	0.479271	0.00126125	0.118817	1.39404	Up
HVCN1	hydrogen voltage gated channel 1 [Source:HGNC Symbol;Acc:HGNC:28240]	58.384	-0.622844	0.00126281	0.118817	1.53991	Down
TMCC3	transmembrane and coiled-coil domain family 3 [Source:HGNC Symbol;Acc:HGNC:29199]	158.666	0.548185	0.00129872	0.121418	1.46225	Up
NAPG	NSF attachment protein gamma [Source:HGNC Symbol;Acc:HGNC:7642]	212.227	0.363121	0.00137112	0.127376	1.28621	Up
ALDH3A2	aldehyde dehydrogenase 3 family member A2 [Source:HGNC Symbol;Acc:HGNC:403]	82.6339	-0.564	0.00138362	0.127728	1.47836	Down
LINC00263	oligodendrocyte maturation-associated long intergenic non-coding RNA [Source:HGNC Symbol;Acc:HGNC:28060]	23.2922	0.676397	0.00141907	0.130182	1.59814	Up
ERO1L	endoplasmic reticulum oxidoreductase 1 alpha [Source:HGNC Symbol;Acc:HGNC:13280]	555.118	0.557683	0.00147248	0.132596	1.4719	Up
PELI1	pellino E3 ubiquitin protein ligase 1 [Source:HGNC Symbol;Acc:HGNC:8827]	455.739	0.37123	0.00146569	0.132596	1.29346	Up
ARHGEF3	Rho guanine nucleotide exchange factor 3 [Source:HGNC Symbol;Acc:HGNC:683]	198.252	0.511493	0.00145572	0.132596	1.42552	Up
LIMD1	LIM domains containing 1 [Source:HGNC Symbol;Acc:HGNC:6612]	550.1	0.517729	0.00148286	0.132716	1.4317	Up
CD84	CD84 molecule [Source:HGNC Symbol;Acc:HGNC:1704]	55.6727	-0.597284	0.00151975	0.135193	1.51287	Down
KLF5	Kruppel like factor 5 [Source:HGNC Symbol;Acc:HGNC:6349]	810.705	0.567571	0.00158248	0.139925	1.48203	Up
UGP2	UDP-glucose pyrophosphorylase 2 [Source:HGNC Symbol;Acc:HGNC:12527]	2398.84	0.295787	0.0016044	0.141014	1.22755	Up
FAM26D	family with sequence similarity 26 member D [Source:HGNC Symbol;Acc:HGNC:21094]	134.655	-0.66059	0.00165161	0.144299	1.58073	Down
C22orf39	chromosome 22 open reading frame 39 [Source:HGNC Symbol;Acc:HGNC:27012]	226.885	-0.378197	0.00167152	0.144321	1.29972	Down
ZNF703	zinc finger protein 703 [Source:HGNC Symbol;Acc:HGNC:25883]	2470.94	0.572468	0.00166768	0.144321	1.48706	Up
VEGFC	vascular endothelial growth factor C [Source:HGNC Symbol;Acc:HGNC:12682]	100.269	0.583723	0.0016928	0.145304	1.49871	Up
SLA	Src-like-adaptor [Source:HGNC Symbol;Acc:HGNC:10902]	104.906	0.662684	0.00171523	0.146373	1.58302	Up
WNK2	WNK lysine deficient protein kinase 2 [Source:HGNC Symbol;Acc:HGNC:14542]	131.017	0.552714	0.00178851	0.151745	1.46684	Up
PICALM	phosphatidylinositol binding clathrin assembly protein [Source:HGNC Symbol;Acc:HGNC:15514]	2950.98	0.372009	0.00180989	0.152676	1.29415	Up
PITPNC1	phosphatidylinositol transfer protein, cytoplasmic 1 [Source:HGNC Symbol;Acc:HGNC:21045]	133.173	0.560199	0.00183873	0.154222	1.47447	Up
RASA1	RAS p21 protein activator 1 [Source:HGNC Symbol;Acc:HGNC:9871]	3013.03	0.396435	0.00187565	0.156424	1.31625	Up
INHA	inhibin alpha subunit [Source:HGNC Symbol;Acc:HGNC:6065]	758.257	0.636332	0.00189587	0.157218	1.55437	Up
UCA1	urothelial cancer associated 1 (non-protein coding) [Source:HGNC Symbol;Acc:HGNC:37126]	109.867	0.662782	0.00193059	0.157935	1.58313	Up
STK24	serine/threonine kinase 24 [Source:HGNC Symbol;Acc:HGNC:11403]	1093.16	0.470782	0.00196792	0.157935	1.38586	Up
TGIF1	TGFB induced factor homeobox 1 [Source:HGNC Symbol;Acc:HGNC:11776]	497.43	0.457453	0.00194647	0.157935	1.37312	Up
PDCD6IP	programmed cell death 6 interacting protein [Source:HGNC Symbol;Acc:HGNC:8766]	1246.79	0.255311	0.00194945	0.157935	1.19359	Up
ACER3	alkaline ceramidase 3 [Source:HGNC Symbol;Acc:HGNC:16066]	781.908	0.391442	0.00196908	0.157935	1.3117	Up
C8orf37	chromosome 8 open reading frame 37 [Source:HGNC Symbol;Acc:HGNC:27232]	24.1405	-0.650748	0.00195681	0.157935	1.56998	Down
MGAT3	mannosyl (beta-1,4-)-glycoprotein beta-1,4-N-acetylglucosaminyltransferase [Source:HGNC Symbol;Acc:HGNC:7046]	205.342	0.561779	0.00200028	0.159566	1.47609	Up
HIF1A	hypoxia inducible factor 1 alpha subunit [Source:HGNC Symbol;Acc:HGNC:4910]	836.366	0.446726	0.00208154	0.165151	1.36294	Up
MLLT4	afadin, adherens junction formation factor [Source:HGNC Symbol;Acc:HGNC:7137]	830.106	0.286941	0.00209657	0.165449	1.22005	Up
FOXJ3	forkhead box J3 [Source:HGNC Symbol;Acc:HGNC:29178]	675.118	0.406304	0.00214369	0.168263	1.32529	Up
SCARB1	scavenger receptor class B member 1 [Source:HGNC Symbol;Acc:HGNC:1664]	4961.18	0.534588	0.00215672	0.168384	1.44853	Up
TGFBR3	transforming growth factor beta receptor 3 [Source:HGNC Symbol;Acc:HGNC:11774]	1648.05	0.40033	0.00219914	0.170788	1.31981	Up
TCF15	transcription factor 15 (basic helix-loop-helix) [Source:HGNC Symbol;Acc:HGNC:11627]	76.9244	0.622874	0.00223987	0.171233	1.53994	Up
MIR1225	microRNA 1225 [Source:HGNC Symbol;Acc:HGNC:33931]	186.891	-0.550499	0.00223701	0.171233	1.46459	Down
PKD1	polycystin 1, transient receptor potential channel interacting [Source:HGNC Symbol;Acc:HGNC:9008]	186.891	-0.550499	0.00223701	0.171233	1.46459	Down
HIST2H2BE	histone cluster 2 H2B family member e [Source:HGNC Symbol;Acc:HGNC:4760]	810.532	0.406072	0.00231018	0.173891	1.32507	Up
ZCCHC24	zinc finger CCHC-type containing 24 [Source:HGNC Symbol;Acc:HGNC:26911]	373.381	-0.491517	0.00230027	0.173891	1.40592	Down
NLRC5	NLR family CARD domain containing 5 [Source:HGNC Symbol;Acc:HGNC:29933]	63.2435	-0.610574	0.0022977	0.173891	1.52687	Down
AKT3	AKT serine/threonine kinase 3 [Source:HGNC Symbol;Acc:HGNC:393]	522.194	0.333134	0.00234397	0.175535	1.25975	Up
BCAS3	BCAS3, microtubule associated cell migration factor [Source:HGNC Symbol;Acc:HGNC:14347]	143.232	-0.527719	0.00237954	0.177294	1.44165	Down
ZNF555	zinc finger protein 555 [Source:HGNC Symbol;Acc:HGNC:28382]	22.1792	-0.57658	0.00240166	0.178038	1.49131	Down
TMEM66	transmembrane protein 65 [Source:HGNC Symbol;Acc:HGNC:25203]	3526.76	0.318662	0.00243266	0.17943	1.24717	Up
ST6GALNAC6	ST6 N-acetylgalactosaminide alpha-2,6-sialyltransferase 6 [Source:HGNC Symbol;Acc:HGNC:23364]	173.783	-0.5306	0.00245506	0.180177	1.44453	Down
BACH1	beta-site APP-cleaving enzyme 2 [Source:HGNC Symbol;Acc:HGNC:934]	642.187	0.46513	0.00249238	0.182005	1.38044	Up
TMEM173	transmembrane protein 173 [Source:HGNC Symbol;Acc:HGNC:27962]	282.489	-0.540311	0.00250751	0.182204	1.45429	Down
PAICS	phosphoribosylaminoimidazole carboxylase; phosphoribosylaminoimidazolesuccinocarboxamide synthase [Source:HGNC Symbol;Acc:HGNC:8587]	390.793	0.404716	0.00256496	0.185159	1.32383	Up
TMBIM1	transmembrane BAX inhibitor motif containing 1 [Source:HGNC Symbol;Acc:HGNC:23410]	4230.44	0.267078	0.00258788	0.185159	1.20337	Up
KRT81	keratin 81 [Source:HGNC Symbol;Acc:HGNC:6458]	379.379	-0.573778	0.00257662	0.185159	1.48842	Down
BAIAP2	BAI1 associated protein 2 [Source:HGNC Symbol;Acc:HGNC:947]	456.236	0.499538	0.00259863	0.185159	1.41376	Up
GPRC5B	G protein-coupled receptor class C group 5 member A [Source:HGNC Symbol;Acc:HGNC:9836]	141.776	-0.538134	0.00263492	0.186838	1.45209	Down
EEPD1	endonuclease/exonuclease/phosphatase family domain containing 1 [Source:HGNC Symbol;Acc:HGNC:22223]	70.8957	0.621519	0.00269298	0.190037	1.53849	Up
APOLD1	apolipoprotein L6 [Source:HGNC Symbol;Acc:HGNC:14870]	1286.14	0.638347	0.00274693	0.192916	1.55654	Up
PTPRD	protein tyrosine phosphatase, receptor type D [Source:HGNC Symbol;Acc:HGNC:9668]	194.951	-0.501871	0.00285155	0.19931	1.41605	Down
SEMA4C	semaphorin 4C [Source:HGNC Symbol;Acc:HGNC:10731]	711.401	0.464604	0.00287139	0.199745	1.37994	Up
AC010441.1	N/A	262.643	0.528204	0.00300783	0.203875	1.44213	Up
CDO1	cysteine dioxygenase type 1 [Source:HGNC Symbol;Acc:HGNC:1795]	1840.64	0.50692	0.00301409	0.203875	1.42101	Up
BMX	BMX non-receptor tyrosine kinase [Source:HGNC Symbol;Acc:HGNC:1079]	43.5139	-0.632264	0.00300216	0.203875	1.55	Down
SMIM3	small integral membrane protein 3 [Source:HGNC Symbol;Acc:HGNC:30248]	262.643	0.528204	0.00300783	0.203875	1.44213	Up
STARD4	StAR related lipid transfer domain containing 4 [Source:HGNC Symbol;Acc:HGNC:18058]	384.214	0.403519	0.00298356	0.203875	1.32273	Up
KRT7	keratin 7 [Source:HGNC Symbol;Acc:HGNC:6445]	7308.75	0.398778	0.00299019	0.203875	1.31839	Up
CD300LG	CD300 molecule like family member g [Source:HGNC Symbol;Acc:HGNC:30455]	575.584	0.540375	0.00308464	0.207397	1.45435	Up
MCF2L	MCF.2 cell line derived transforming sequence like [Source:HGNC Symbol;Acc:HGNC:14576]	93.6953	0.599632	0.00309442	0.207397	1.51533	Up
CTDSP2	CTD small phosphatase 2 [Source:HGNC Symbol;Acc:HGNC:17077]	1017.42	-0.323658	0.00314714	0.209021	1.2515	Down
MIR26A2	microRNA 26a-2 [Source:HGNC Symbol;Acc:HGNC:31611]	1017.42	-0.323658	0.00314714	0.209021	1.2515	Down
GATA3	GATA binding protein 3 [Source:HGNC Symbol;Acc:HGNC:4172]	1807.14	0.368481	0.0031722	0.209736	1.29099	Up
PFKFB3	6-phosphofructo-2-kinase/fructose-2,6-biphosphatase 3 [Source:HGNC Symbol;Acc:HGNC:8874]	101.195	0.540502	0.00330063	0.217249	1.45448	Up
CSNK1E	casein kinase 1 epsilon [Source:HGNC Symbol;Acc:HGNC:2453]	761.432	0.45677	0.00334566	0.218603	1.37247	Up
PDE5A	phosphodiesterase 5A [Source:HGNC Symbol;Acc:HGNC:8784]	158.427	-0.507816	0.00335097	0.218603	1.4219	Down
KDM5B	lysine demethylase 5B [Source:HGNC Symbol;Acc:HGNC:18039]	472.334	0.321542	0.00344155	0.223518	1.24967	Up
HIST1H2AE	histone cluster 1 H2A family member e [Source:HGNC Symbol;Acc:HGNC:4724]	31.8777	0.606352	0.00353804	0.227633	1.52241	Up
ZNF503	zinc finger protein 503 [Source:HGNC Symbol;Acc:HGNC:23589]	54.5618	-0.602127	0.00353215	0.227633	1.51795	Down
FAM107A	family with sequence similarity 107 member A [Source:HGNC Symbol;Acc:HGNC:30827]	177.408	0.61055	0.00360322	0.229948	1.52684	Up
SLC16A3	solute carrier family 16 member 3 [Source:HGNC Symbol;Acc:HGNC:10924]	2635.91	0.556806	0.00366781	0.233056	1.47101	Up
IGSF8	immunoglobulin superfamily member 8 [Source:HGNC Symbol;Acc:HGNC:17813]	544.981	0.59316	0.00373331	0.23415	1.50855	Up
DUSP1	dual specificity phosphatase 1 [Source:HGNC Symbol;Acc:HGNC:3064]	4992.12	0.560901	0.00373293	0.23415	1.47519	Up
TBX5	T-box 5 [Source:HGNC Symbol;Acc:HGNC:11604]	268.824	-0.471374	0.0037443	0.23415	1.38643	Down
PCBP4	poly(rC) binding protein 4 [Source:HGNC Symbol;Acc:HGNC:8652]	149.11	-0.493818	0.00374882	0.23415	1.40817	Down
KRT19	keratin 19 [Source:HGNC Symbol;Acc:HGNC:6436]	3702.43	0.561405	0.00384441	0.239103	1.47571	Up
S100P	S100 calcium binding protein P [Source:HGNC Symbol;Acc:HGNC:10504]	28509.2	0.383936	0.00389089	0.240972	1.3049	Up
FAM26E	family with sequence similarity 26 member E [Source:HGNC Symbol;Acc:HGNC:21568]	69.1127	-0.616956	0.00405604	0.250145	1.53364	Down
C6orf106	chromosome 6 open reading frame 106 [Source:HGNC Symbol;Acc:HGNC:21215]	668.049	-0.333292	0.0041404	0.254279	1.25988	Down
FZD1	frizzled class receptor 1 [Source:HGNC Symbol;Acc:HGNC:4038]	386.241	-0.508856	0.00415947	0.254367	1.42292	Down
FLJ27365	N/A	110.035	-0.513341	0.00417648	0.254367	1.42735	Down
ZNF185	zinc finger protein 185 (LIM domain) [Source:HGNC Symbol;Acc:HGNC:12976]	295.357	-0.50435	0.00419808	0.254626	1.41848	Down
ZMYND8	zinc finger MYND-type containing 8 [Source:HGNC Symbol;Acc:HGNC:9397]	262.957	0.392208	0.00434155	0.254901	1.3124	Up
RBM25	RNA binding motif protein 25 [Source:HGNC Symbol;Acc:HGNC:23244]	632.658	0.320589	0.00424566	0.254901	1.24884	Up
CTNNB1	catenin beta 1 [Source:HGNC Symbol;Acc:HGNC:2514]	2285.47	0.191491	0.00429839	0.254901	1.14194	Up
IRAK1	interleukin 1 receptor associated kinase 1 [Source:HGNC Symbol;Acc:HGNC:6112]	461.358	-0.276371	0.00433904	0.254901	1.21114	Down
TINCR	tissue differentiation-inducing non-protein coding RNA [Source:HGNC Symbol;Acc:HGNC:14607]	2016.47	-0.335139	0.00430467	0.254901	1.2615	Down
PNPO	pyridoxamine 5'-phosphate oxidase [Source:HGNC Symbol;Acc:HGNC:30260]	93.2545	-0.525121	0.00424283	0.254901	1.43905	Down
OLFML3	olfactomedin like 3 [Source:HGNC Symbol;Acc:HGNC:24956]	470.676	-0.568609	0.00433581	0.254901	1.48309	Down
MID1	midline 1 [Source:HGNC Symbol;Acc:HGNC:7095]	129.723	0.604875	0.0043675	0.255403	1.52085	Up
HTRA1	HtrA serine peptidase 1 [Source:HGNC Symbol;Acc:HGNC:9476]	13064.1	0.610096	0.00447101	0.260418	1.52636	Up
KLHL31	kelch like family member 31 [Source:HGNC Symbol;Acc:HGNC:21353]	22.3307	0.603264	0.00450759	0.261512	1.51915	Up
AFMID	arylformamidase [Source:HGNC Symbol;Acc:HGNC:20910]	238.661	0.509702	0.00461131	0.265473	1.42376	Up
SEMA4B	semaphorin 4B [Source:HGNC Symbol;Acc:HGNC:10730]	473.942	0.491943	0.00462437	0.265473	1.40634	Up
FDFT1	farnesyl-diphosphate farnesyltransferase 1 [Source:HGNC Symbol;Acc:HGNC:3629]	852.085	0.28933	0.00464823	0.265473	1.22207	Up
PLA2G4C	phospholipase A2 group IVC [Source:HGNC Symbol;Acc:HGNC:9037]	80.1937	-0.543367	0.00463183	0.265473	1.45737	Down
MIR636	serine and arginine rich splicing factor 2 [Source:HGNC Symbol;Acc:HGNC:10783]	1722.71	0.246158	0.0047235	0.26769	1.18604	Up
SRSF2	serine and arginine rich splicing factor 2 [Source:HGNC Symbol;Acc:HGNC:10783]	1722.71	0.246158	0.0047235	0.26769	1.18604	Up
UACA	uveal autoantigen with coiled-coil domains and ankyrin repeats [Source:HGNC Symbol;Acc:HGNC:15947]	324.411	-0.504462	0.00475059	0.268189	1.41859	Down
EFHD2	EF-hand domain family member D2 [Source:HGNC Symbol;Acc:HGNC:28670]	494.148	-0.377191	0.004829	0.271571	1.29881	Down
ELF3	E74 like ETS transcription factor 3 [Source:HGNC Symbol;Acc:HGNC:3318]	723.023	0.500621	0.00498907	0.278439	1.41482	Up
CCDC3	coiled-coil domain containing 3 [Source:HGNC Symbol;Acc:HGNC:23813]	299.455	-0.56716	0.00497493	0.278439	1.4816	Down
ADAMTS4	ADAM metallopeptidase with thrombospondin type 1 motif 4 [Source:HGNC Symbol;Acc:HGNC:220]	20.3704	0.521391	0.00524306	0.280164	1.43534	Up
CORO2A	coronin 2A [Source:HGNC Symbol;Acc:HGNC:2255]	32.5664	0.597608	0.00524456	0.280164	1.51321	Up
DLL1	delta like canonical Notch ligand 1 [Source:HGNC Symbol;Acc:HGNC:2908]	66.5661	0.597347	0.00520037	0.280164	1.51293	Up
TNFRSF10D	TNF receptor superfamily member 10d [Source:HGNC Symbol;Acc:HGNC:11907]	23.2344	0.596158	0.00510278	0.280164	1.51169	Up
MAST4	microtubule associated serine/threonine kinase family member 4 [Source:HGNC Symbol;Acc:HGNC:19037]	511.106	0.326436	0.00525945	0.280164	1.25391	Up
MXD1	MAX dimerization protein 1 [Source:HGNC Symbol;Acc:HGNC:6761]	1076.59	0.237766	0.00526811	0.280164	1.17917	Up
SOD3	superoxide dismutase 3, extracellular [Source:HGNC Symbol;Acc:HGNC:11181]	1000.22	-0.455201	0.0051674	0.280164	1.37097	Down
GIMAP2	GTPase, IMAP family member 2 [Source:HGNC Symbol;Acc:HGNC:21789]	94.3973	-0.462159	0.00514217	0.280164	1.3776	Down
CLIP2	CAP-Gly domain containing linker protein 2 [Source:HGNC Symbol;Acc:HGNC:2586]	201.465	-0.49799	0.00515126	0.280164	1.41224	Down
D2HGDH	D-2-hydroxyglutarate dehydrogenase [Source:HGNC Symbol;Acc:HGNC:28358]	382.995	-0.499161	0.00505451	0.280164	1.41339	Down
FAM162B	family with sequence similarity 162 member B [Source:HGNC Symbol;Acc:HGNC:21549]	558.059	-0.515956	0.00514523	0.280164	1.42994	Down
SESN3	sestrin 3 [Source:HGNC Symbol;Acc:HGNC:23060]	451.912	-0.523482	0.00519701	0.280164	1.43742	Down
KLHL3	kelch like family member 3 [Source:HGNC Symbol;Acc:HGNC:6354]	126.982	-0.471105	0.00534197	0.283066	1.38617	Down
CEBPB	CCAAT/enhancer binding protein beta [Source:HGNC Symbol;Acc:HGNC:1834]	7233.87	0.392053	0.00539838	0.284205	1.31226	Up
RPL7	ribosomal protein L7 [Source:HGNC Symbol;Acc:HGNC:10363]	72.8179	0.511048	0.00540219	0.284205	1.42508	Up
ANXA4	annexin A4 [Source:HGNC Symbol;Acc:HGNC:542]	1730.11	0.533299	0.00543315	0.284814	1.44723	Up
KCNK1	potassium two pore domain channel subfamily K member 1 [Source:HGNC Symbol;Acc:HGNC:6272]	76.0277	0.533196	0.00553806	0.28928	1.44713	Up
IL18R1	interleukin 18 receptor 1 [Source:HGNC Symbol;Acc:HGNC:5988]	1424.09	0.56586	0.00563664	0.290015	1.48027	Up
IL1RL1	interleukin 1 receptor like 1 [Source:HGNC Symbol;Acc:HGNC:5998]	1424.09	0.56586	0.00563664	0.290015	1.48027	Up
DHX15	DEAH-box helicase 15 [Source:HGNC Symbol;Acc:HGNC:2738]	1325.52	0.232587	0.00558678	0.290015	1.17494	Up
LRRC8C	leucine rich repeat containing 8 family member C [Source:HGNC Symbol;Acc:HGNC:25075]	60.7678	-0.500572	0.00565093	0.290015	1.41477	Down
GLRB	glycine receptor beta [Source:HGNC Symbol;Acc:HGNC:4329]	19.0551	-0.594744	0.00563765	0.290015	1.5102	Down
RASEF	RAS and EF-hand domain containing [Source:HGNC Symbol;Acc:HGNC:26464]	91.3693	0.585398	0.00569817	0.290409	1.50045	Up
ISY1-RAB43	ISY1-RAB43 readthrough [Source:HGNC Symbol;Acc:HGNC:42969]	290.814	-0.275168	0.00569552	0.290409	1.21014	Down
DYNC1LI1	dynein cytoplasmic 1 light intermediate chain 1 [Source:HGNC Symbol;Acc:HGNC:18745]	323.309	-0.269257	0.00573068	0.291055	1.20519	Down
MTMR4	myotubularin related protein 4 [Source:HGNC Symbol;Acc:HGNC:7452]	1718.97	0.472142	0.00577426	0.292257	1.38717	Up
DLEU1	deleted in lymphocytic leukemia 1 [Source:HGNC Symbol;Acc:HGNC:13747]	25.6071	0.555491	0.00590998	0.294493	1.46967	Up
TMEM45A	transmembrane protein 44 [Source:HGNC Symbol;Acc:HGNC:25120]	219.132	0.466114	0.00587057	0.294493	1.38138	Up
VGLL3	vestigial like family member 3 [Source:HGNC Symbol;Acc:HGNC:24327]	10454.4	0.3722	0.00590736	0.294493	1.29432	Up
SRPX	sushi repeat containing protein, X-linked [Source:HGNC Symbol;Acc:HGNC:11309]	330.811	-0.511033	0.0058477	0.294493	1.42507	Down
CHN1	chimerin 1 [Source:HGNC Symbol;Acc:HGNC:1943]	242.342	-0.572911	0.00591876	0.294493	1.48752	Down
LPCAT1	lysophosphatidic acid receptor 6 [Source:HGNC Symbol;Acc:HGNC:15520]	498.438	-0.328346	0.0059491	0.295003	1.25557	Down
ISY1	ISY1 splicing factor homolog [Source:HGNC Symbol;Acc:HGNC:29201]	278.74	-0.278277	0.00601573	0.297303	1.21275	Down
EDNRA	endothelin receptor type A [Source:HGNC Symbol;Acc:HGNC:3179]	132.148	-0.584235	0.0061573	0.303278	1.49924	Down
SLC27A3	solute carrier family 27 member 3 [Source:HGNC Symbol;Acc:HGNC:10997]	277.556	-0.361952	0.0061797	0.303364	1.28516	Down
LARP4B	La ribonucleoprotein domain family member 4B [Source:HGNC Symbol;Acc:HGNC:28987]	832.699	0.294171	0.00621393	0.304027	1.22618	Up
AVPI1	AVL9 cell migration associated [Source:HGNC Symbol;Acc:HGNC:28994]	258.605	0.502172	0.00628927	0.30669	1.41634	Up
GPIHBP1	glycosylphosphatidylinositol anchored high density lipoprotein binding protein 1 [Source:HGNC Symbol;Acc:HGNC:24945]	71.7398	0.580917	0.00668415	0.30738	1.4958	Up
PTGER2	prostaglandin E receptor 2 [Source:HGNC Symbol;Acc:HGNC:9594]	62.6193	0.577753	0.00655017	0.30738	1.49252	Up
LY6E	lymphocyte antigen 6 complex, locus E [Source:HGNC Symbol;Acc:HGNC:6727]	1583.59	0.487765	0.00649359	0.30738	1.40227	Up
HMGB3	high mobility group box 3 [Source:HGNC Symbol;Acc:HGNC:5004]	1551.08	0.465467	0.00657958	0.30738	1.38076	Up
MGST3	microsomal glutathione S-transferase 3 [Source:HGNC Symbol;Acc:HGNC:7064]	3763.36	0.330583	0.00641827	0.30738	1.25752	Up
GORASP2	golgi reassembly stacking protein 2 [Source:HGNC Symbol;Acc:HGNC:17500]	815.862	0.23172	0.00638533	0.30738	1.17423	Up
LZTS3	leucine zipper tumor suppressor family member 3 [Source:HGNC Symbol;Acc:HGNC:30139]	377.258	-0.392005	0.00670298	0.30738	1.31222	Down
SMUG1	single-strand-selective monofunctional uracil-DNA glycosylase 1 [Source:HGNC Symbol;Acc:HGNC:17148]	310.247	-0.430775	0.00680599	0.30738	1.34796	Down
MRPL2	mitochondrial ribosomal protein L2 [Source:HGNC Symbol;Acc:HGNC:14056]	99.9817	-0.471493	0.00664597	0.30738	1.38654	Down
PCDHA1	protocadherin alpha 1 [Source:HGNC Symbol;Acc:HGNC:8663]	26.8747	-0.546066	0.00680383	0.30738	1.4601	Down
PCDHA10	protocadherin alpha 10 [Source:HGNC Symbol;Acc:HGNC:8664]	26.8747	-0.546066	0.00680383	0.30738	1.4601	Down
PCDHA11	protocadherin alpha 11 [Source:HGNC Symbol;Acc:HGNC:8665]	26.8747	-0.546066	0.00680383	0.30738	1.4601	Down
PCDHA12	protocadherin alpha 12 [Source:HGNC Symbol;Acc:HGNC:8666]	26.8747	-0.546066	0.00680383	0.30738	1.4601	Down
PCDHA13	protocadherin alpha 13 [Source:HGNC Symbol;Acc:HGNC:8667]	26.8747	-0.546066	0.00680383	0.30738	1.4601	Down
PCDHA2	protocadherin alpha 2 [Source:HGNC Symbol;Acc:HGNC:8668]	26.8747	-0.546066	0.00680383	0.30738	1.4601	Down
PCDHA3	protocadherin alpha 3 [Source:HGNC Symbol;Acc:HGNC:8669]	26.8747	-0.546066	0.00680383	0.30738	1.4601	Down
PCDHA4	protocadherin alpha 4 [Source:HGNC Symbol;Acc:HGNC:8670]	26.8747	-0.546066	0.00680383	0.30738	1.4601	Down
PCDHA5	protocadherin alpha 5 [Source:HGNC Symbol;Acc:HGNC:8671]	26.8747	-0.546066	0.00680383	0.30738	1.4601	Down
PCDHA6	protocadherin alpha 6 [Source:HGNC Symbol;Acc:HGNC:8672]	26.8747	-0.546066	0.00680383	0.30738	1.4601	Down
PCDHA7	protocadherin alpha 7 [Source:HGNC Symbol;Acc:HGNC:8673]	26.8747	-0.546066	0.00680383	0.30738	1.4601	Down
PCDHA8	protocadherin alpha 8 [Source:HGNC Symbol;Acc:HGNC:8674]	26.8747	-0.546066	0.00680383	0.30738	1.4601	Down
PCDHA9	protocadherin alpha 9 [Source:HGNC Symbol;Acc:HGNC:8675]	26.8747	-0.546066	0.00680383	0.30738	1.4601	Down
PCDHAC1	protocadherin alpha subfamily C, 1 [Source:HGNC Symbol;Acc:HGNC:8676]	26.8747	-0.546066	0.00680383	0.30738	1.4601	Down
PCDHAC2	protocadherin alpha subfamily C, 2 [Source:HGNC Symbol;Acc:HGNC:8677]	26.8747	-0.546066	0.00680383	0.30738	1.4601	Down
WWC1	WW and C2 domain containing 1 [Source:HGNC Symbol;Acc:HGNC:29435]	492.552	-0.361387	0.006938	0.311425	1.28466	Down
DPYSL3	dihydropyrimidinase like 3 [Source:HGNC Symbol;Acc:HGNC:3015]	130.196	-0.439943	0.00692044	0.311425	1.35655	Down
ZNF106	zinc finger protein 106 [Source:HGNC Symbol;Acc:HGNC:12886]	267.244	-0.410388	0.00698706	0.312671	1.32904	Down
DLX6-AS1	DLX6 antisense RNA 1 [Source:HGNC Symbol;Acc:HGNC:37151]	89.3203	0.515519	0.00708504	0.315125	1.42951	Up
PET112	N/A	62.2193	-0.455807	0.00709476	0.315125	1.37155	Down
FAM212A	family with sequence similarity 212 member A [Source:HGNC Symbol;Acc:HGNC:32480]	46.6915	-0.526555	0.00712779	0.315125	1.44049	Down
HOXA11	homeobox A11 [Source:HGNC Symbol;Acc:HGNC:5101]	106.629	-0.547956	0.00712504	0.315125	1.46201	Down
CRIM1	cysteine rich transmembrane BMP regulator 1 [Source:HGNC Symbol;Acc:HGNC:2359]	8966.92	0.331482	0.00721856	0.31818	1.2583	Up
PPP1R15B	protein phosphatase 1 regulatory subunit 15B [Source:HGNC Symbol;Acc:HGNC:14951]	1549	0.320734	0.00732785	0.320236	1.24897	Up
LIPT1	lipoyltransferase 1 [Source:HGNC Symbol;Acc:HGNC:29569]	21.6611	-0.576112	0.00733065	0.320236	1.49083	Down
NMRK1	nicotinamide riboside kinase 1 [Source:HGNC Symbol;Acc:HGNC:26057]	560.841	0.334767	0.00744193	0.324133	1.26117	Up
ADAM12	ADAM metallopeptidase domain 12 [Source:HGNC Symbol;Acc:HGNC:190]	54345.6	0.4208	0.00748868	0.324737	1.33867	Up
MOB3C	MOB kinase activator 3C [Source:HGNC Symbol;Acc:HGNC:29800]	282.346	-0.437585	0.00752219	0.324737	1.35434	Down
MIR17HG	miR-17-92a-1 cluster host gene [Source:HGNC Symbol;Acc:HGNC:23564]	41.0267	-0.524531	0.00751135	0.324737	1.43847	Down
PNP	purine nucleoside phosphorylase [Source:HGNC Symbol;Acc:HGNC:7892]	1223.33	0.360635	0.00755552	0.32522	1.28399	Up
SLC2A3	solute carrier family 2 member 3 [Source:HGNC Symbol;Acc:HGNC:11007]	436.817	0.547487	0.00766346	0.326989	1.46154	Up
SH3PXD2B	SH3 and PX domains 2B [Source:HGNC Symbol;Acc:HGNC:29242]	55.8623	0.494478	0.00765305	0.326989	1.40881	Up
PER3	period circadian clock 3 [Source:HGNC Symbol;Acc:HGNC:8847]	44.5737	-0.555635	0.00765222	0.326989	1.46982	Down
NUDT12	nudix hydrolase 12 [Source:HGNC Symbol;Acc:HGNC:18826]	40.1844	-0.56275	0.00772982	0.328865	1.47708	Down
MT2A	metallothionein 2A [Source:HGNC Symbol;Acc:HGNC:7406]	653.42	0.570601	0.0078791	0.334247	1.48514	Up
LIMCH1	LIM and calponin homology domains 1 [Source:HGNC Symbol;Acc:HGNC:29191]	1050.52	0.519633	0.00800169	0.337915	1.43359	Up
SPRY4	sprouty RTK signaling antagonist 4 [Source:HGNC Symbol;Acc:HGNC:15533]	277.991	0.336238	0.00803464	0.337915	1.26246	Up
ZNF423	zinc finger protein 423 [Source:HGNC Symbol;Acc:HGNC:16762]	39.4041	-0.533508	0.0080225	0.337915	1.44744	Down
WDTC1	WD and tetratricopeptide repeats 1 [Source:HGNC Symbol;Acc:HGNC:29175]	355.089	-0.453827	0.00811029	0.340122	1.36967	Down
KDM3A	lysine demethylase 3A [Source:HGNC Symbol;Acc:HGNC:20815]	226.156	0.407723	0.00813543	0.340205	1.32659	Up
USP34	ubiquitin specific peptidase 34 [Source:HGNC Symbol;Acc:HGNC:20066]	555.924	0.303236	0.00833589	0.346613	1.23391	Up
KCNJ5	potassium voltage-gated channel subfamily J member 5 [Source:HGNC Symbol;Acc:HGNC:6266]	75.0626	-0.517735	0.00839778	0.348199	1.43171	Down
MLLT1	MLLT1, super elongation complex subunit [Source:HGNC Symbol;Acc:HGNC:7134]	6186.63	-0.288705	0.00856874	0.354287	1.22154	Down
CCL2	C-C motif chemokine ligand 2 [Source:HGNC Symbol;Acc:HGNC:10618]	345.417	-0.563116	0.00863041	0.355835	1.47746	Down
PLCB2	phospholipase C beta 2 [Source:HGNC Symbol;Acc:HGNC:9055]	101.952	-0.461617	0.00871936	0.358495	1.37708	Down
SHANK3	SH3 and multiple ankyrin repeat domains 3 [Source:HGNC Symbol;Acc:HGNC:14294]	312.113	0.418554	0.00882119	0.360569	1.33659	Up
MLXIP	MLX interacting protein [Source:HGNC Symbol;Acc:HGNC:17055]	140.516	-0.41064	0.00880037	0.360569	1.32928	Down
SPRED1	sprouty related EVH1 domain containing 1 [Source:HGNC Symbol;Acc:HGNC:20249]	185.113	-0.424515	0.00884349	0.360569	1.34212	Down
MXD4	MAX dimerization protein 4 [Source:HGNC Symbol;Acc:HGNC:13906]	850.462	-0.256403	0.00889775	0.361017	1.1945	Down
LACC1	laccase domain containing 1 [Source:HGNC Symbol;Acc:HGNC:26789]	103.244	-0.416199	0.00890366	0.361017	1.33441	Down
S1PR3	sphingosine-1-phosphate receptor 3 [Source:HGNC Symbol;Acc:HGNC:3167]	473.593	-0.361596	0.00902559	0.364952	1.28485	Down
ARID3A	AT-rich interaction domain 3A [Source:HGNC Symbol;Acc:HGNC:3031]	861.843	0.383333	0.0092096	0.365069	1.30435	Up
B4GALT6	beta-1,4-galactosyltransferase 5 [Source:HGNC Symbol;Acc:HGNC:928]	30.4885	-0.550555	0.00917767	0.365069	1.46465	Down
GCM1	glial cells missing homolog 1 [Source:HGNC Symbol;Acc:HGNC:4197]	1838.69	0.445459	0.00924745	0.365069	1.36175	Up
ZNF432	zinc finger protein 432 [Source:HGNC Symbol;Acc:HGNC:20810]	162.435	0.344639	0.00912702	0.365069	1.26983	Up
MALSU1	mitochondrial assembly of ribosomal large subunit 1 [Source:HGNC Symbol;Acc:HGNC:21721]	318.885	0.252468	0.00921478	0.365069	1.19124	Up
RPL11	ribosomal protein L11 [Source:HGNC Symbol;Acc:HGNC:10301]	6573.3	-0.215072	0.00915874	0.365069	1.16076	Down
SH3BGRL	SH3 domain binding glutamate rich protein like [Source:HGNC Symbol;Acc:HGNC:10823]	499.25	-0.309954	0.0091478	0.365069	1.23967	Down
SAMD9L	sterile alpha motif domain containing 9 like [Source:HGNC Symbol;Acc:HGNC:1349]	141.987	-0.402093	0.0092772	0.365069	1.32142	Down
MEIS1	Meis homeobox 1 [Source:HGNC Symbol;Acc:HGNC:7000]	141.085	-0.433053	0.00925641	0.365069	1.35009	Down
FAM178B	family with sequence similarity 178 member B [Source:HGNC Symbol;Acc:HGNC:28036]	9.95325	-0.486523	0.00919464	0.365069	1.40106	Down
KMT2E	lysine methyltransferase 2D [Source:HGNC Symbol;Acc:HGNC:7133]	246.82	0.399932	0.00935795	0.367029	1.31945	Up
AKR1B15	aldo-keto reductase family 1 member B15 [Source:HGNC Symbol;Acc:HGNC:37281]	182.043	0.422064	0.00937701	0.367029	1.33984	Up
ANKRD50	ankyrin repeat domain 50 [Source:HGNC Symbol;Acc:HGNC:29223]	169.079	-0.411592	0.00945236	0.368994	1.33015	Down
HNRNPDL	heterogeneous nuclear ribonucleoprotein D like [Source:HGNC Symbol;Acc:HGNC:5037]	910.665	0.415616	0.00948173	0.369159	1.33387	Up
EML1	echinoderm microtubule associated protein like 1 [Source:HGNC Symbol;Acc:HGNC:3330]	259.942	0.265569	0.00954994	0.370831	1.20211	Up
MAFF	MAF bZIP transcription factor F [Source:HGNC Symbol;Acc:HGNC:6780]	3556.12	0.238415	0.00958199	0.371093	1.1797	Up
NFIL3	nuclear factor, interleukin 3 regulated [Source:HGNC Symbol;Acc:HGNC:7787]	195.685	0.535882	0.00961479	0.371384	1.44983	Up
RPS6KB1	ribosomal protein S6 kinase B1 [Source:HGNC Symbol;Acc:HGNC:10436]	154.877	0.390996	0.00967705	0.372808	1.3113	Up
TMEM194A	nuclear envelope integral membrane protein 1 [Source:HGNC Symbol;Acc:HGNC:29001]	275.017	0.315918	0.00974395	0.374403	1.2448	Up
OBSL1	obscurin like 1 [Source:HGNC Symbol;Acc:HGNC:29092]	810.495	0.31084	0.0098461	0.374595	1.24043	Up
TNPO1	transportin 1 [Source:HGNC Symbol;Acc:HGNC:6401]	1091.76	0.27441	0.00983159	0.374595	1.2095	Up
EVL	Enah/Vasp-like [Source:HGNC Symbol;Acc:HGNC:20234]	685.697	-0.268165	0.00985105	0.374595	1.20427	Down
CPA1	carboxypeptidase A1 [Source:HGNC Symbol;Acc:HGNC:2296]	28.7398	-0.539787	0.0098499	0.374595	1.45376	Down
SEL1L	SEL1L ERAD E3 ligase adaptor subunit [Source:HGNC Symbol;Acc:HGNC:10717]	1134.29	0.170357	0.00993277	0.376727	1.12534	Up
FAM46A	family with sequence similarity 46 member A [Source:HGNC Symbol;Acc:HGNC:18345]	2811.48	0.398614	0.0100349	0.379619	1.31824	Up
MOK	MOK protein kinase [Source:HGNC Symbol;Acc:HGNC:9833]	28.2915	0.52056	0.0102642	0.382151	1.43451	Up
RAB4B-EGLN2	RAB4B-EGLN2 readthrough (NMD candidate) [Source:HGNC Symbol;Acc:HGNC:44465]	1490.25	0.374741	0.0102454	0.382151	1.29661	Up
STARD13	StAR related lipid transfer domain containing 13 [Source:HGNC Symbol;Acc:HGNC:19164]	504.283	0.35933	0.0103616	0.382151	1.28283	Up
ELF1	E74 like ETS transcription factor 1 [Source:HGNC Symbol;Acc:HGNC:3316]	427.234	0.255103	0.0102284	0.382151	1.19342	Up
ZC3H7B	zinc finger CCCH-type containing 7B [Source:HGNC Symbol;Acc:HGNC:30869]	440.715	-0.275144	0.0102109	0.382151	1.21011	Down
STK17B	serine/threonine kinase 17b [Source:HGNC Symbol;Acc:HGNC:11396]	153.022	-0.437287	0.0103265	0.382151	1.35406	Down
GIMAP4	GTPase, IMAP family member 4 [Source:HGNC Symbol;Acc:HGNC:21872]	377.711	-0.448649	0.0101461	0.382151	1.36476	Down
DDIT3	DNA damage inducible transcript 3 [Source:HGNC Symbol;Acc:HGNC:2726]	334.658	-0.464669	0.0103622	0.382151	1.38	Down
MIR616	microRNA 616 [Source:HGNC Symbol;Acc:HGNC:32872]	334.658	-0.464669	0.0103622	0.382151	1.38	Down
H19	H19, imprinted maternally expressed transcript (non-protein coding) [Source:HGNC Symbol;Acc:HGNC:4713]	60784.8	-0.499488	0.0102509	0.382151	1.41371	Down
PKIB	protein kinase (cAMP-dependent, catalytic) inhibitor beta [Source:HGNC Symbol;Acc:HGNC:9018]	5294.78	0.485788	0.0105991	0.385312	1.40035	Up
MAP3K8	mitogen-activated protein kinase kinase kinase 8 [Source:HGNC Symbol;Acc:HGNC:6860]	638.575	0.455257	0.0105741	0.385312	1.37103	Up
PARD3	par-3 family cell polarity regulator [Source:HGNC Symbol;Acc:HGNC:16051]	337.284	0.275804	0.0105239	0.385312	1.21067	Up
SLC7A7	solute carrier family 7 member 7 [Source:HGNC Symbol;Acc:HGNC:11065]	145.899	-0.313721	0.0106316	0.385312	1.24291	Down
GIMAP1	GTPase, IMAP family member 1 [Source:HGNC Symbol;Acc:HGNC:23237]	199.91	-0.345417	0.0105352	0.385312	1.27052	Down
OLFML1	olfactomedin like 1 [Source:HGNC Symbol;Acc:HGNC:24473]	29.717	-0.533292	0.0106241	0.385312	1.44723	Down
ABCB10	ATP binding cassette subfamily B member 10 [Source:HGNC Symbol;Acc:HGNC:41]	107.186	0.35597	0.0106197	0.385312	1.27985	Up
CD55	CD55 molecule (Cromer blood group) [Source:HGNC Symbol;Acc:HGNC:2665]	3614.92	0.328315	0.0106866	0.386348	1.25555	Up
SLC44A3	solute carrier family 44 member 3 [Source:HGNC Symbol;Acc:HGNC:28689]	51.7188	0.536788	0.0110015	0.390884	1.45074	Up
EFHD1	EF-hand domain family member D1 [Source:HGNC Symbol;Acc:HGNC:29556]	7391.51	0.426914	0.0110806	0.390884	1.34435	Up
TRIM41	tripartite motif containing 41 [Source:HGNC Symbol;Acc:HGNC:19013]	397.077	-0.257795	0.0110103	0.390884	1.19565	Down
FBXW4	F-box and WD repeat domain containing 4 [Source:HGNC Symbol;Acc:HGNC:10847]	370.411	-0.273004	0.0109385	0.390884	1.20832	Down
SNAP23	synaptosome associated protein 23 [Source:HGNC Symbol;Acc:HGNC:11131]	1650.42	-0.310401	0.0110538	0.390884	1.24005	Down
NXT2	nuclear transport factor 2 like export factor 2 [Source:HGNC Symbol;Acc:HGNC:18151]	204.318	-0.323066	0.0108902	0.390884	1.25099	Down
TMEM219	transmembrane protein 219 [Source:HGNC Symbol;Acc:HGNC:25201]	617.471	-0.358748	0.0111031	0.390884	1.28231	Down
FAM172A	family with sequence similarity 172 member A [Source:HGNC Symbol;Acc:HGNC:25365]	183.12	-0.40243	0.0109829	0.390884	1.32173	Down
RWDD2B	RWD domain containing 2B [Source:HGNC Symbol;Acc:HGNC:1302]	80.5234	-0.511856	0.01085	0.390884	1.42588	Down
POT1	protection of telomeres 1 [Source:HGNC Symbol;Acc:HGNC:17284]	39.7474	-0.533324	0.0109764	0.390884	1.44726	Down
APLN	apelin [Source:HGNC Symbol;Acc:HGNC:16665]	731.529	-0.544065	0.011105	0.390884	1.45808	Down
SPON1	spondin 1 [Source:HGNC Symbol;Acc:HGNC:11252]	217.104	-0.53475	0.0113384	0.398148	1.44869	Down
GPR146	G protein-coupled receptor 146 [Source:HGNC Symbol;Acc:HGNC:21718]	124.991	0.488425	0.0114336	0.399584	1.40291	Up
RBBP6	RB binding protein 6, ubiquitin ligase [Source:HGNC Symbol;Acc:HGNC:9889]	2864.33	0.408253	0.0114697	0.399584	1.32708	Up
COMMD3	COMM domain containing 3 [Source:HGNC Symbol;Acc:HGNC:23332]	364.501	-0.255927	0.0114883	0.399584	1.1941	Down
VCAM1	vascular cell adhesion molecule 1 [Source:HGNC Symbol;Acc:HGNC:12663]	254.827	-0.501075	0.0114479	0.399584	1.41527	Down
SLC39A14	solute carrier family 39 member 14 [Source:HGNC Symbol;Acc:HGNC:20858]	106.704	0.540779	0.0117304	0.405127	1.45476	Up
2017-09-02	N/A	178.831	-0.517215	0.0117147	0.405127	1.43119	Down
SIK2	salt inducible kinase 2 [Source:HGNC Symbol;Acc:HGNC:21680]	99.6967	0.478736	0.0120107	0.405271	1.39352	Up
RHOB	ras homolog family member B [Source:HGNC Symbol;Acc:HGNC:668]	3488.72	0.416482	0.0119495	0.405271	1.33467	Up
TMEM189	transmembrane protein 189 [Source:HGNC Symbol;Acc:HGNC:16735]	1637.02	0.204794	0.0119839	0.405271	1.15252	Up
TMEM189-UBE2V1	TMEM189-UBE2V1 readthrough [Source:HGNC Symbol;Acc:HGNC:33521]	1637.02	0.204794	0.0119839	0.405271	1.15252	Up
UBL3	ubiquitin like 3 [Source:HGNC Symbol;Acc:HGNC:12504]	236.294	-0.270983	0.0117953	0.405271	1.20663	Down
MTSS1	MTSS1, I-BAR domain containing [Source:HGNC Symbol;Acc:HGNC:20443]	484.946	-0.286502	0.0118668	0.405271	1.21968	Down
ZNF672	zinc finger protein 672 [Source:HGNC Symbol;Acc:HGNC:26179]	293.604	-0.295868	0.0118507	0.405271	1.22762	Down
FARP1	fibronectin type III and ankyrin repeat domains 1 [Source:HGNC Symbol;Acc:HGNC:23527]	238.055	-0.387788	0.0119135	0.405271	1.30839	Down
PLCD3	phospholipase C delta 3 [Source:HGNC Symbol;Acc:HGNC:9061]	187.223	-0.471935	0.011988	0.405271	1.38697	Down
TCF21	transcription factor 21 [Source:HGNC Symbol;Acc:HGNC:11632]	1561.84	-0.486906	0.0119972	0.405271	1.40144	Down
RP11-104D21.3	long intergenic non-protein coding RNA 1284 [Source:HGNC Symbol;Acc:HGNC:50342]	26.9974	0.522014	0.0120948	0.407172	1.43596	Up
MIR2277	family with sequence similarity 172 member A [Source:HGNC Symbol;Acc:HGNC:25365]	172.333	-0.405016	0.0121413	0.407802	1.3241	Down
CNN3	calponin 3 [Source:HGNC Symbol;Acc:HGNC:2157]	2069.65	0.286333	0.0122264	0.409723	1.21954	Up
SIK1	salt inducible kinase 1 [Source:HGNC Symbol;Acc:HGNC:11142]	340.16	0.53588	0.0123573	0.411519	1.44983	Up
INSR	insulin receptor [Source:HGNC Symbol;Acc:HGNC:6091]	1492.47	0.365652	0.0123641	0.411519	1.28846	Up
OSR1	odd-skipped related transciption factor 1 [Source:HGNC Symbol;Acc:HGNC:8111]	34.3357	-0.536315	0.0123517	0.411519	1.45026	Down
IQCE	IQ motif containing E [Source:HGNC Symbol;Acc:HGNC:29171]	54.5427	-0.487565	0.0125835	0.417875	1.40208	Down
FAM73B	family with sequence similarity 71 member E1 [Source:HGNC Symbol;Acc:HGNC:25107]	83.283	-0.387375	0.0126134	0.417923	1.30801	Down
RPA3-AS1	N/A	156.253	0.384842	0.0126599	0.418518	1.30572	Up
IGFBP4	insulin like growth factor binding protein 4 [Source:HGNC Symbol;Acc:HGNC:5473]	2048.97	0.343801	0.0131074	0.432337	1.2691	Up
MXI1	MAX interactor 1, dimerization protein [Source:HGNC Symbol;Acc:HGNC:7534]	338.817	0.380954	0.0131939	0.434215	1.3022	Up
GUCA2A	guanylate cyclase activator 2A [Source:HGNC Symbol;Acc:HGNC:4682]	174.368	0.53168	0.013249	0.435053	1.44561	Up
NTF4	neurotrophin 4 [Source:HGNC Symbol;Acc:HGNC:8024]	34.8381	0.510497	0.013436	0.437823	1.42454	Up
PIP5K1A	phosphatidylinositol-4-phosphate 5-kinase type 1 alpha [Source:HGNC Symbol;Acc:HGNC:8994]	932.107	0.308059	0.01343	0.437823	1.23804	Up
FADS3	fatty acid desaturase 3 [Source:HGNC Symbol;Acc:HGNC:3576]	865.28	-0.383508	0.0134275	0.437823	1.30451	Down
ZNF177	zinc finger protein 177 [Source:HGNC Symbol;Acc:HGNC:12966]	76.1696	-0.464065	0.0134527	0.437823	1.37942	Down
FBXO16	F-box protein 16 [Source:HGNC Symbol;Acc:HGNC:13618]	485.304	0.350575	0.0137246	0.444659	1.27507	Up
ZNF395	zinc finger protein 395 [Source:HGNC Symbol;Acc:HGNC:18737]	485.304	0.350575	0.0137246	0.444659	1.27507	Up
MAZ	MYC associated zinc finger protein [Source:HGNC Symbol;Acc:HGNC:6914]	917.21	-0.352821	0.0137536	0.444659	1.27706	Down
RHOBTB1	Rho related BTB domain containing 1 [Source:HGNC Symbol;Acc:HGNC:18738]	2948.02	0.393666	0.0138849	0.447917	1.31373	Up
HHEX	hematopoietically expressed homeobox [Source:HGNC Symbol;Acc:HGNC:4901]	79.3458	-0.515225	0.0139242	0.4482	1.42922	Down
AKR1C3	aldo-keto reductase family 1 member C3 [Source:HGNC Symbol;Acc:HGNC:386]	33.4142	-0.526783	0.0139958	0.449519	1.44071	Down
TMEM218	transmembrane protein 218 [Source:HGNC Symbol;Acc:HGNC:27344]	71.6793	-0.412583	0.0140424	0.450031	1.33107	Down
STXBP5	syntaxin binding protein 5 [Source:HGNC Symbol;Acc:HGNC:19665]	57.154	0.438389	0.0140886	0.450528	1.35509	Up
P4HA1	prolyl 4-hydroxylase subunit alpha 1 [Source:HGNC Symbol;Acc:HGNC:8546]	193.29	0.459602	0.0141651	0.451989	1.37516	Up
ITGAL	integrin subunit alpha L [Source:HGNC Symbol;Acc:HGNC:6148]	42.3795	-0.523781	0.0142169	0.452658	1.43772	Down
AMACR	alpha-methylacyl-CoA racemase [Source:HGNC Symbol;Acc:HGNC:451]	32.8452	-0.526011	0.0143165	0.454842	1.43994	Down
CEP85	centrosomal protein 85 [Source:HGNC Symbol;Acc:HGNC:25309]	348.631	-0.470578	0.0145405	0.455593	1.38566	Down
PDE9A	phosphodiesterase 9A [Source:HGNC Symbol;Acc:HGNC:8795]	73.4913	0.487928	0.0143854	0.455593	1.40243	Up
ERGIC1	endoplasmic reticulum-golgi intermediate compartment 1 [Source:HGNC Symbol;Acc:HGNC:29205]	622.23	0.335449	0.0146333	0.455593	1.26177	Up
MIR1304	TATA-box binding protein associated factor, RNA polymerase I subunit D [Source:HGNC Symbol;Acc:HGNC:28759]	635.422	0.305175	0.0145327	0.455593	1.23557	Up
TAF1D	TATA-box binding protein associated factor, RNA polymerase I subunit D [Source:HGNC Symbol;Acc:HGNC:28759]	635.422	0.305175	0.0145327	0.455593	1.23557	Up
STXBP3	syntaxin binding protein 3 [Source:HGNC Symbol;Acc:HGNC:11446]	341.977	0.271597	0.0146483	0.455593	1.20714	Up
CREB1	cAMP responsive element binding protein 1 [Source:HGNC Symbol;Acc:HGNC:2345]	264.482	-0.256379	0.0146332	0.455593	1.19448	Down
RBFOX2	RNA binding protein, fox-1 homolog 2 [Source:HGNC Symbol;Acc:HGNC:9906]	383.146	-0.32969	0.0146505	0.455593	1.25674	Down
TM4SF1	transmembrane 4 L six family member 1 [Source:HGNC Symbol;Acc:HGNC:11853]	1205.61	-0.46348	0.014572	0.455593	1.37886	Down
MIR1538	microRNA 1538 [Source:HGNC Symbol;Acc:HGNC:35382]	23.7246	-0.521215	0.0146045	0.455593	1.43516	Down
PLEKHM2	pleckstrin homology and RUN domain containing M2 [Source:HGNC Symbol;Acc:HGNC:29131]	987.851	-0.385218	0.0148606	0.46115	1.30606	Down
SLC25A4	solute carrier family 25 member 4 [Source:HGNC Symbol;Acc:HGNC:10990]	721.183	0.325415	0.0150482	0.464035	1.25303	Up
MGAT5	mannosyl (alpha-1,6-)-glycoprotein beta-1,6-N-acetyl-glucosaminyltransferase [Source:HGNC Symbol;Acc:HGNC:7049]	568.523	-0.394211	0.0150387	0.464035	1.31422	Down
BMP2K	BMP2 inducible kinase [Source:HGNC Symbol;Acc:HGNC:18041]	183.131	-0.414822	0.0150484	0.464035	1.33313	Down
KLF4	Kruppel like factor 4 [Source:HGNC Symbol;Acc:HGNC:6348]	1137.44	0.435948	0.0150899	0.464141	1.3528	Up
TNIP1	TNFAIP3 interacting protein 1 [Source:HGNC Symbol;Acc:HGNC:16903]	68.7674	0.412011	0.0151783	0.464141	1.33054	Up
FAM65B	family with sequence similarity 65 member A [Source:HGNC Symbol;Acc:HGNC:25836]	178.951	-0.486092	0.0151522	0.464141	1.40065	Down
AGPAT5	1-acylglycerol-3-phosphate O-acyltransferase 5 [Source:HGNC Symbol;Acc:HGNC:20886]	251.446	-0.497352	0.0151216	0.464141	1.41162	Down
IGF2R	insulin like growth factor 2 receptor [Source:HGNC Symbol;Acc:HGNC:5467]	382.325	0.387082	0.0153024	0.466962	1.30775	Up
SRGN	serglycin [Source:HGNC Symbol;Acc:HGNC:9361]	1794.12	0.42205	0.0155125	0.468688	1.33983	Up
ERVMER34-1	endogenous retrovirus group MER34 member 1 [Source:HGNC Symbol;Acc:HGNC:42970]	186.304	0.401463	0.0157583	0.468688	1.32085	Up
EPS8L1	EPS8 like 1 [Source:HGNC Symbol;Acc:HGNC:21295]	1140.03	0.394787	0.0154284	0.468688	1.31475	Up
DACT2	dishevelled binding antagonist of beta catenin 2 [Source:HGNC Symbol;Acc:HGNC:21231]	1303.86	0.369517	0.0157649	0.468688	1.29192	Up
EGLN1	egl-9 family hypoxia inducible factor 1 [Source:HGNC Symbol;Acc:HGNC:1232]	337.328	0.348878	0.015671	0.468688	1.27357	Up
SEC24A	SEC24 homolog A, COPII coat complex component [Source:HGNC Symbol;Acc:HGNC:10703]	585.695	0.272039	0.0156612	0.468688	1.20751	Up
ESYT2	extended synaptotagmin 2 [Source:HGNC Symbol;Acc:HGNC:22211]	1608.46	0.271522	0.0156724	0.468688	1.20708	Up
CTSL	cathepsin L [Source:HGNC Symbol;Acc:HGNC:2537]	5498.29	-0.228025	0.0157405	0.468688	1.17123	Down
PAG1	phosphoprotein membrane anchor with glycosphingolipid microdomains 1 [Source:HGNC Symbol;Acc:HGNC:30043]	393.623	-0.387429	0.0154911	0.468688	1.30806	Down
NR2F1	nuclear receptor subfamily 2 group F member 1 [Source:HGNC Symbol;Acc:HGNC:7975]	917.278	-0.40318	0.0154867	0.468688	1.32242	Down
HOXC5	homeobox C5 [Source:HGNC Symbol;Acc:HGNC:5127]	9.75354	-0.439908	0.0157741	0.468688	1.35652	Down
MIR615	microRNA 615 [Source:HGNC Symbol;Acc:HGNC:32871]	9.75354	-0.439908	0.0157741	0.468688	1.35652	Down
RAB37	RAB37, member RAS oncogene family [Source:HGNC Symbol;Acc:HGNC:30268]	31.3683	-0.519376	0.0155698	0.468688	1.43334	Down
C9orf72	chromosome 9 open reading frame 72 [Source:HGNC Symbol;Acc:HGNC:28337]	157.49	0.35607	0.0161033	0.470844	1.27993	Up
AFF4	AF4/FMR2 family member 4 [Source:HGNC Symbol;Acc:HGNC:17869]	740.521	0.209426	0.0159003	0.470844	1.15623	Up
FOLR2	folate receptor beta [Source:HGNC Symbol;Acc:HGNC:3793]	534.839	-0.414363	0.0160112	0.470844	1.33271	Down
ROBO1	roundabout guidance receptor 1 [Source:HGNC Symbol;Acc:HGNC:10249]	69.8869	-0.425793	0.0160986	0.470844	1.34331	Down
TMEM117	transmembrane protein 117 [Source:HGNC Symbol;Acc:HGNC:25308]	56.9709	-0.486682	0.0160691	0.470844	1.40122	Down
DACH1	dachshund family transcription factor 1 [Source:HGNC Symbol;Acc:HGNC:2663]	99.3273	-0.487018	0.0160676	0.470844	1.40154	Down
KCNMB4	potassium calcium-activated channel subfamily M regulatory beta subunit 4 [Source:HGNC Symbol;Acc:HGNC:6289]	45.6452	-0.493508	0.0160473	0.470844	1.40786	Down
EVA1C	eva-1 homolog C [Source:HGNC Symbol;Acc:HGNC:13239]	63.1968	0.507324	0.0164964	0.471072	1.42141	Up
SAP30	Sin3A associated protein 30 [Source:HGNC Symbol;Acc:HGNC:10532]	27.6024	0.485829	0.0167567	0.471072	1.40039	Up
STEAP4	STEAP4 metalloreductase [Source:HGNC Symbol;Acc:HGNC:21923]	1971.59	0.446485	0.016304	0.471072	1.36272	Up
CREG1	cellular repressor of E1A stimulated genes 1 [Source:HGNC Symbol;Acc:HGNC:2351]	1330.24	0.408466	0.0166562	0.471072	1.32727	Up
SETD4	SET domain containing 4 [Source:HGNC Symbol;Acc:HGNC:1258]	117.937	0.367062	0.0167077	0.471072	1.28972	Up
MYOF	myoferlin [Source:HGNC Symbol;Acc:HGNC:3656]	783.881	0.342037	0.0165097	0.471072	1.26754	Up
PEG3	paternally expressed 3 [Source:HGNC Symbol;Acc:HGNC:8826]	1624.64	0.339879	0.0163532	0.471072	1.26565	Up
ZIM2	zinc finger imprinted 2 [Source:HGNC Symbol;Acc:HGNC:12875]	1624.64	0.339879	0.0163532	0.471072	1.26565	Up
ZNF207	zinc finger protein 207 [Source:HGNC Symbol;Acc:HGNC:12998]	1037.81	0.191576	0.0163578	0.471072	1.14201	Up
MCRS1	microspherule protein 1 [Source:HGNC Symbol;Acc:HGNC:6960]	466.175	-0.27293	0.016791	0.471072	1.20826	Down
RAB11FIP5	RAB11 family interacting protein 5 [Source:HGNC Symbol;Acc:HGNC:24845]	1365.9	-0.285621	0.0163939	0.471072	1.21894	Down
RHNO1	RAD9-HUS1-RAD1 interacting nuclear orphan 1 [Source:HGNC Symbol;Acc:HGNC:28206]	90.1979	-0.368093	0.0164541	0.471072	1.29065	Down
TBCCD1	TBCC domain containing 1 [Source:HGNC Symbol;Acc:HGNC:25546]	108.472	-0.388663	0.0167474	0.471072	1.30918	Down
SPATA22	spermatogenesis associated 22 [Source:HGNC Symbol;Acc:HGNC:30705]	14.8907	-0.417141	0.0161698	0.471072	1.33528	Down
NAT14	N-acetyltransferase 14 (putative) [Source:HGNC Symbol;Acc:HGNC:28918]	178.361	-0.418877	0.0165275	0.471072	1.33689	Down
KCNC4	potassium voltage-gated channel subfamily C member 4 [Source:HGNC Symbol;Acc:HGNC:6236]	169.903	-0.471641	0.0165725	0.471072	1.38669	Down
RBM43	RNA binding motif protein 43 [Source:HGNC Symbol;Acc:HGNC:24790]	21.8808	-0.514973	0.0165234	0.471072	1.42897	Down
PCOLCE	procollagen C-endopeptidase enhancer [Source:HGNC Symbol;Acc:HGNC:8738]	203.309	-0.515187	0.0164135	0.471072	1.42918	Down
CCDC92	coiled-coil domain containing 92 [Source:HGNC Symbol;Acc:HGNC:29563]	366.473	-0.378869	0.0167165	0.471072	1.30032	Down
CCDC97	coiled-coil domain containing 97 [Source:HGNC Symbol;Acc:HGNC:28289]	185.394	-0.403689	0.0166628	0.471072	1.32289	Down
C22orf46	chromosome 22 open reading frame 46 [Source:HGNC Symbol;Acc:HGNC:26294]	87.0332	-0.432039	0.0166216	0.471072	1.34914	Down
SLC13A3	solute carrier family 13 member 3 [Source:HGNC Symbol;Acc:HGNC:14430]	537.471	0.389165	0.01692	0.473052	1.30964	Up
C1GALT1	core 1 synthase, glycoprotein-N-acetylgalactosamine 3-beta-galactosyltransferase 1 [Source:HGNC Symbol;Acc:HGNC:24337]	659.704	0.336001	0.0169545	0.473115	1.26225	Up
NDRG1	N-myc downstream regulated 1 [Source:HGNC Symbol;Acc:HGNC:7679]	2367.54	0.479595	0.0170417	0.473565	1.39435	Up
HEY2	hes related family bHLH transcription factor with YRPW motif 2 [Source:HGNC Symbol;Acc:HGNC:4881]	16.5375	-0.431804	0.0170401	0.473565	1.34892	Down
FAM213A	family with sequence similarity 213 member A [Source:HGNC Symbol;Acc:HGNC:28651]	407.935	-0.451646	0.0170675	0.473565	1.3676	Down
NOP58	NOP58 ribonucleoprotein [Source:HGNC Symbol;Acc:HGNC:29926]	257.148	0.320439	0.0171455	0.474833	1.24871	Up
GUCY1A3	guanylate cyclase 1 soluble subunit alpha [Source:HGNC Symbol;Acc:HGNC:4685]	90.1148	-0.500502	0.0171855	0.475045	1.41471	Down
ZBTB47	zinc finger and BTB domain containing 47 [Source:HGNC Symbol;Acc:HGNC:26955]	45.9046	-0.48739	0.0173021	0.47737	1.40191	Down
SLCO2A1	solute carrier organic anion transporter family member 2A1 [Source:HGNC Symbol;Acc:HGNC:10955]	1370.58	0.510229	0.0173505	0.477411	1.42428	Up
GRASP	GRB2-related adaptor protein [Source:HGNC Symbol;Acc:HGNC:4562]	292.926	0.45777	0.0173687	0.477411	1.37342	Up
MUM1	melanoma associated antigen (mutated) 1 [Source:HGNC Symbol;Acc:HGNC:29641]	157.856	-0.404761	0.017406	0.477543	1.32387	Down
FAM89A	family with sequence similarity 83 member G [Source:HGNC Symbol;Acc:HGNC:32554]	1365.49	0.30036	0.0175128	0.478685	1.23145	Up
MIR1182	family with sequence similarity 89 member A [Source:HGNC Symbol;Acc:HGNC:25057]	1365.49	0.30036	0.0175128	0.478685	1.23145	Up
2017-09-09	N/A	895.365	0.326604	0.0175878	0.479839	1.25406	Up
PDSS2	prenyl (decaprenyl) diphosphate synthase, subunit 2 [Source:HGNC Symbol;Acc:HGNC:23041]	51.5766	0.473878	0.0176816	0.481504	1.38884	Up
SFXN5	sideroflexin 5 [Source:HGNC Symbol;Acc:HGNC:16073]	1460.5	-0.266745	0.0180269	0.487291	1.20309	Down
TTC33	tetratricopeptide repeat domain 33 [Source:HGNC Symbol;Acc:HGNC:29959]	133.329	-0.325712	0.0179767	0.487291	1.25328	Down
DUS4L	dihydrouridine synthase 4 like [Source:HGNC Symbol;Acc:HGNC:21517]	31.7126	-0.508354	0.0179504	0.487291	1.42243	Down
ARHGEF4	Rho guanine nucleotide exchange factor 4 [Source:HGNC Symbol;Acc:HGNC:684]	20.5617	0.419304	0.0180269	0.487291	1.33728	Up
SPP1	secreted phosphoprotein 1 [Source:HGNC Symbol;Acc:HGNC:11255]	8215.79	-0.359094	0.0180744	0.487676	1.28262	Down
MLH3	mutL homolog 3 [Source:HGNC Symbol;Acc:HGNC:7128]	121.246	0.317428	0.0181654	0.489232	1.24611	Up
RRM1	ribonucleotide reductase catalytic subunit M1 [Source:HGNC Symbol;Acc:HGNC:10451]	387.232	0.256396	0.0183374	0.492959	1.19449	Up
CA4	carbonic anhydrase 4 [Source:HGNC Symbol;Acc:HGNC:1375]	54.201	0.446092	0.0185265	0.494422	1.36235	Up
TUBB2B	tubulin beta 2B class IIb [Source:HGNC Symbol;Acc:HGNC:30829]	29.6512	0.494086	0.018464	0.494422	1.40843	Up
GINM1	glycoprotein integral membrane 1 [Source:HGNC Symbol;Acc:HGNC:21074]	225.555	0.407445	0.0184283	0.494422	1.32633	Up
NIPSNAP3B	nipsnap homolog 3B [Source:HGNC Symbol;Acc:HGNC:23641]	68.4737	-0.492379	0.01852	0.494422	1.40676	Down
AFAP1	actin filament associated protein 1 [Source:HGNC Symbol;Acc:HGNC:24017]	139.298	0.4551	0.0185823	0.49501	1.37088	Up
TFAP2A	transcription factor AP-2 alpha [Source:HGNC Symbol;Acc:HGNC:11742]	2659.53	0.372185	0.0187194	0.497759	1.29431	Up
POGK	pogo transposable element with KRAB domain [Source:HGNC Symbol;Acc:HGNC:18800]	451.332	0.33383	0.0188379	0.500005	1.26035	Up
MORF4L2	mortality factor 4 like 2 [Source:HGNC Symbol;Acc:HGNC:16849]	1632.64	0.295524	0.0189419	0.500404	1.22733	Up
SHROOM1	shroom family member 1 [Source:HGNC Symbol;Acc:HGNC:24084]	162.922	-0.355267	0.0189552	0.500404	1.27922	Down
NFATC2	nuclear factor of activated T-cells 2 [Source:HGNC Symbol;Acc:HGNC:7776]	195.158	-0.386647	0.0189349	0.500404	1.30735	Down
CCDC28A	coiled-coil domain containing 28A [Source:HGNC Symbol;Acc:HGNC:21098]	262.287	0.271075	0.0191904	0.50169	1.20671	Up
DSCR4	Down syndrome critical region 4 [Source:HGNC Symbol;Acc:HGNC:3045]	84.5564	0.491017	0.0191967	0.50169	1.40543	Up
HERPUD1	homocysteine inducible ER protein with ubiquitin like domain 1 [Source:HGNC Symbol;Acc:HGNC:13744]	2053.4	0.44758	0.0190753	0.50169	1.36375	Up
CREM	cAMP responsive element modulator [Source:HGNC Symbol;Acc:HGNC:2352]	782.056	0.401596	0.0192432	0.50169	1.32097	Up
KBTBD4	kelch repeat and BTB domain containing 4 [Source:HGNC Symbol;Acc:HGNC:23761]	156.479	-0.324173	0.0192322	0.50169	1.25195	Down
RNU5E-10P	RNA, U5E small nuclear 10, pseudogene [Source:HGNC Symbol;Acc:HGNC:42533]	156.479	-0.324173	0.0192322	0.50169	1.25195	Down
THG1L	tRNA-histidine guanylyltransferase 1 like [Source:HGNC Symbol;Acc:HGNC:26053]	32.2588	-0.488611	0.0191755	0.50169	1.40309	Down
HLX	H2.0 like homeobox [Source:HGNC Symbol;Acc:HGNC:4978]	136.077	-0.420697	0.0194657	0.506591	1.33857	Down
MAGT1	magnesium transporter 1 [Source:HGNC Symbol;Acc:HGNC:28880]	1024.81	0.230413	0.0195792	0.508642	1.17317	Up
IRF2BP2	interferon regulatory factor 2 binding protein 2 [Source:HGNC Symbol;Acc:HGNC:21729]	1421.95	0.278223	0.0196356	0.509207	1.2127	Up
RANBP17	RAN binding protein 17 [Source:HGNC Symbol;Acc:HGNC:14428]	41.3446	0.497294	0.019676	0.509356	1.41156	Up
CAMSAP2	calmodulin regulated spectrin associated protein family member 2 [Source:HGNC Symbol;Acc:HGNC:29188]	1008.47	0.209231	0.019728	0.509801	1.15607	Up
JMJD6	arginine demethylase and lysine hydroxylase [Source:HGNC Symbol;Acc:HGNC:19355]	212.28	0.349597	0.0198767	0.512168	1.2742	Up
CRYGS	crystallin gamma S [Source:HGNC Symbol;Acc:HGNC:2417]	134.622	-0.37156	0.0199139	0.512168	1.29375	Down
SPTBN5	spectrin beta, non-erythrocytic 5 [Source:HGNC Symbol;Acc:HGNC:15680]	7.42897	-0.350445	0.0200068	0.513392	1.27495	Down
HOXA13	homeobox A13 [Source:HGNC Symbol;Acc:HGNC:5102]	93.6781	-0.438081	0.0200997	0.514875	1.3548	Down
MIRLET7B	MIRLET7B host gene [Source:HGNC Symbol;Acc:HGNC:37189]	101.207	-0.436123	0.0201812	0.516062	1.35296	Down
GJA5	gap junction protein alpha 5 [Source:HGNC Symbol;Acc:HGNC:4279]	1179.82	0.279185	0.020332	0.517979	1.21351	Up
MIR1914	uridine-cytidine kinase 1 like 1 [Source:HGNC Symbol;Acc:HGNC:15938]	467.889	0.251965	0.0203653	0.517979	1.19083	Up
UCKL1	uridine-cytidine kinase 1 like 1 [Source:HGNC Symbol;Acc:HGNC:15938]	467.889	0.251965	0.0203653	0.517979	1.19083	Up
PHF7	PHD finger protein 7 [Source:HGNC Symbol;Acc:HGNC:18458]	88.7335	-0.385905	0.0204326	0.517979	1.30668	Down
AQP1	aprataxin [Source:HGNC Symbol;Acc:HGNC:15984]	114.745	0.486075	0.0204075	0.517979	1.40063	Up
HRH1	histamine receptor H1 [Source:HGNC Symbol;Acc:HGNC:5182]	39.0712	-0.497048	0.0205598	0.520306	1.41132	Down
SNAPC4	small nuclear RNA activating complex polypeptide 4 [Source:HGNC Symbol;Acc:HGNC:11137]	88.9497	-0.366418	0.0206099	0.520675	1.28915	Down
SNX33	sorting nexin 33 [Source:HGNC Symbol;Acc:HGNC:28468]	72.1743	-0.385203	0.0207413	0.523094	1.30604	Down
SGPP1	sphingosine-1-phosphate phosphatase 1 [Source:HGNC Symbol;Acc:HGNC:17720]	1516.8	0.264773	0.0208841	0.524893	1.20145	Up
NR1D1	nuclear receptor subfamily 1 group D member 1 [Source:HGNC Symbol;Acc:HGNC:7962]	61.5106	-0.486498	0.0208836	0.524893	1.40104	Down
RNU1-39P	RNA, U1 small nuclear 39, pseudogene [Source:HGNC Symbol;Acc:HGNC:48381]	382.352	0.247832	0.0211426	0.525985	1.18742	Up
NTRK2	neurotrophic receptor tyrosine kinase 2 [Source:HGNC Symbol;Acc:HGNC:8032]	20.9927	0.243394	0.0211179	0.525985	1.18377	Up
TADA3	transcriptional adaptor 3 [Source:HGNC Symbol;Acc:HGNC:19422]	393.426	-0.307989	0.0210413	0.525985	1.23798	Down
INO80B	INO80 complex subunit B [Source:HGNC Symbol;Acc:HGNC:13324]	341.567	-0.382296	0.0210825	0.525985	1.30341	Down
WBP1	WW domain binding protein 1 [Source:HGNC Symbol;Acc:HGNC:12737]	341.567	-0.382296	0.0210825	0.525985	1.30341	Down
CHRD	chordin [Source:HGNC Symbol;Acc:HGNC:1949]	44.3472	-0.493915	0.021078	0.525985	1.40826	Down
WNT2	Wnt family member 2 [Source:HGNC Symbol;Acc:HGNC:12780]	398.443	-0.453414	0.0212349	0.527387	1.36928	Down
SERPINB9	serpin family B member 9 [Source:HGNC Symbol;Acc:HGNC:8955]	1620.02	0.484025	0.021431	0.527793	1.39864	Up
TAF4B	TATA-box binding protein associated factor 4b [Source:HGNC Symbol;Acc:HGNC:11538]	74.3584	0.433408	0.0214268	0.527793	1.35042	Up
PTRH2	peptidyl-tRNA hydrolase 2 [Source:HGNC Symbol;Acc:HGNC:24265]	177.622	0.297397	0.0214148	0.527793	1.22892	Up
VMAC	vimentin-type intermediate filament associated coiled-coil protein [Source:HGNC Symbol;Acc:HGNC:33803]	27.5911	-0.467721	0.0213764	0.527793	1.38292	Down
TRO	trophinin [Source:HGNC Symbol;Acc:HGNC:12326]	62.6176	-0.486949	0.0213344	0.527793	1.40148	Down
G0S2	G0/G1 switch 2 [Source:HGNC Symbol;Acc:HGNC:30229]	86.3194	-0.493151	0.0214918	0.528404	1.40752	Down
CEP120	centrosomal protein 120 [Source:HGNC Symbol;Acc:HGNC:26690]	85.8669	-0.461023	0.0215695	0.529426	1.37652	Down
SLC4A4	solute carrier family 4 member 4 [Source:HGNC Symbol;Acc:HGNC:11030]	37.0861	-0.479772	0.0216077	0.529478	1.39452	Down
EXTL3	exostosin like glycosyltransferase 3 [Source:HGNC Symbol;Acc:HGNC:3518]	106.903	-0.403583	0.0216549	0.529752	1.32279	Down
NAMPT	nicotinamide phosphoribosyltransferase [Source:HGNC Symbol;Acc:HGNC:30092]	363.943	0.380539	0.0216995	0.529959	1.30183	Up
STC2	stanniocalcin 2 [Source:HGNC Symbol;Acc:HGNC:11374]	131.143	0.432059	0.0218414	0.530774	1.34916	Up
NIN	ninein [Source:HGNC Symbol;Acc:HGNC:14906]	1012.27	0.339588	0.0218028	0.530774	1.2654	Up
SLX4IP	SLX4 interacting protein [Source:HGNC Symbol;Acc:HGNC:16225]	29.4123	-0.478451	0.0218395	0.530774	1.39325	Down
RABGEF1	RAB guanine nucleotide exchange factor 1 [Source:HGNC Symbol;Acc:HGNC:17676]	343.485	0.301516	0.0221037	0.531846	1.23244	Up
RBM33	RNA binding motif protein 33 [Source:HGNC Symbol;Acc:HGNC:27223]	403.743	0.24343	0.0222116	0.531846	1.1838	Up
MRPL51	mitochondrial ribosomal protein L51 [Source:HGNC Symbol;Acc:HGNC:14044]	638.951	-0.222115	0.0221575	0.531846	1.16644	Down
CYB561A3	cytochrome b561 family member A3 [Source:HGNC Symbol;Acc:HGNC:23014]	765.535	-0.424144	0.0221208	0.531846	1.34178	Down
PRKCA	protein kinase C alpha [Source:HGNC Symbol;Acc:HGNC:9393]	74.6978	-0.433755	0.0222101	0.531846	1.35074	Down
SYNPO2L	synaptopodin 2 like [Source:HGNC Symbol;Acc:HGNC:23532]	62.9039	-0.489168	0.022111	0.531846	1.40364	Down
HLA-A	major histocompatibility complex, class I, A [Source:HGNC Symbol;Acc:HGNC:4931]	324.381	-0.4913	0.0220941	0.531846	1.40571	Down
PLAC9	placenta specific 9 [Source:HGNC Symbol;Acc:HGNC:19255]	304.712	-0.453541	0.0222633	0.532217	1.3694	Down
ID1	inhibitor of DNA binding 1, HLH protein [Source:HGNC Symbol;Acc:HGNC:5360]	1696.05	0.424931	0.0223133	0.532544	1.34251	Up
SCRN3	secernin 3 [Source:HGNC Symbol;Acc:HGNC:30382]	123.021	-0.390799	0.0224198	0.534216	1.31112	Down
SOX4	SRY-box 4 [Source:HGNC Symbol;Acc:HGNC:11200]	120.605	-0.463115	0.0224926	0.535084	1.37852	Down
INHBA	inhibin beta A subunit [Source:HGNC Symbol;Acc:HGNC:6066]	5257.75	0.487379	0.022547	0.53551	1.4019	Up
ASXL1	additional sex combs like 1, transcriptional regulator [Source:HGNC Symbol;Acc:HGNC:18318]	391.612	-0.260887	0.0226053	0.536028	1.19822	Down
KMO	killer cell lectin like receptor K1 [Source:HGNC Symbol;Acc:HGNC:18788]	687.223	-0.311733	0.0226583	0.536417	1.2412	Down
C7orf55-LUC7L2	C7orf55-LUC7L2 readthrough [Source:HGNC Symbol;Acc:HGNC:44671]	925.724	0.176406	0.0227913	0.536967	1.13007	Up
COBLL1	cordon-bleu WH2 repeat protein like 1 [Source:HGNC Symbol;Acc:HGNC:23571]	6432.96	0.279169	0.0227799	0.536967	1.2135	Up
LUC7L2	LUC7 like 2, pre-mRNA splicing factor [Source:HGNC Symbol;Acc:HGNC:21608]	925.724	0.176406	0.0227913	0.536967	1.13007	Up
PRKD3	protein kinase D3 [Source:HGNC Symbol;Acc:HGNC:9408]	147.868	0.309667	0.0228453	0.537377	1.23942	Up
SIX4	SIX homeobox 4 [Source:HGNC Symbol;Acc:HGNC:10890]	29.5411	0.457452	0.0230343	0.540955	1.37311	Up
WNT7A	Wnt family member 7A [Source:HGNC Symbol;Acc:HGNC:12786]	222.72	0.483757	0.0231	0.541549	1.39838	Up
DSE	dermatan sulfate epimerase [Source:HGNC Symbol;Acc:HGNC:21144]	408.77	0.207296	0.0231334	0.541549	1.15452	Up
SESN1	sestrin 1 [Source:HGNC Symbol;Acc:HGNC:21595]	897.54	0.311721	0.0231704	0.541553	1.24119	Up
CCNG2	cyclin G2 [Source:HGNC Symbol;Acc:HGNC:1593]	287.789	-0.320405	0.0232705	0.543027	1.24868	Down
CA2	carbonic anhydrase 2 [Source:HGNC Symbol;Acc:HGNC:1373]	60.7595	0.471256	0.023359	0.544229	1.38632	Up
UBE2A	ubiquitin conjugating enzyme E2 A [Source:HGNC Symbol;Acc:HGNC:12472]	2481.39	0.203464	0.0235614	0.54548	1.15146	Up
LYPD6	LY6/PLAUR domain containing 6 [Source:HGNC Symbol;Acc:HGNC:28751]	126.748	-0.445392	0.0234748	0.54548	1.36168	Down
CCSAP	centriole, cilia and spindle associated protein [Source:HGNC Symbol;Acc:HGNC:29578]	2376.52	0.464688	0.0235547	0.54548	1.38002	Up
BTBD3	BTB domain containing 3 [Source:HGNC Symbol;Acc:HGNC:15854]	692.56	-0.31617	0.0235421	0.54548	1.24502	Down
UBA3	ubiquitin like modifier activating enzyme 3 [Source:HGNC Symbol;Acc:HGNC:12470]	728.141	0.178106	0.0237144	0.548157	1.1314	Up
TSPAN12	tetraspanin 12 [Source:HGNC Symbol;Acc:HGNC:21641]	119.404	-0.405685	0.0237737	0.548664	1.32472	Down
THOP1	thimet oligopeptidase 1 [Source:HGNC Symbol;Acc:HGNC:11793]	312.407	-0.410332	0.0240949	0.554335	1.32899	Down
ID4	inhibitor of DNA binding 4, HLH protein [Source:HGNC Symbol;Acc:HGNC:5363]	470.6	0.476787	0.0242151	0.555961	1.39164	Up
MAP3K11	mitogen-activated protein kinase kinase kinase 11 [Source:HGNC Symbol;Acc:HGNC:6850]	443.548	-0.384771	0.0242414	0.555961	1.30565	Down
ARHGEF1	Rho guanine nucleotide exchange factor 1 [Source:HGNC Symbol;Acc:HGNC:681]	289.77	-0.31143	0.0243016	0.556473	1.24094	Down
RASL11B	RAS like family 11 member B [Source:HGNC Symbol;Acc:HGNC:23804]	251.675	-0.44341	0.024444	0.558862	1.35981	Down
[truncated: 12,643 more rows]

## Sheet: LO-PE padj<0.05,n=97
Gene	Description	baseMean	log2FoldChange	pvalue	padj	FC	Expression
[truncated: 97 more rows]

## Sheet: EOvsLO All genic regions
Gene	Description	baseMean	log2FoldChange	pvalue	padj	log10padj	FC	Expression
[truncated: 13,260 more rows]

[truncated: 1 more sheets: EOvsLO padj<0.05, n=19 ]
