# Supplementary material for: FLT1 and transcriptome-wide polyadenylation site (PAS) analysis in preeclampsia
Source: Sci Rep. 2017 Sep 22;7:12139. doi: 10.1038/s41598-017-11639-6 (PMC5610261; doi:10.1038/s41598-017-11639-6)
Supplement: Supplementary file 4 — Supplementary Table S4 [file 41598_2017_11639_MOESM4_ESM.xlsx]

## Sheet: biological process
GO-Term	GO-Term id	P-value	Adjusted p-value	# Genes (observed)	# Genes (expected)	# Genes (total)	List of observed genes	Gene ids
biological adhesion	GO:0022610	1.99428e-15	0	74	27.879	1017	GATA3, PCDHA7, HAPLN1, IDO1, PCDHA9, CADM3, DNM2, COL8A2, LOXL2, KITLG, HMGB1, PTPRD, ST6GAL1, ITGAM, FKBP1A, LEP, PDPN, PLEKHA2, PCDHA2, PCDHA6, PTPRF, EPHA3, PCDHAC2, LY6D, COL14A1, DOCK8, PCDHA13, DSP, FSTL3, LAMA5, CLDN1, BRAF, EFNB1, ICAM1, CITED2, PCDHA3, NECTIN4, PIK3R1, CEBPB, IL6, BMP4, TPBG, SLAMF1, SP3, PCDHA1, CLDN9, LAMA2, VEGFA, ITGBL1, MFAP4, VCAM1, SPON1, PCDHA4, SPP1, PDE5A, CSF1…	2625, 56141, 1404, 3620, 9752, 57863, 1785, 1296, 4017, 4254, 3146, 5789, 6480, 3684, 2280, 3952, 10630, 59339, 56146, 56142, 5792, 2042, 56134, 8581, 7373, 81704, 56136, 1832, 10272, 3911, 9076, 673, 1947, 3383, 10370, 56145, 81607, 5295, 1051, 3569, 652, 7162, 6504, 6670, 56147, 9080, 3908, 7422, 9358, 4239, 7412, 10418, 56144, 6696, 8654, 1435, 2207, 2022, 8406, 604, 56139, 56138, 949, 1524, 9…
cell adhesion	GO:0007155	4.89382e-15	0	73	27.7145	1011	GATA3, PCDHA7, HAPLN1, IDO1, PCDHA9, CADM3, DNM2, COL8A2, LOXL2, KITLG, HMGB1, PTPRD, ST6GAL1, ITGAM, FKBP1A, LEP, PDPN, PLEKHA2, PCDHA2, PCDHA6, PTPRF, EPHA3, PCDHAC2, LY6D, COL14A1, DOCK8, PCDHA13, DSP, FSTL3, LAMA5, CLDN1, BRAF, EFNB1, ICAM1, CITED2, PCDHA3, NECTIN4, PIK3R1, CEBPB, IL6, BMP4, TPBG, SLAMF1, SP3, PCDHA1, CLDN9, LAMA2, VEGFA, ITGBL1, MFAP4, VCAM1, SPON1, PCDHA4, SPP1, PDE5A, CSF1…	2625, 56141, 1404, 3620, 9752, 57863, 1785, 1296, 4017, 4254, 3146, 5789, 6480, 3684, 2280, 3952, 10630, 59339, 56146, 56142, 5792, 2042, 56134, 8581, 7373, 81704, 56136, 1832, 10272, 3911, 9076, 673, 1947, 3383, 10370, 56145, 81607, 5295, 1051, 3569, 652, 7162, 6504, 6670, 56147, 9080, 3908, 7422, 9358, 4239, 7412, 10418, 56144, 6696, 8654, 1435, 2207, 2022, 8406, 604, 56139, 56138, 1524, 946, 5…
multicellular organism development	GO:0007275	7.98156e-15	0	154	90.0516	3285	HEXB, AQP1, GATA3, CEBPA, RAB33B, PCDHA7, STK24, HAPLN1, IDO1, DNM2, CSNK1E, COL8A2, NTF4, LOXL2, ENPP1, SASH1, KITLG, LZTS1, LIMD1, HMGB1, PTPRD, PRDM6, FAM212A, FKBP1A, SH2B3, CHN1, OLFML3, ADORA2A, SREBF1, LEP, PDPN, DLX4, INHBA, PCDHA2, CALM1, ERO1A, EFHD1, PCDHA6, FBN2, PTPRF, HMGB3, EPHA3, PCDHAC2, SPRED1, NDRG1, MFAP5, LY6D, FLNB, CRKL, BASP1, FZD1, DSP, HNMT, SIPA1L1, PAM, FSTL3, DLX5, KL…	3074, 358, 2625, 1050, 83452, 56141, 8428, 1404, 3620, 1785, 1454, 1296, 4909, 4017, 5167, 23328, 4254, 11178, 8994, 3146, 5789, 93166, 389119, 2280, 10019, 1123, 56944, 135, 6720, 3952, 10630, 1748, 3624, 56146, 801, 30001, 80303, 56142, 2201, 5792, 3149, 2042, 56134, 161742, 10397, 8076, 8581, 2317, 1399, 10409, 8321, 1832, 3176, 26037, 5066, 10272, 1749, 688, 401265, 4281, 3911, 28959, 10509, …
single-multicellular organism process	GO:0044707	6.17735e-14	0	173	109.295	3987	HEXB, AQP1, GATA3, CEBPA, RAB33B, PCDHA7, STK24, HAPLN1, IDO1, IL33, DNM2, HILPDA, CSNK1E, COL8A2, NTF4, LOXL2, ENPP1, SASH1, KITLG, LZTS1, LIMD1, HMGB1, PTPRD, PRDM6, FAM212A, FKBP1A, SH2B3, CHN1, OLFML3, ADORA2A, SREBF1, LEP, PDPN, DLX4, INHBA, PCDHA2, ANXA4, CALM1, ERO1A, EFHD1, PCDHA6, FBN2, PTPRF, ADAMTS3, HMGB3, EPHA3, PCDHAC2, SPRED1, NDRG1, MFAP5, LY6D, FLNB, CRKL, BASP1, DOCK8, FZD1, DSP…	3074, 358, 2625, 1050, 83452, 56141, 8428, 1404, 3620, 90865, 1785, 29923, 1454, 1296, 4909, 4017, 5167, 23328, 4254, 11178, 8994, 3146, 5789, 93166, 389119, 2280, 10019, 1123, 56944, 135, 6720, 3952, 10630, 1748, 3624, 56146, 307, 801, 30001, 80303, 56142, 2201, 5792, 9508, 3149, 2042, 56134, 161742, 10397, 8076, 8581, 2317, 1399, 10409, 81704, 8321, 1832, 54331, 3176, 26037, 5066, 10272, 1749, …
anatomical structure development	GO:0048856	1.63318e-13	0	163	101.126	3689	HEXB, AQP1, GATA3, CEBPA, RAB33B, MORF4L2, PCDHA7, STK24, HAPLN1, IDO1, DNM2, CSNK1E, COL8A2, NTF4, LOXL2, ENPP1, SASH1, KITLG, LZTS1, LIMD1, HMGB1, PTPRD, ST6GAL1, ITGAM, PRDM6, FAM212A, MESDC2, FKBP1A, SH2B3, CHN1, OLFML3, ADORA2A, SREBF1, LEP, PDPN, DLX4, INHBA, PCDHA2, ANXA4, CALM1, ERO1A, EFHD1, PCDHA6, FBN2, MEST, PTPRF, HMGB3, EPHA3, PCDHAC2, SPRED1, NDRG1, MFAP5, LY6D, FLNB, CRKL, BASP1, …	3074, 358, 2625, 1050, 83452, 9643, 56141, 8428, 1404, 3620, 1785, 1454, 1296, 4909, 4017, 5167, 23328, 4254, 11178, 8994, 3146, 5789, 6480, 3684, 93166, 389119, 23184, 2280, 10019, 1123, 56944, 135, 6720, 3952, 10630, 1748, 3624, 56146, 307, 801, 30001, 80303, 56142, 2201, 4232, 5792, 3149, 2042, 56134, 161742, 10397, 8076, 8581, 2317, 1399, 10409, 8321, 1832, 3176, 26037, 5066, 10272, 1749, 688…
developmental process	GO:0032502	2.34142e-13	0	166	104.251	3803	HEXB, AQP1, GATA3, CEBPA, RAB33B, MORF4L2, PCDHA7, STK24, HAPLN1, IDO1, DNM2, CSNK1E, COL8A2, NTF4, LOXL2, ENPP1, SASH1, KITLG, LZTS1, PDCD4, LIMD1, HMGB1, PTPRD, ST6GAL1, ITGAM, PRDM6, FAM212A, MESDC2, FKBP1A, SH2B3, CHN1, OLFML3, ADORA2A, SREBF1, LEP, PDPN, DLX4, INHBA, PCDHA2, ANXA4, CALM1, ERO1A, EFHD1, PCDHA6, FBN2, MEST, PTPRF, HMGB3, EPHA3, PCDHAC2, SPRED1, NQO1, NDRG1, MFAP5, LY6D, FLNB, …	3074, 358, 2625, 1050, 83452, 9643, 56141, 8428, 1404, 3620, 1785, 1454, 1296, 4909, 4017, 5167, 23328, 4254, 11178, 27250, 8994, 3146, 5789, 6480, 3684, 93166, 389119, 23184, 2280, 10019, 1123, 56944, 135, 6720, 3952, 10630, 1748, 3624, 56146, 307, 801, 30001, 80303, 56142, 2201, 4232, 5792, 3149, 2042, 56134, 161742, 1728, 10397, 8076, 8581, 2317, 1399, 10409, 8321, 1832, 3176, 26037, 5066, 102…
system development	GO:0048731	2.57239e-13	0	138	79.5798	2903	HEXB, AQP1, GATA3, CEBPA, RAB33B, PCDHA7, STK24, HAPLN1, IDO1, DNM2, CSNK1E, COL8A2, NTF4, LOXL2, ENPP1, SASH1, KITLG, LZTS1, HMGB1, PTPRD, PRDM6, FAM212A, FKBP1A, SH2B3, CHN1, ADORA2A, SREBF1, LEP, PDPN, INHBA, PCDHA2, CALM1, ERO1A, EFHD1, PCDHA6, FBN2, PTPRF, EPHA3, PCDHAC2, NDRG1, MFAP5, LY6D, FLNB, CRKL, BASP1, FZD1, DSP, HNMT, SIPA1L1, PAM, FSTL3, DLX5, KLF5, KLHL31, LAMA5, TMEM176B, SEMA4B,…	3074, 358, 2625, 1050, 83452, 56141, 8428, 1404, 3620, 1785, 1454, 1296, 4909, 4017, 5167, 23328, 4254, 11178, 3146, 5789, 93166, 389119, 2280, 10019, 1123, 135, 6720, 3952, 10630, 3624, 56146, 801, 30001, 80303, 56142, 2201, 5792, 2042, 56134, 10397, 8076, 8581, 2317, 1399, 10409, 8321, 1832, 3176, 26037, 5066, 10272, 1749, 688, 401265, 3911, 28959, 10509, 9839, 9076, 673, 7472, 6943, 5028, 1947…
multicellular organismal process	GO:0032501	2.7434e-13	0	180	117.519	4287	HEXB, AQP1, GATA3, CEBPA, RAB33B, PCDHA7, STK24, HAPLN1, IDO1, IL33, DNM2, HILPDA, CSNK1E, COL8A2, NTF4, LOXL2, ENPP1, SASH1, KITLG, LZTS1, LIMD1, HMGB1, PTPRD, CYP2J2, PRDM6, FAM212A, FKBP1A, SH2B3, CHN1, OLFML3, ADORA2A, SREBF1, LEP, PDPN, DLX4, INHBA, PCDHA2, ANXA4, CALM1, ERO1A, EFHD1, PCDHA6, FBN2, PTPRF, ADAMTS3, HMGB3, EPHA3, PCDHAC2, SPRED1, NDRG1, MFAP5, LY6D, FLNB, CRKL, MTMR4, BASP1, D…	3074, 358, 2625, 1050, 83452, 56141, 8428, 1404, 3620, 90865, 1785, 29923, 1454, 1296, 4909, 4017, 5167, 23328, 4254, 11178, 8994, 3146, 5789, 1573, 93166, 389119, 2280, 10019, 1123, 56944, 135, 6720, 3952, 10630, 1748, 3624, 56146, 307, 801, 30001, 80303, 56142, 2201, 5792, 9508, 3149, 2042, 56134, 161742, 10397, 8076, 8581, 2317, 1399, 9110, 10409, 81704, 8321, 1832, 54331, 3176, 26037, 5066, 1…
cell-cell adhesion via plasma-membrane adhesion molecules	GO:0098742	1.25329e-12	0	23	3.64592	133	PCDHA7, PCDHA9, CADM3, PTPRD, PCDHA2, PCDHA6, PCDHAC2, PCDHA13, CLDN1, ICAM1, PCDHA3, NECTIN4, PCDHA1, CLDN9, VCAM1, PCDHA4, PCDHA10, PCDHA11, PCDHA5, PCDHA8, PCDHAC1, PIK3CB, PCDHA12	56141, 9752, 57863, 5789, 56146, 56142, 56134, 56136, 9076, 3383, 56145, 81607, 56147, 9080, 7412, 56144, 56139, 56138, 56143, 56140, 56135, 5291, 56137
single-organism developmental process	GO:0044767	1.97701e-12	0	161	102.004	3721	HEXB, AQP1, GATA3, CEBPA, RAB33B, MORF4L2, PCDHA7, STK24, HAPLN1, IDO1, DNM2, CSNK1E, COL8A2, NTF4, LOXL2, ENPP1, SASH1, KITLG, LZTS1, PDCD4, LIMD1, HMGB1, PTPRD, ST6GAL1, PRDM6, FAM212A, FKBP1A, SH2B3, CHN1, OLFML3, ADORA2A, SREBF1, LEP, PDPN, DLX4, INHBA, PCDHA2, CALM1, ERO1A, EFHD1, PCDHA6, FBN2, PTPRF, HMGB3, EPHA3, PCDHAC2, SPRED1, NQO1, NDRG1, MFAP5, LY6D, FLNB, CRKL, BASP1, FZD1, DSP, HNMT…	3074, 358, 2625, 1050, 83452, 9643, 56141, 8428, 1404, 3620, 1785, 1454, 1296, 4909, 4017, 5167, 23328, 4254, 11178, 27250, 8994, 3146, 5789, 6480, 93166, 389119, 2280, 10019, 1123, 56944, 135, 6720, 3952, 10630, 1748, 3624, 56146, 801, 30001, 80303, 56142, 2201, 5792, 3149, 2042, 56134, 161742, 1728, 10397, 8076, 8581, 2317, 1399, 10409, 8321, 1832, 3176, 26037, 5066, 10272, 1749, 688, 401265, 4…
homophilic cell adhesion via plasma membrane adhesion molecules	GO:0007156	5.31018e-11	0	18	2.54941	93	PCDHA7, PCDHA9, CADM3, PCDHA2, PCDHA6, PCDHAC2, PCDHA13, PCDHA3, NECTIN4, PCDHA1, PCDHA4, PCDHA10, PCDHA11, PCDHA5, PCDHA8, PCDHAC1, PIK3CB, PCDHA12	56141, 9752, 57863, 56146, 56142, 56134, 56136, 56145, 81607, 56147, 56144, 56139, 56138, 56143, 56140, 56135, 5291, 56137
cell-cell adhesion	GO:0098609	6.89373e-11	0	47	16.5848	605	GATA3, PCDHA7, IDO1, PCDHA9, CADM3, COL8A2, HMGB1, PTPRD, FKBP1A, LEP, PDPN, PCDHA2, PCDHA6, PCDHAC2, COL14A1, DOCK8, PCDHA13, DSP, FSTL3, CLDN1, BRAF, EFNB1, ICAM1, CITED2, PCDHA3, NECTIN4, PIK3R1, CEBPB, IL6, BMP4, SLAMF1, SP3, PCDHA1, CLDN9, VCAM1, PCDHA4, PDE5A, FCER1G, BCL6, PCDHA10, PCDHA11, PCDHA5, GLDN, PCDHA8, PCDHAC1, PIK3CB, PCDHA12	2625, 56141, 3620, 9752, 57863, 1296, 3146, 5789, 2280, 3952, 10630, 56146, 56142, 56134, 7373, 81704, 56136, 1832, 10272, 9076, 673, 1947, 3383, 10370, 56145, 81607, 5295, 1051, 3569, 652, 6504, 6670, 56147, 9080, 7412, 56144, 8654, 2207, 604, 56139, 56138, 56143, 342035, 56140, 56135, 5291, 56137
nervous system development	GO:0007399	1.49802e-09	0	78	39.6117	1445	HEXB, AQP1, GATA3, PCDHA7, STK24, HAPLN1, DNM2, CSNK1E, NTF4, LZTS1, HMGB1, PTPRD, PRDM6, FAM212A, CHN1, ADORA2A, LEP, INHBA, PCDHA2, CALM1, EFHD1, PCDHA6, PTPRF, EPHA3, PCDHAC2, NDRG1, BASP1, FZD1, HNMT, SIPA1L1, PAM, DLX5, SEMA4B, ZEB2, BRAF, WNT2, P2RY1, EFNB1, PCDHA3, INHA, CEBPB, ADGRA2, IL6, BMP4, TPBG, NREP, SMARCB1, PLXNA3, PCDHA1, MTHFD1L, LAMA2, VEGFA, PCDHA4, SDC2, SPP1, PLXDC1, CSF1, …	3074, 358, 2625, 56141, 8428, 1404, 1785, 1454, 4909, 11178, 3146, 5789, 93166, 389119, 1123, 135, 3952, 3624, 56146, 801, 80303, 56142, 5792, 2042, 56134, 10397, 10409, 8321, 3176, 26037, 5066, 1749, 10509, 9839, 673, 7472, 5028, 1947, 56145, 3623, 1051, 25960, 3569, 652, 7162, 9315, 6598, 55558, 56147, 25902, 3908, 7422, 56144, 6383, 6696, 57125, 1435, 6751, 4915, 2022, 1200, 112724, 604, 56139…
cell surface receptor signaling pathway	GO:0007166	4.14695e-09	0	92	51.3445	1873	GATA3, CEBPA, IL33, DNM2, CSNK1E, NTF4, ENPP1, SASH1, KITLG, LIMD1, PTPRD, ITGAM, TSPAN7, MESDC2, FKBP1A, CHN1, ADORA2A, SREBF1, LEP, INHBA, ANXA4, CALM1, FBN2, PTPRF, ADAMTS3, MAPK8, EPHA3, SPRED1, GPR17, MTMR4, CYBB, FZD1, GNG2, SIPA1L1, FSTL3, DLX5, MID1, LAMA5, SEMA4B, ZEB2, WNT2, P2RY1, EFNB1, ICAM1, ERRFI1, CITED2, MYOF, PIK3R1, INHA, ADGRA2, IL6, DKK3, BMP4, NREP, TNFSF12, SLAMF1, KRT19, P…	2625, 1050, 90865, 1785, 1454, 4909, 5167, 23328, 4254, 8994, 5789, 3684, 7102, 23184, 2280, 1123, 135, 6720, 3952, 3624, 307, 801, 2201, 5792, 9508, 5599, 2042, 161742, 2840, 9110, 1536, 8321, 54331, 26037, 10272, 1749, 4281, 3911, 10509, 9839, 7472, 5028, 1947, 3383, 54206, 10370, 26509, 5295, 3623, 25960, 3569, 27122, 652, 9315, 8742, 6504, 3880, 55558, 59338, 7422, 203100, 7412, 8992, 23266, …
regulation of cell differentiation	GO:0045595	8.36837e-09	0	61	28.6465	1045	GATA3, CEBPA, MORF4L2, STK24, DNM2, NTF4, LOXL2, ENPP1, KITLG, LZTS1, PDCD4, LIMD1, HMGB1, PTPRD, ST6GAL1, PRDM6, CHN1, LEP, INHBA, FBN2, PTPRF, HMGB3, EPHA3, FZD1, EID1, SIPA1L1, FSTL3, DLX5, KLF5, TMEM176B, SEMA4B, ZEB2, BRAF, WNT2, ERRFI1, PIK3R1, INHA, CEBPB, ADGRA2, IL6, BMP4, OSR1, KMT2E, NREP, PLXNA3, VEGFA, MAFF, SDC2, SPP1, PDE5A, CSF1, NTRK2, BCL6, RARRES2, CXCL14, PLXND1, SEMA4C, CX3CR…	2625, 1050, 9643, 8428, 1785, 4909, 4017, 5167, 4254, 11178, 27250, 8994, 3146, 5789, 6480, 93166, 1123, 3952, 3624, 2201, 5792, 3149, 2042, 8321, 23741, 26037, 10272, 1749, 688, 28959, 10509, 9839, 673, 7472, 54206, 5295, 3623, 1051, 25960, 3569, 652, 130497, 55904, 9315, 55558, 7422, 23764, 6383, 6696, 8654, 1435, 4915, 604, 5919, 9547, 23129, 54910, 1524, 654, 6324, 7020
cell differentiation	GO:0030154	1.45268e-08	0	107	64.9413	2369	HEXB, GATA3, CEBPA, MORF4L2, STK24, DNM2, CSNK1E, NTF4, LOXL2, ENPP1, KITLG, LZTS1, PDCD4, LIMD1, HMGB1, PTPRD, ST6GAL1, ITGAM, PRDM6, SH2B3, CHN1, SREBF1, LEP, INHBA, ANXA4, ERO1A, EFHD1, FBN2, PTPRF, HMGB3, EPHA3, NDRG1, LY6D, FLNB, BASP1, FZD1, EID1, DSP, SIPA1L1, FSTL3, DLX5, KLF5, LAMA5, TMEM176B, SEMA4B, ZEB2, BRAF, WNT2, TCF21, P2RY1, EFNB1, ICAM1, ERRFI1, CITED2, PIK3R1, INHA, CEBPB, ADGR…	3074, 2625, 1050, 9643, 8428, 1785, 1454, 4909, 4017, 5167, 4254, 11178, 27250, 8994, 3146, 5789, 6480, 3684, 93166, 10019, 1123, 6720, 3952, 3624, 307, 30001, 80303, 2201, 5792, 3149, 2042, 10397, 8581, 2317, 10409, 8321, 23741, 1832, 26037, 10272, 1749, 688, 3911, 28959, 10509, 9839, 673, 7472, 6943, 5028, 1947, 3383, 54206, 10370, 5295, 3623, 1051, 25960, 3569, 652, 130497, 55904, 54890, 9315,…
enzyme linked receptor protein signaling pathway	GO:0007167	2.1364e-08	0	47	19.7647	721	GATA3, DNM2, NTF4, ENPP1, PTPRD, FKBP1A, CHN1, SREBF1, LEP, INHBA, FBN2, PTPRF, ADAMTS3, EPHA3, SPRED1, MTMR4, CYBB, FZD1, SIPA1L1, FSTL3, DLX5, EFNB1, ERRFI1, CITED2, MYOF, PIK3R1, INHA, ADGRA2, DKK3, BMP4, NREP, PLEKHA1, VEGFA, HTRA4, ATP6V0E1, SDC2, IGF2R, FGF22, INSR, CSF1, NTRK2, HTRA1, ENG, FLT1, BMP6, GREM2, PIK3CB	2625, 1785, 4909, 5167, 5789, 2280, 1123, 6720, 3952, 3624, 2201, 5792, 9508, 2042, 161742, 9110, 1536, 8321, 26037, 10272, 1749, 1947, 54206, 10370, 26509, 5295, 3623, 25960, 27122, 652, 9315, 59338, 7422, 203100, 8992, 6383, 3482, 27006, 3643, 1435, 4915, 5654, 2022, 2321, 654, 64388, 5291
locomotion	GO:0040011	4.34311e-08	0	60	29.2222	1066	HEXB, GATA3, STK24, IL33, LOXL2, SASH1, KITLG, LIMD1, HMGB1, ST6GAL1, ITGAM, CHN1, BIN2, LEP, PDPN, PTPRF, EPHA3, DOCK8, DLX5, LAMA5, SEMA4B, ZEB2, BRAF, P2RY1, EFNB1, ICAM1, TREM1, CITED2, ENPP2, PIK3R1, ADGRA2, IL6, BMP4, TNFSF12, PLXNA3, ARRDC3, LAMA2, VEGFA, VCAM1, SDC2, INSR, FSCN1, CSF1, NTRK2, ACKR2, FCER1G, SLC16A3, ENG, CGA, CCSAP, RARRES2, FLT1, CXCL14, PLXND1, SCARB1, SEMA4C, CX3CR1, A…	3074, 2625, 8428, 90865, 4017, 23328, 4254, 8994, 3146, 6480, 3684, 1123, 51411, 3952, 10630, 5792, 2042, 81704, 1749, 3911, 10509, 9839, 673, 5028, 1947, 3383, 54210, 10370, 5168, 5295, 25960, 3569, 652, 8742, 55558, 57561, 3908, 7422, 7412, 6383, 3643, 6624, 1435, 4915, 1238, 2207, 9123, 2022, 1081, 126731, 5919, 2321, 9547, 23129, 949, 54910, 1524, 283, 6324, 5291
response to chemical	GO:0042221	4.74223e-08	0	114	72.3154	2638	AQP1, GATA3, CEBPA, STK24, IDO1, DNM2, LOXL2, ENPP1, SASH1, HMGB1, BACH1, CYP2J2, ST6GAL1, FKBP1A, CHN1, SREBF1, BIN2, LEP, INHBA, CALM1, ERO1A, FBN2, ADAMTS3, MAPK8, EPHA3, SPRED1, NQO1, NDRG1, GPR17, LY6D, MTMR4, CYBB, FZD1, LANCL2, GNG2, HNMT, CDK19, PAM, FSTL3, DLX5, MID1, SEMA4B, BRAF, WNT2, TCF21, P2RY1, EFNB1, ICAM1, TREM1, CDO1, ERRFI1, CITED2, ENPP2, MYOF, PIK3R1, CEBPB, ADGRA2, IL6, DKK…	358, 2625, 1050, 8428, 3620, 1785, 4017, 5167, 23328, 3146, 571, 1573, 6480, 2280, 1123, 6720, 51411, 3952, 3624, 801, 30001, 2201, 9508, 5599, 2042, 161742, 1728, 10397, 2840, 8581, 9110, 1536, 8321, 55915, 54331, 3176, 23097, 5066, 10272, 1749, 4281, 10509, 673, 7472, 6943, 5028, 1947, 3383, 54210, 1036, 54206, 10370, 5168, 26509, 5295, 1051, 25960, 3569, 27122, 5730, 652, 130497, 55904, 9315, …
regulation of multicellular organismal process	GO:0051239	5.23747e-08	0	87	49.9738	1823	AQP1, GATA3, CEBPA, STK24, IDO1, IL33, DNM2, HILPDA, NTF4, LOXL2, ENPP1, SASH1, KITLG, LZTS1, LIMD1, HMGB1, PTPRD, CYP2J2, CHN1, SREBF1, LEP, INHBA, ANXA4, CALM1, FBN2, PTPRF, EPHA3, MTMR4, BASP1, FZD1, DSP, SIPA1L1, FSTL3, DLX5, LAMA5, TMEM176B, SEMA4B, ZEB2, BRAF, WNT2, P2RY1, ICAM1, ERRFI1, CITED2, ENPP2, APLN, PIK3R1, INHA, CEBPB, ADGRA2, IL6, PTGDS, BMP4, OSR1, TPBG, KMT2E, NREP, LIPG, TNFSF…	358, 2625, 1050, 8428, 3620, 90865, 1785, 29923, 4909, 4017, 5167, 23328, 4254, 11178, 8994, 3146, 5789, 1573, 1123, 6720, 3952, 3624, 307, 801, 2201, 5792, 2042, 9110, 10409, 8321, 1832, 26037, 10272, 1749, 3911, 28959, 10509, 9839, 673, 7472, 5028, 3383, 54206, 10370, 5168, 8862, 5295, 3623, 1051, 25960, 3569, 5730, 652, 130497, 7162, 55904, 9315, 9388, 8742, 6504, 55558, 57561, 3908, 7422, 423…
gonad development	GO:0008406	9.31176e-08	0	18	4.00229	146	GATA3, KITLG, LEP, INHBA, BASP1, FSTL3, TCF21, ICAM1, CITED2, INHA, CEBPB, BMP4, OSR1, PLEKHA1, VEGFA, NRIP1, INSR, ANG	2625, 4254, 3952, 3624, 10409, 10272, 6943, 3383, 10370, 3623, 1051, 652, 130497, 59338, 7422, 8204, 3643, 283
animal organ development	GO:0048513	1.10384e-07	0	96	58.1429	2121	AQP1, GATA3, CEBPA, RAB33B, DNM2, COL8A2, NTF4, LOXL2, ENPP1, KITLG, HMGB1, FKBP1A, SH2B3, SREBF1, LEP, PDPN, INHBA, CALM1, ERO1A, FBN2, EPHA3, MFAP5, LY6D, FLNB, CRKL, BASP1, FZD1, DSP, HNMT, PAM, FSTL3, DLX5, KLF5, KLHL31, LAMA5, TMEM176B, SEMA4B, ZEB2, CLDN1, BRAF, WNT2, TCF21, EFNB1, ICAM1, CDO1, ERRFI1, CITED2, APLN, PIK3R1, INHA, CEBPB, IL6, DKK3, BMP4, OSR1, KMT2E, PLAC1, SLAMF1, KRT19, PL…	358, 2625, 1050, 83452, 1785, 1296, 4909, 4017, 5167, 4254, 3146, 2280, 10019, 6720, 3952, 10630, 3624, 801, 30001, 2201, 2042, 8076, 8581, 2317, 1399, 10409, 8321, 1832, 3176, 5066, 10272, 1749, 688, 401265, 3911, 28959, 10509, 9839, 9076, 673, 7472, 6943, 1947, 3383, 1036, 54206, 10370, 8862, 5295, 3623, 1051, 3569, 27122, 652, 130497, 55904, 10761, 6504, 3880, 55558, 6670, 57561, 25902, 3908, …
ovulation cycle process	GO:0022602	1.11137e-07	0	12	1.72702	63	KITLG, LEP, INHBA, PAM, ICAM1, INHA, CEBPB, BMP4, PLEKHA1, VEGFA, NRIP1, ANG	4254, 3952, 3624, 5066, 3383, 3623, 1051, 652, 59338, 7422, 8204, 283
development of primary sexual characteristics	GO:0045137	1.27544e-07	0	18	4.08453	149	GATA3, KITLG, LEP, INHBA, BASP1, FSTL3, TCF21, ICAM1, CITED2, INHA, CEBPB, BMP4, OSR1, PLEKHA1, VEGFA, NRIP1, INSR, ANG	2625, 4254, 3952, 3624, 10409, 10272, 6943, 3383, 10370, 3623, 1051, 652, 130497, 59338, 7422, 8204, 3643, 283
cell migration	GO:0016477	1.36596e-07	0	52	24.4524	892	HEXB, GATA3, STK24, IL33, LOXL2, SASH1, KITLG, LIMD1, HMGB1, ITGAM, BIN2, LEP, PTPRF, EPHA3, DOCK8, LAMA5, SEMA4B, ZEB2, BRAF, P2RY1, EFNB1, ICAM1, TREM1, CITED2, ENPP2, PIK3R1, ADGRA2, IL6, BMP4, TNFSF12, PLXNA3, LAMA2, VEGFA, VCAM1, SDC2, INSR, FSCN1, CSF1, NTRK2, FCER1G, SLC16A3, ENG, CGA, RARRES2, FLT1, CXCL14, PLXND1, SCARB1, SEMA4C, CX3CR1, ANG, PIK3CB	3074, 2625, 8428, 90865, 4017, 23328, 4254, 8994, 3146, 3684, 51411, 3952, 5792, 2042, 81704, 3911, 10509, 9839, 673, 5028, 1947, 3383, 54210, 10370, 5168, 5295, 25960, 3569, 652, 8742, 55558, 3908, 7422, 7412, 6383, 3643, 6624, 1435, 4915, 2207, 9123, 2022, 1081, 5919, 2321, 9547, 23129, 949, 54910, 1524, 283, 5291
cell motility	GO:0048870	1.71817e-07	0	54	26.0423	950	HEXB, GATA3, STK24, IL33, LOXL2, SASH1, KITLG, LIMD1, HMGB1, ITGAM, BIN2, LEP, PDPN, PTPRF, EPHA3, DOCK8, LAMA5, SEMA4B, ZEB2, BRAF, P2RY1, EFNB1, ICAM1, TREM1, CITED2, ENPP2, PIK3R1, ADGRA2, IL6, BMP4, TNFSF12, PLXNA3, LAMA2, VEGFA, VCAM1, SDC2, INSR, FSCN1, CSF1, NTRK2, FCER1G, SLC16A3, ENG, CGA, CCSAP, RARRES2, FLT1, CXCL14, PLXND1, SCARB1, SEMA4C, CX3CR1, ANG, PIK3CB	3074, 2625, 8428, 90865, 4017, 23328, 4254, 8994, 3146, 3684, 51411, 3952, 10630, 5792, 2042, 81704, 3911, 10509, 9839, 673, 5028, 1947, 3383, 54210, 10370, 5168, 5295, 25960, 3569, 652, 8742, 55558, 3908, 7422, 7412, 6383, 3643, 6624, 1435, 4915, 2207, 9123, 2022, 1081, 126731, 5919, 2321, 9547, 23129, 949, 54910, 1524, 283, 5291
localization of cell	GO:0051674	1.71817e-07	0	54	26.0423	950	HEXB, GATA3, STK24, IL33, LOXL2, SASH1, KITLG, LIMD1, HMGB1, ITGAM, BIN2, LEP, PDPN, PTPRF, EPHA3, DOCK8, LAMA5, SEMA4B, ZEB2, BRAF, P2RY1, EFNB1, ICAM1, TREM1, CITED2, ENPP2, PIK3R1, ADGRA2, IL6, BMP4, TNFSF12, PLXNA3, LAMA2, VEGFA, VCAM1, SDC2, INSR, FSCN1, CSF1, NTRK2, FCER1G, SLC16A3, ENG, CGA, CCSAP, RARRES2, FLT1, CXCL14, PLXND1, SCARB1, SEMA4C, CX3CR1, ANG, PIK3CB	3074, 2625, 8428, 90865, 4017, 23328, 4254, 8994, 3146, 3684, 51411, 3952, 10630, 5792, 2042, 81704, 3911, 10509, 9839, 673, 5028, 1947, 3383, 54210, 10370, 5168, 5295, 25960, 3569, 652, 8742, 55558, 3908, 7422, 7412, 6383, 3643, 6624, 1435, 4915, 2207, 9123, 2022, 1081, 126731, 5919, 2321, 9547, 23129, 949, 54910, 1524, 283, 5291
regulation of cellular response to growth factor stimulus	GO:0090287	2.1703e-07	0	19	4.68762	171	GATA3, DNM2, FBN2, ADAMTS3, MTMR4, FZD1, FSTL3, CITED2, MYOF, ADGRA2, DKK3, BMP4, NREP, VEGFA, HTRA4, HTRA1, ENG, FLT1, GREM2	2625, 1785, 2201, 9508, 9110, 8321, 10272, 10370, 26509, 25960, 27122, 652, 9315, 7422, 203100, 5654, 2022, 2321, 64388
reproductive structure development	GO:0048608	3.2013e-07	0	26	8.41578	307	GATA3, CEBPA, KITLG, LEP, INHBA, BASP1, FSTL3, WNT2, TCF21, ICAM1, CITED2, INHA, CEBPB, BMP4, OSR1, PLAC1, KRT19, SP3, PLEKHA1, VEGFA, SPP1, NRIP1, INSR, HTRA1, BMP6, ANG	2625, 1050, 4254, 3952, 3624, 10409, 10272, 7472, 6943, 3383, 10370, 3623, 1051, 652, 130497, 10761, 3880, 6670, 59338, 7422, 6696, 8204, 3643, 5654, 654, 283
reproductive system development	GO:0061458	4.11751e-07	0	26	8.52543	311	GATA3, CEBPA, KITLG, LEP, INHBA, BASP1, FSTL3, WNT2, TCF21, ICAM1, CITED2, INHA, CEBPB, BMP4, OSR1, PLAC1, KRT19, SP3, PLEKHA1, VEGFA, SPP1, NRIP1, INSR, HTRA1, BMP6, ANG	2625, 1050, 4254, 3952, 3624, 10409, 10272, 7472, 6943, 3383, 10370, 3623, 1051, 652, 130497, 10761, 3880, 6670, 59338, 7422, 6696, 8204, 3643, 5654, 654, 283
regulation of multicellular organismal development	GO:2000026	4.5258e-07	0	62	32.7311	1194	AQP1, GATA3, STK24, IDO1, DNM2, NTF4, LOXL2, ENPP1, SASH1, KITLG, LZTS1, HMGB1, PTPRD, CHN1, LEP, INHBA, FBN2, PTPRF, EPHA3, BASP1, FZD1, SIPA1L1, FSTL3, LAMA5, TMEM176B, SEMA4B, ZEB2, BRAF, WNT2, ERRFI1, CITED2, ENPP2, PIK3R1, INHA, CEBPB, ADGRA2, IL6, BMP4, OSR1, TPBG, KMT2E, NREP, TNFSF12, PLXNA3, LAMA2, VEGFA, MAFF, SDC2, SPP1, INSR, CSF1, NTRK2, ENG, BCL6, CCSAP, FLT1, PLXND1, SEMA4C, CX3CR1…	358, 2625, 8428, 3620, 1785, 4909, 4017, 5167, 23328, 4254, 11178, 3146, 5789, 1123, 3952, 3624, 2201, 5792, 2042, 10409, 8321, 26037, 10272, 3911, 28959, 10509, 9839, 673, 7472, 54206, 10370, 5168, 5295, 3623, 1051, 25960, 3569, 652, 130497, 7162, 55904, 9315, 8742, 55558, 3908, 7422, 23764, 6383, 6696, 3643, 1435, 4915, 2022, 604, 126731, 2321, 23129, 54910, 1524, 654, 6324, 7020
sex differentiation	GO:0007548	4.85414e-07	0	19	4.93433	180	GATA3, KITLG, LEP, INHBA, BASP1, FSTL3, TCF21, ICAM1, CITED2, INHA, CEBPB, BMP4, OSR1, PLEKHA1, VEGFA, NRIP1, INSR, BMP6, ANG	2625, 4254, 3952, 3624, 10409, 10272, 6943, 3383, 10370, 3623, 1051, 652, 130497, 59338, 7422, 8204, 3643, 654, 283
regulation of developmental process	GO:0050793	5.57602e-07	0	73	41.3936	1510	HEXB, AQP1, GATA3, MORF4L2, STK24, IDO1, DNM2, CSNK1E, NTF4, LOXL2, ENPP1, SASH1, KITLG, LZTS1, LIMD1, HMGB1, PTPRD, ST6GAL1, PRDM6, CHN1, LEP, PDPN, INHBA, FBN2, PTPRF, EPHA3, BASP1, FZD1, SIPA1L1, FSTL3, LAMA5, TMEM176B, SEMA4B, ZEB2, BRAF, WNT2, ICAM1, ERRFI1, CITED2, ENPP2, PIK3R1, INHA, CEBPB, ADGRA2, IL6, BMP4, OSR1, TPBG, KMT2E, NREP, TNFSF12, PLXNA3, LAMA2, VEGFA, MAFF, SDC2, SPP1, PDE5A,…	3074, 358, 2625, 9643, 8428, 3620, 1785, 1454, 4909, 4017, 5167, 23328, 4254, 11178, 8994, 3146, 5789, 6480, 93166, 1123, 3952, 10630, 3624, 2201, 5792, 2042, 10409, 8321, 26037, 10272, 3911, 28959, 10509, 9839, 673, 7472, 3383, 54206, 10370, 5168, 5295, 3623, 1051, 25960, 3569, 652, 130497, 7162, 55904, 9315, 8742, 55558, 3908, 7422, 23764, 6383, 6696, 8654, 3643, 1435, 4915, 2022, 604, 126731, …
female gonad development	GO:0008585	5.99048e-07	0	12	2.00115	73	KITLG, LEP, INHBA, ICAM1, INHA, CEBPB, BMP4, PLEKHA1, VEGFA, NRIP1, INSR, ANG	4254, 3952, 3624, 3383, 3623, 1051, 652, 59338, 7422, 8204, 3643, 283
cellular developmental process	GO:0048869	7.96721e-07	0	110	72.5895	2648	HEXB, GATA3, CEBPA, MORF4L2, STK24, DNM2, CSNK1E, NTF4, LOXL2, ENPP1, KITLG, LZTS1, PDCD4, LIMD1, HMGB1, PTPRD, ST6GAL1, ITGAM, PRDM6, SH2B3, CHN1, SREBF1, LEP, PDPN, INHBA, ANXA4, ERO1A, EFHD1, FBN2, PTPRF, HMGB3, EPHA3, NDRG1, LY6D, FLNB, BASP1, FZD1, EID1, DSP, SIPA1L1, FSTL3, DLX5, KLF5, LAMA5, TMEM176B, SEMA4B, ZEB2, BRAF, WNT2, TCF21, P2RY1, EFNB1, ICAM1, ERRFI1, CITED2, ENPP2, PIK3R1, INHA…	3074, 2625, 1050, 9643, 8428, 1785, 1454, 4909, 4017, 5167, 4254, 11178, 27250, 8994, 3146, 5789, 6480, 3684, 93166, 10019, 1123, 6720, 3952, 10630, 3624, 307, 30001, 80303, 2201, 5792, 3149, 2042, 10397, 8581, 2317, 10409, 8321, 23741, 1832, 26037, 10272, 1749, 688, 3911, 28959, 10509, 9839, 673, 7472, 6943, 5028, 1947, 3383, 54206, 10370, 5168, 5295, 3623, 1051, 25960, 3569, 652, 130497, 55904,…
development of primary female sexual characteristics	GO:0046545	8.10419e-07	0	12	2.05597	75	KITLG, LEP, INHBA, ICAM1, INHA, CEBPB, BMP4, PLEKHA1, VEGFA, NRIP1, INSR, ANG	4254, 3952, 3624, 3383, 3623, 1051, 652, 59338, 7422, 8204, 3643, 283
chemotaxis	GO:0006935	9.37898e-07	0	28	10.0606	367	GATA3, HMGB1, ST6GAL1, CHN1, BIN2, DLX5, SEMA4B, EFNB1, TREM1, ENPP2, ADGRA2, IL6, BMP4, PLXNA3, LAMA2, VEGFA, VCAM1, CSF1, ACKR2, FCER1G, RARRES2, FLT1, CXCL14, PLXND1, SEMA4C, CX3CR1, SCN1B, PIK3CB	2625, 3146, 6480, 1123, 51411, 1749, 10509, 1947, 54210, 5168, 25960, 3569, 652, 55558, 3908, 7422, 7412, 1435, 1238, 2207, 5919, 2321, 9547, 23129, 54910, 1524, 6324, 5291
response to retinoic acid	GO:0032526	9.39049e-07	0	12	2.08338	76	AQP1, SREBF1, LEP, EPHA3, WNT2, BMP4, OSR1, KMT2E, IGF2R, BMP6, DUSP1, ACER2	358, 6720, 3952, 2042, 7472, 652, 130497, 55904, 3482, 654, 1843, 340485
taxis	GO:0042330	9.90255e-07	0	28	10.088	368	GATA3, HMGB1, ST6GAL1, CHN1, BIN2, DLX5, SEMA4B, EFNB1, TREM1, ENPP2, ADGRA2, IL6, BMP4, PLXNA3, LAMA2, VEGFA, VCAM1, CSF1, ACKR2, FCER1G, RARRES2, FLT1, CXCL14, PLXND1, SEMA4C, CX3CR1, SCN1B, PIK3CB	2625, 3146, 6480, 1123, 51411, 1749, 10509, 1947, 54210, 5168, 25960, 3569, 652, 55558, 3908, 7422, 7412, 1435, 1238, 2207, 5919, 2321, 9547, 23129, 54910, 1524, 6324, 5291
regulation of transmembrane receptor protein serine/threonine kinase signaling pathway	GO:0090092	1.0466e-06	0	17	4.2216	154	DNM2, FKBP1A, INHBA, FBN2, MTMR4, FZD1, FSTL3, CITED2, INHA, DKK3, BMP4, NREP, HTRA4, HTRA1, ENG, BMP6, GREM2	1785, 2280, 3624, 2201, 9110, 8321, 10272, 10370, 3623, 27122, 652, 9315, 203100, 5654, 2022, 654, 64388
cell communication	GO:0007154	1.08055e-06	0	150	109.378	3990	GATA3, CEBPA, RAB33B, STK24, IL33, DNM2, HILPDA, RASEF, ARHGAP45, CSNK1E, SH3BGRL, NTF4, MKNK1, ENPP1, SASH1, KITLG, CYTH4, LZTS1, PDCD4, LIMD1, HMGB1, PTPRD, ITGAM, TSPAN7, MESDC2, FKBP1A, SH2B3, CHN1, ADORA2A, SREBF1, LEP, PDPN, INHBA, ANXA4, CALM1, ERO1A, FBN2, PTPRF, ADAMTS3, MAPK8, EPHA3, SPRED1, NQO1, NDRG1, GPR17, FLNB, CRKL, PRKD3, MTMR4, DOCK8, CYBB, FZD1, LANCL2, DSP, GNG2, SIPA1L1, FST…	2625, 1050, 83452, 8428, 90865, 1785, 29923, 158158, 23526, 1454, 6451, 4909, 8569, 5167, 23328, 4254, 27128, 11178, 27250, 8994, 3146, 5789, 3684, 7102, 23184, 2280, 10019, 1123, 135, 6720, 3952, 10630, 3624, 307, 801, 30001, 2201, 5792, 9508, 5599, 2042, 161742, 1728, 10397, 2840, 2317, 1399, 23683, 9110, 81704, 1536, 8321, 55915, 1832, 54331, 26037, 10272, 1749, 4281, 3911, 10509, 9839, 673, 7…
response to acid chemical	GO:0001101	1.16779e-06	0	20	5.72931	209	AQP1, SREBF1, LEP, EPHA3, LANCL2, WNT2, ICAM1, CDO1, CEBPB, IL6, BMP4, OSR1, KMT2E, IGF2R, NTRK2, UBR1, BMP6, TFAP2A, DUSP1, ACER2	358, 6720, 3952, 2042, 55915, 7472, 3383, 1036, 1051, 3569, 652, 130497, 55904, 3482, 4915, 197131, 654, 7020, 1843, 340485
extracellular matrix organization	GO:0030198	1.23113e-06	0	22	6.79841	248	HAPLN1, COL8A2, LOXL2, ITGAM, FKBP1A, ERO1A, FBN2, ADAMTS3, MFAP5, COL14A1, P4HA1, LAMA5, ICAM1, LAMA2, MFAP4, VCAM1, A2M, SPP1, EXOC8, FSCN1, HTRA1, THSD4	1404, 1296, 4017, 3684, 2280, 30001, 2201, 9508, 8076, 7373, 5033, 3911, 3383, 3908, 4239, 7412, 2, 6696, 149371, 6624, 5654, 79875
single organism signaling	GO:0044700	1.28403e-06	0	149	108.72	3966	GATA3, CEBPA, RAB33B, STK24, IL33, DNM2, HILPDA, RASEF, ARHGAP45, CSNK1E, SH3BGRL, NTF4, MKNK1, ENPP1, SASH1, KITLG, CYTH4, LZTS1, PDCD4, LIMD1, HMGB1, PTPRD, ITGAM, TSPAN7, MESDC2, FKBP1A, SH2B3, CHN1, ADORA2A, SREBF1, LEP, PDPN, INHBA, ANXA4, CALM1, ERO1A, FBN2, PTPRF, ADAMTS3, MAPK8, EPHA3, SPRED1, NQO1, NDRG1, GPR17, FLNB, CRKL, PRKD3, MTMR4, DOCK8, CYBB, FZD1, LANCL2, DSP, GNG2, SIPA1L1, FST…	2625, 1050, 83452, 8428, 90865, 1785, 29923, 158158, 23526, 1454, 6451, 4909, 8569, 5167, 23328, 4254, 27128, 11178, 27250, 8994, 3146, 5789, 3684, 7102, 23184, 2280, 10019, 1123, 135, 6720, 3952, 10630, 3624, 307, 801, 30001, 2201, 5792, 9508, 5599, 2042, 161742, 1728, 10397, 2840, 2317, 1399, 23683, 9110, 81704, 1536, 8321, 55915, 1832, 54331, 26037, 10272, 1749, 4281, 3911, 10509, 9839, 673, 7…
extracellular structure organization	GO:0043062	1.31731e-06	0	22	6.82583	249	HAPLN1, COL8A2, LOXL2, ITGAM, FKBP1A, ERO1A, FBN2, ADAMTS3, MFAP5, COL14A1, P4HA1, LAMA5, ICAM1, LAMA2, MFAP4, VCAM1, A2M, SPP1, EXOC8, FSCN1, HTRA1, THSD4	1404, 1296, 4017, 3684, 2280, 30001, 2201, 9508, 8076, 7373, 5033, 3911, 3383, 3908, 4239, 7412, 2, 6696, 149371, 6624, 5654, 79875
anatomical structure morphogenesis	GO:0009653	1.42484e-06	0	84	51.3171	1872	HEXB, AQP1, GATA3, RAB33B, DNM2, CSNK1E, COL8A2, NTF4, LOXL2, SASH1, LZTS1, LIMD1, HMGB1, PTPRD, ST6GAL1, FKBP1A, CHN1, LEP, PDPN, INHBA, FBN2, EPHA3, FLNB, CRKL, BASP1, FZD1, DSP, SIPA1L1, PAM, DLX5, KLF5, LAMA5, TMEM176B, SEMA4B, ZEB2, BRAF, WNT2, TCF21, EFNB1, ICAM1, ERRFI1, CITED2, ENPP2, CEBPB, ADGRA2, IL6, DKK3, BMP4, OSR1, CST6, TNFSF12, KRT19, PLXNA3, SP3, MTHFD1L, LAMA2, PLEKHA1, VEGFA, …	3074, 358, 2625, 83452, 1785, 1454, 1296, 4909, 4017, 23328, 11178, 8994, 3146, 5789, 6480, 2280, 1123, 3952, 10630, 3624, 2201, 2042, 2317, 1399, 10409, 8321, 1832, 26037, 5066, 1749, 688, 3911, 28959, 10509, 9839, 673, 7472, 6943, 1947, 3383, 54206, 10370, 5168, 1051, 25960, 3569, 27122, 652, 130497, 1474, 8742, 3880, 55558, 6670, 25902, 3908, 59338, 7422, 6383, 6696, 84033, 57125, 3643, 1435, …
ovulation cycle	GO:0042698	1.44015e-06	0	12	2.16562	79	KITLG, LEP, INHBA, PAM, ICAM1, INHA, CEBPB, BMP4, PLEKHA1, VEGFA, NRIP1, ANG	4254, 3952, 3624, 5066, 3383, 3623, 1051, 652, 59338, 7422, 8204, 283
signaling	GO:0023052	1.48998e-06	0	149	108.967	3975	GATA3, CEBPA, RAB33B, STK24, IL33, DNM2, HILPDA, RASEF, ARHGAP45, CSNK1E, SH3BGRL, NTF4, MKNK1, ENPP1, SASH1, KITLG, CYTH4, LZTS1, PDCD4, LIMD1, HMGB1, PTPRD, ITGAM, TSPAN7, MESDC2, FKBP1A, SH2B3, CHN1, ADORA2A, SREBF1, LEP, PDPN, INHBA, ANXA4, CALM1, ERO1A, FBN2, PTPRF, ADAMTS3, MAPK8, EPHA3, SPRED1, NQO1, NDRG1, GPR17, FLNB, CRKL, PRKD3, MTMR4, DOCK8, CYBB, FZD1, LANCL2, DSP, GNG2, SIPA1L1, FST…	2625, 1050, 83452, 8428, 90865, 1785, 29923, 158158, 23526, 1454, 6451, 4909, 8569, 5167, 23328, 4254, 27128, 11178, 27250, 8994, 3146, 5789, 3684, 7102, 23184, 2280, 10019, 1123, 135, 6720, 3952, 10630, 3624, 307, 801, 30001, 2201, 5792, 9508, 5599, 2042, 161742, 1728, 10397, 2840, 2317, 1399, 23683, 9110, 81704, 1536, 8321, 55915, 1832, 54331, 26037, 10272, 1749, 4281, 3911, 10509, 9839, 673, 7…
response to external stimulus	GO:0009605	1.53056e-06	0	69	39.3376	1435	AQP1, GATA3, STK24, IDO1, PHYHIP, IL33, HILPDA, SASH1, HMGB1, ST6GAL1, CHN1, SREBF1, BIN2, LEP, CALM1, PTPRF, MAPK8, NQO1, FZD1, ZNF175, CDK19, DLX5, SEMA4B, BRAF, P2RY1, BHLHE40, EFNB1, ICAM1, FAM111A, TREM1, ENPP2, CFI, INHA, CEBPB, ADGRA2, IL6, BMP4, ALKBH5, LIPG, PLXNA3, LAMA2, VEGFA, VCAM1, A2M, SPP1, SPX, INSR, CSF1, SSTR1, NTRK2, ACKR2, FCER1G, HTRA1, SLC2A1, BCL6, BTG2, RARRES2, FLT1, CXC…	358, 2625, 8428, 3620, 9796, 90865, 29923, 23328, 3146, 6480, 1123, 6720, 51411, 3952, 801, 5792, 5599, 1728, 8321, 7728, 23097, 1749, 10509, 673, 5028, 8553, 1947, 3383, 63901, 54210, 5168, 3426, 3623, 1051, 25960, 3569, 652, 54890, 9388, 55558, 3908, 7422, 7412, 2, 6696, 80763, 3643, 1435, 6751, 4915, 1238, 2207, 5654, 6513, 604, 7832, 5919, 2321, 9547, 23129, 949, 54910, 1524, 5272, 654, 283, …
response to growth factor	GO:0070848	2.56286e-06	0	32	13.076	477	GATA3, DNM2, FKBP1A, FBN2, ADAMTS3, SPRED1, MTMR4, FZD1, FSTL3, DLX5, WNT2, P2RY1, ERRFI1, CITED2, MYOF, ADGRA2, IL6, DKK3, BMP4, NREP, VEGFA, HTRA4, VCAM1, FGF22, INSR, NTRK2, HTRA1, ENG, FLT1, CX3CR1, BMP6, GREM2	2625, 1785, 2280, 2201, 9508, 161742, 9110, 8321, 10272, 1749, 7472, 5028, 54206, 10370, 26509, 25960, 3569, 27122, 652, 9315, 7422, 203100, 7412, 27006, 3643, 4915, 5654, 2022, 2321, 1524, 654, 64388
signal transduction	GO:0007165	2.94747e-06	0	140	101.675	3709	GATA3, CEBPA, RAB33B, STK24, IL33, DNM2, RASEF, ARHGAP45, CSNK1E, SH3BGRL, NTF4, MKNK1, ENPP1, SASH1, KITLG, CYTH4, PDCD4, LIMD1, HMGB1, PTPRD, ITGAM, TSPAN7, MESDC2, FKBP1A, SH2B3, CHN1, ADORA2A, SREBF1, LEP, PDPN, INHBA, ANXA4, CALM1, ERO1A, FBN2, PTPRF, ADAMTS3, MAPK8, EPHA3, SPRED1, NDRG1, GPR17, FLNB, CRKL, PRKD3, MTMR4, DOCK8, CYBB, FZD1, LANCL2, GNG2, SIPA1L1, FSTL3, DLX5, MID1, LAMA5, SEM…	2625, 1050, 83452, 8428, 90865, 1785, 158158, 23526, 1454, 6451, 4909, 8569, 5167, 23328, 4254, 27128, 27250, 8994, 3146, 5789, 3684, 7102, 23184, 2280, 10019, 1123, 135, 6720, 3952, 10630, 3624, 307, 801, 30001, 2201, 5792, 9508, 5599, 2042, 161742, 10397, 2840, 2317, 1399, 23683, 9110, 81704, 1536, 8321, 55915, 54331, 26037, 10272, 1749, 4281, 3911, 10509, 9839, 673, 7472, 6943, 5028, 1947, 338…
cellular response to chemical stimulus	GO:0070887	3.06023e-06	0	84	52.2765	1907	AQP1, GATA3, CEBPA, STK24, DNM2, ENPP1, SASH1, HMGB1, BACH1, CYP2J2, FKBP1A, SREBF1, BIN2, LEP, INHBA, ERO1A, FBN2, ADAMTS3, MAPK8, EPHA3, SPRED1, NQO1, NDRG1, GPR17, MTMR4, FZD1, LANCL2, GNG2, CDK19, FSTL3, DLX5, MID1, BRAF, WNT2, TCF21, P2RY1, ICAM1, TREM1, ERRFI1, CITED2, MYOF, PIK3R1, CEBPB, ADGRA2, IL6, DKK3, BMP4, OSR1, KMT2E, NREP, SSR1, SMARCB1, TNFSF12, PLEKHA1, VEGFA, HTRA4, VCAM1, ATP6…	358, 2625, 1050, 8428, 1785, 5167, 23328, 3146, 571, 1573, 2280, 6720, 51411, 3952, 3624, 30001, 2201, 9508, 5599, 2042, 161742, 1728, 10397, 2840, 9110, 8321, 55915, 54331, 23097, 10272, 1749, 4281, 673, 7472, 6943, 5028, 3383, 54210, 54206, 10370, 26509, 5295, 1051, 25960, 3569, 27122, 652, 130497, 55904, 9315, 6745, 6598, 8742, 59338, 7422, 203100, 7412, 8992, 8204, 27006, 3643, 1435, 6751, 49…
response to lipid	GO:0033993	3.07425e-06	0	39	17.8184	650	AQP1, IDO1, SASH1, HMGB1, SREBF1, LEP, INHBA, CALM1, MAPK8, EPHA3, NQO1, FZD1, LANCL2, HNMT, CDK19, PAM, WNT2, TCF21, ICAM1, CDO1, ERRFI1, CEBPB, IL6, PTGDS, BMP4, OSR1, KMT2E, VCAM1, SPP1, NRIP1, IGF2R, INSR, SSTR1, SCARB1, CX3CR1, BMP6, TFAP2A, DUSP1, ACER2	358, 3620, 23328, 3146, 6720, 3952, 3624, 801, 5599, 2042, 1728, 8321, 55915, 3176, 23097, 5066, 7472, 6943, 3383, 1036, 54206, 1051, 3569, 5730, 652, 130497, 55904, 7412, 6696, 8204, 3482, 3643, 6751, 949, 1524, 654, 7020, 1843, 340485
positive regulation of multicellular organismal process	GO:0051240	3.12048e-06	0	52	27.084	988	AQP1, GATA3, CEBPA, IDO1, IL33, HILPDA, LOXL2, SASH1, KITLG, HMGB1, PTPRD, LEP, INHBA, FBN2, EPHA3, BASP1, DLX5, ZEB2, BRAF, WNT2, P2RY1, ICAM1, CITED2, ENPP2, APLN, PIK3R1, INHA, CEBPB, ADGRA2, IL6, BMP4, OSR1, TPBG, KMT2E, LIPG, TNFSF12, SLAMF1, VEGFA, SPP1, PDE5A, CSF1, NTRK2, FCER1G, ENG, BCL6, FLT1, SCARB1, CX3CR1, BMP6, SCN1B, TFAP2A, HSPA1B	358, 2625, 1050, 3620, 90865, 29923, 4017, 23328, 4254, 3146, 5789, 3952, 3624, 2201, 2042, 10409, 1749, 9839, 673, 7472, 5028, 3383, 10370, 5168, 8862, 5295, 3623, 1051, 25960, 3569, 652, 130497, 7162, 55904, 9388, 8742, 6504, 7422, 6696, 8654, 1435, 4915, 2207, 2022, 604, 2321, 949, 1524, 654, 6324, 7020, 3304
cellular response to growth factor stimulus	GO:0071363	3.23115e-06	0	31	12.5825	459	GATA3, DNM2, FKBP1A, FBN2, ADAMTS3, SPRED1, MTMR4, FZD1, FSTL3, DLX5, WNT2, ERRFI1, CITED2, MYOF, ADGRA2, IL6, DKK3, BMP4, NREP, VEGFA, HTRA4, VCAM1, FGF22, INSR, NTRK2, HTRA1, ENG, FLT1, CX3CR1, BMP6, GREM2	2625, 1785, 2280, 2201, 9508, 161742, 9110, 8321, 10272, 1749, 7472, 54206, 10370, 26509, 25960, 3569, 27122, 652, 9315, 7422, 203100, 7412, 27006, 3643, 4915, 5654, 2022, 2321, 1524, 654, 64388
female sex differentiation	GO:0046660	3.62288e-06	0	12	2.35751	86	KITLG, LEP, INHBA, ICAM1, INHA, CEBPB, BMP4, PLEKHA1, VEGFA, NRIP1, INSR, ANG	4254, 3952, 3624, 3383, 3623, 1051, 652, 59338, 7422, 8204, 3643, 283
response to organic substance	GO:0010033	3.66085e-06	0	89	56.69	2068	AQP1, GATA3, CEBPA, IDO1, DNM2, ENPP1, SASH1, HMGB1, ST6GAL1, FKBP1A, SREBF1, LEP, INHBA, CALM1, ERO1A, FBN2, ADAMTS3, MAPK8, EPHA3, SPRED1, NQO1, GPR17, LY6D, MTMR4, FZD1, LANCL2, GNG2, HNMT, CDK19, PAM, FSTL3, DLX5, MID1, BRAF, WNT2, TCF21, P2RY1, ICAM1, CDO1, ERRFI1, CITED2, MYOF, PIK3R1, CEBPB, ADGRA2, IL6, DKK3, PTGDS, BMP4, OSR1, KMT2E, NREP, SSR1, SMARCB1, TNFSF12, VEGFA, HTRA4, VCAM1, ATP…	358, 2625, 1050, 3620, 1785, 5167, 23328, 3146, 6480, 2280, 6720, 3952, 3624, 801, 30001, 2201, 9508, 5599, 2042, 161742, 1728, 2840, 8581, 9110, 8321, 55915, 54331, 3176, 23097, 5066, 10272, 1749, 4281, 673, 7472, 6943, 5028, 3383, 1036, 54206, 10370, 26509, 5295, 1051, 25960, 3569, 27122, 5730, 652, 130497, 55904, 9315, 6745, 6598, 8742, 7422, 203100, 7412, 8992, 6383, 6696, 8204, 3482, 27006, …
developmental process involved in reproduction	GO:0003006	3.67584e-06	0	29	11.4038	416	HEXB, GATA3, CEBPA, KITLG, LEP, INHBA, BASP1, FSTL3, WNT2, TCF21, ICAM1, CITED2, INHA, CEBPB, BMP4, OSR1, PLAC1, KRT19, SP3, PLEKHA1, VEGFA, SPP1, NRIP1, PDE5A, INSR, CSF1, HTRA1, BMP6, ANG	3074, 2625, 1050, 4254, 3952, 3624, 10409, 10272, 7472, 6943, 3383, 10370, 3623, 1051, 652, 130497, 10761, 3880, 6670, 59338, 7422, 6696, 8204, 8654, 3643, 1435, 5654, 654, 283
response to oxygen-containing compound	GO:1901700	4.08267e-06	0	55	29.5786	1079	AQP1, GATA3, STK24, IDO1, DNM2, ENPP1, SASH1, ST6GAL1, SREBF1, LEP, INHBA, CALM1, ERO1A, MAPK8, EPHA3, NQO1, CYBB, FZD1, LANCL2, GNG2, HNMT, CDK19, PAM, BRAF, WNT2, ICAM1, CDO1, ERRFI1, PIK3R1, CEBPB, IL6, BMP4, OSR1, KMT2E, SMARCB1, PLEKHA1, VCAM1, ATP6V0E1, SPP1, NRIP1, IGF2R, INSR, SSTR1, GPX7, NTRK2, UBR1, BTG2, RARRES2, CYP11A1, SCARB1, CX3CR1, BMP6, TFAP2A, DUSP1, ACER2	358, 2625, 8428, 3620, 1785, 5167, 23328, 6480, 6720, 3952, 3624, 801, 30001, 5599, 2042, 1728, 1536, 8321, 55915, 54331, 3176, 23097, 5066, 673, 7472, 3383, 1036, 54206, 5295, 1051, 3569, 652, 130497, 55904, 6598, 59338, 7412, 8992, 6696, 8204, 3482, 3643, 6751, 2882, 4915, 197131, 7832, 5919, 1583, 949, 1524, 654, 7020, 1843, 340485
single-organism process	GO:0044699	4.34009e-06	0	272	241.07	8794	GBE1, HEXB, AQP1, GATA3, CEBPA, RAB33B, MORF4L2, PCDHA7, PLA2G16, STK24, HAPLN1, IDO1, PHYHIP, IL33, CADM3, DNM2, HILPDA, RASEF, ARHGAP45, CSNK1E, SH3BGRL, COL8A2, NTF4, LOXL2, MKNK1, ENPP1, SASH1, SARAF, KITLG, CYTH4, LZTS1, PDCD4, LIMD1, HMGB1, BACH1, FRMD4A, PTPRD, CYP2J2, ST6GAL1, ITGAM, PRDM6, FAM212A, TSPAN7, MESDC2, FKBP1A, SH2B3, CHN1, SMOX, OLFML3, ADORA2A, SREBF1, BIN2, LEP, PDPN, DLX4,…	2632, 3074, 358, 2625, 1050, 83452, 9643, 56141, 11145, 8428, 1404, 3620, 9796, 90865, 57863, 1785, 29923, 158158, 23526, 1454, 6451, 1296, 4909, 4017, 8569, 5167, 23328, 51669, 4254, 27128, 11178, 27250, 8994, 3146, 571, 55691, 5789, 1573, 6480, 3684, 93166, 389119, 7102, 23184, 2280, 10019, 1123, 54498, 56944, 135, 6720, 51411, 3952, 10630, 1748, 3624, 56146, 307, 133418, 801, 30001, 80303, 561…
regulation of response to external stimulus	GO:0032101	4.73894e-06	0	35	15.4335	563	GATA3, STK24, IDO1, PHYHIP, IL33, HILPDA, SASH1, HMGB1, ST6GAL1, LEP, CALM1, PTPRF, CDK19, SEMA4B, BRAF, TREM1, CFI, ADGRA2, IL6, ALKBH5, PLXNA3, VEGFA, A2M, SPP1, SPX, CSF1, FCER1G, HTRA1, BCL6, RARRES2, CXCL14, PLXND1, SEMA4C, CX3CR1, BMP6	2625, 8428, 3620, 9796, 90865, 29923, 23328, 3146, 6480, 3952, 801, 5792, 23097, 10509, 673, 54210, 3426, 25960, 3569, 54890, 55558, 7422, 2, 6696, 80763, 1435, 2207, 5654, 604, 5919, 9547, 23129, 54910, 1524, 654
response to endogenous stimulus	GO:0009719	4.87371e-06	0	56	30.5106	1113	AQP1, GATA3, DNM2, ENPP1, HMGB1, FKBP1A, SREBF1, LEP, INHBA, CALM1, FBN2, SPRED1, MTMR4, FZD1, LANCL2, GNG2, HNMT, PAM, FSTL3, DLX5, BRAF, WNT2, TCF21, ICAM1, CDO1, ERRFI1, CITED2, PIK3R1, CEBPB, IL6, DKK3, PTGDS, BMP4, NREP, HTRA4, VCAM1, ATP6V0E1, SDC2, SPP1, NRIP1, FGF22, INSR, SSTR1, NTRK2, FCER1G, HTRA1, ENG, UBR1, BTG2, RARRES2, CYP11A1, CX3CR1, BMP6, ANG, GREM2, DUSP1	358, 2625, 1785, 5167, 3146, 2280, 6720, 3952, 3624, 801, 2201, 161742, 9110, 8321, 55915, 54331, 3176, 5066, 10272, 1749, 673, 7472, 6943, 3383, 1036, 54206, 10370, 5295, 1051, 3569, 27122, 5730, 652, 9315, 203100, 7412, 8992, 6383, 6696, 8204, 27006, 3643, 6751, 4915, 2207, 5654, 2022, 197131, 7832, 5919, 1583, 1524, 654, 283, 64388, 1843
anatomical structure formation involved in morphogenesis	GO:0048646	5.00269e-06	0	47	23.8493	870	AQP1, GATA3, COL8A2, NTF4, LOXL2, SASH1, HMGB1, FKBP1A, LEP, PDPN, INHBA, FBN2, FZD1, DLX5, KLF5, LAMA5, ZEB2, WNT2, TCF21, CITED2, ENPP2, ADGRA2, IL6, BMP4, OSR1, TNFSF12, KRT19, SP3, MTHFD1L, VEGFA, OBSCN, PLXDC1, SH3PXD2A, HTRA1, ENG, RDH13, BCL6, DUSP4, FLT1, PLXND1, SEMA4C, CX3CR1, ANG, TFAP2A, DUSP1, ADAM12, PIK3CB	358, 2625, 1296, 4909, 4017, 23328, 3146, 2280, 3952, 10630, 3624, 2201, 8321, 1749, 688, 3911, 9839, 7472, 6943, 10370, 5168, 25960, 3569, 652, 130497, 8742, 3880, 6670, 25902, 7422, 84033, 57125, 9644, 5654, 2022, 112724, 604, 1846, 2321, 23129, 54910, 1524, 283, 7020, 1843, 8038, 5291
lipid storage	GO:0019915	5.09515e-06	0	9	1.31582	48	HEXB, HILPDA, ENPP1, LEP, MEST, IL6, NRIP1, PLIN2, SCARB1	3074, 29923, 5167, 3952, 4232, 3569, 8204, 123, 949
movement of cell or subcellular component	GO:0006928	5.41299e-06	0	61	34.4581	1257	HEXB, GATA3, STK24, IL33, LOXL2, SASH1, KITLG, LIMD1, HMGB1, ITGAM, CHN1, BIN2, LEP, PDPN, PTPRF, EPHA3, MYO1B, DOCK8, DSP, DLX5, LAMA5, SEMA4B, ZEB2, BRAF, P2RY1, EFNB1, ICAM1, TREM1, CITED2, ENPP2, PIK3R1, ADGRA2, IL6, BMP4, TNFSF12, PLXNA3, LAMA2, VEGFA, VCAM1, SDC2, INSR, FSCN1, CSF1, NTRK2, FCER1G, SLC16A3, ENG, BCL6, CGA, CCSAP, IGSF8, RARRES2, FLT1, CXCL14, PLXND1, SCARB1, SEMA4C, CX3CR1, …	3074, 2625, 8428, 90865, 4017, 23328, 4254, 8994, 3146, 3684, 1123, 51411, 3952, 10630, 5792, 2042, 4430, 81704, 1832, 1749, 3911, 10509, 9839, 673, 5028, 1947, 3383, 54210, 10370, 5168, 5295, 25960, 3569, 652, 8742, 55558, 3908, 7422, 7412, 6383, 3643, 6624, 1435, 4915, 2207, 9123, 2022, 604, 1081, 126731, 93185, 5919, 2321, 9547, 23129, 949, 54910, 1524, 283, 6324, 5291
respiratory system development	GO:0060541	5.73093e-06	0	16	4.27642	156	CEBPA, HMGB1, SREBF1, PDPN, BASP1, FZD1, FSTL3, DLX5, LAMA5, WNT2, TCF21, ERRFI1, BMP4, SP3, VEGFA, MSC	1050, 3146, 6720, 10630, 10409, 8321, 10272, 1749, 3911, 7472, 6943, 54206, 652, 6670, 7422, 9242
leukocyte migration	GO:0050900	5.8202e-06	0	21	6.90807	252	GATA3, IL33, KITLG, HMGB1, ITGAM, LEP, DOCK8, ICAM1, TREM1, PIK3R1, IL6, VEGFA, VCAM1, CSF1, FCER1G, SLC16A3, RARRES2, FLT1, CXCL14, CX3CR1, PIK3CB	2625, 90865, 4254, 3146, 3684, 3952, 81704, 3383, 54210, 5295, 3569, 7422, 7412, 1435, 2207, 9123, 5919, 2321, 9547, 1524, 5291
response to stimulus	GO:0050896	6.38868e-06	0	188	149.647	5459	AQP1, GATA3, CEBPA, RAB33B, MORF4L2, STK24, HAPLN1, IDO1, PHYHIP, IL33, DNM2, HILPDA, RASEF, ARHGAP45, CSNK1E, SH3BGRL, NTF4, LOXL2, MKNK1, ENPP1, SASH1, KITLG, CYTH4, LAIR1, PDCD4, LIMD1, HMGB1, BACH1, PTPRD, CYP2J2, ST6GAL1, ITGAM, TSPAN7, MESDC2, FKBP1A, SH2B3, CHN1, ADORA2A, SREBF1, BIN2, LEP, PDPN, INHBA, ANXA4, CALM1, ERO1A, FBN2, PTPRF, ADAMTS3, HMGB3, MAPK8, EPHA3, SPRED1, NQO1, NDRG1, GP…	358, 2625, 1050, 83452, 9643, 8428, 1404, 3620, 9796, 90865, 1785, 29923, 158158, 23526, 1454, 6451, 4909, 4017, 8569, 5167, 23328, 4254, 27128, 3903, 27250, 8994, 3146, 571, 5789, 1573, 6480, 3684, 7102, 23184, 2280, 10019, 1123, 135, 6720, 51411, 3952, 10630, 3624, 307, 801, 30001, 2201, 5792, 9508, 3149, 5599, 2042, 161742, 1728, 10397, 2840, 8581, 2317, 1399, 23683, 9110, 81704, 1536, 8321, 2…
leukocyte differentiation	GO:0002521	6.5964e-06	0	24	8.68991	317	GATA3, CEBPA, KITLG, HMGB1, LEP, INHBA, LY6D, FSTL3, TMEM176B, BRAF, PIK3R1, INHA, CEBPB, IL6, BMP4, KMT2E, SLAMF1, SP3, VEGFA, VCAM1, CSF1, SH3PXD2A, FCER1G, BCL6	2625, 1050, 4254, 3146, 3952, 3624, 8581, 10272, 28959, 673, 5295, 3623, 1051, 3569, 652, 55904, 6504, 6670, 7422, 7412, 1435, 9644, 2207, 604
rhythmic process	GO:0048511	1.04521e-05	0	19	6.05826	221	CSNK1E, KITLG, SREBF1, LEP, INHBA, MAPK8, PAM, BHLHE40, ICAM1, INHA, CEBPB, IL6, PTGDS, BMP4, PLEKHA1, VEGFA, NRIP1, NTRK2, ANG	1454, 4254, 6720, 3952, 3624, 5599, 5066, 8553, 3383, 3623, 1051, 3569, 5730, 652, 59338, 7422, 8204, 4915, 283
organ morphogenesis	GO:0009887	1.1006e-05	0	39	18.8053	686	AQP1, GATA3, RAB33B, COL8A2, NTF4, FKBP1A, INHBA, FBN2, CRKL, BASP1, FZD1, DSP, PAM, DLX5, LAMA5, TMEM176B, BRAF, WNT2, TCF21, ERRFI1, CITED2, CEBPB, IL6, BMP4, OSR1, SP3, MTHFD1L, PLEKHA1, VEGFA, INSR, CSF1, NTRK2, HTRA1, ENG, RDH13, PLXND1, BMP6, PAPPA2, TFAP2A	358, 2625, 83452, 1296, 4909, 2280, 3624, 2201, 1399, 10409, 8321, 1832, 5066, 1749, 3911, 28959, 673, 7472, 6943, 54206, 10370, 1051, 3569, 652, 130497, 6670, 25902, 59338, 7422, 3643, 1435, 4915, 5654, 2022, 112724, 23129, 654, 60676, 7020
response to glucocorticoid	GO:0051384	1.14136e-05	0	13	3.07025	112	AQP1, HMGB1, CALM1, HNMT, PAM, CDO1, ERRFI1, IL6, PTGDS, BMP4, INSR, BMP6, DUSP1	358, 3146, 801, 3176, 5066, 1036, 54206, 3569, 5730, 652, 3643, 654, 1843
embryo development	GO:0009790	1.18773e-05	0	40	19.5729	714	GATA3, CEBPA, KITLG, FAM212A, SH2B3, INHBA, FBN2, BASP1, FZD1, DLX5, LAMA5, ZEB2, WNT2, TCF21, EFNB1, CITED2, CEBPB, BMP4, OSR1, PLAC1, SMARCB1, TET3, KRT19, SP3, MTHFD1L, LAMA2, VEGFA, MAFF, ELL, INSR, ENG, CCSAP, RARRES2, DUSP4, FLT1, SEMA4C, TFAP2A, GREM2, DUSP1, PIK3CB	2625, 1050, 4254, 389119, 10019, 3624, 2201, 10409, 8321, 1749, 3911, 9839, 7472, 6943, 1947, 10370, 1051, 652, 130497, 10761, 6598, 200424, 3880, 6670, 25902, 3908, 7422, 23764, 8178, 3643, 2022, 126731, 5919, 1846, 2321, 54910, 7020, 64388, 1843, 5291
regulation of anatomical structure morphogenesis	GO:0022603	1.55517e-05	0	43	21.9578	801	HEXB, AQP1, GATA3, DNM2, CSNK1E, SASH1, LZTS1, LIMD1, HMGB1, PTPRD, ST6GAL1, CHN1, LEP, PDPN, EPHA3, BASP1, FZD1, SIPA1L1, SEMA4B, ZEB2, BRAF, WNT2, ICAM1, CITED2, ENPP2, ADGRA2, IL6, BMP4, OSR1, TNFSF12, PLXNA3, VEGFA, SDC2, SPP1, CSF1, NTRK2, ENG, BCL6, FLT1, PLXND1, SEMA4C, CX3CR1, TFAP2A	3074, 358, 2625, 1785, 1454, 23328, 11178, 8994, 3146, 5789, 6480, 1123, 3952, 10630, 2042, 10409, 8321, 26037, 10509, 9839, 673, 7472, 3383, 10370, 5168, 25960, 3569, 652, 130497, 8742, 55558, 7422, 6383, 6696, 1435, 4915, 2022, 604, 2321, 23129, 54910, 1524, 7020
cell proliferation	GO:0008283	1.71352e-05	0	64	38.1314	1391	AQP1, GATA3, CEBPA, RAB33B, IDO1, HILPDA, COL8A2, LOXL2, KITLG, HMGB1, ST6GAL1, LEP, PDPN, INHBA, NDRG1, CRKL, DOCK8, GNG2, DLX5, LAMA5, ZEB2, BRAF, MXI1, WNT2, EFNB1, ERRFI1, CITED2, APLN, INHA, CEBPB, IL6, PTGDS, BMP4, OSR1, LIPG, SSR1, SMARCB1, TNFSF12, SLAMF1, VEGFA, VCAM1, MBD2, PDE5A, C3orf58, INSR, FSCN1, CSF1, SSTR1, NTRK2, HTRA1, MXD1, SRPX, BCL6, CGA, BTG2, IGSF8, FLT1, SCARB1, CX3CR1, …	358, 2625, 1050, 83452, 3620, 29923, 1296, 4017, 4254, 3146, 6480, 3952, 10630, 3624, 10397, 1399, 81704, 54331, 1749, 3911, 9839, 673, 4601, 7472, 1947, 54206, 10370, 8862, 3623, 1051, 3569, 5730, 652, 130497, 9388, 6745, 6598, 8742, 6504, 7422, 7412, 8932, 8654, 205428, 3643, 6624, 1435, 6751, 4915, 5654, 4084, 8406, 604, 1081, 7832, 93185, 2321, 949, 1524, 654, 283, 7020, 5291, 340485
cell development	GO:0048468	1.83779e-05	0	61	35.8287	1307	HEXB, GATA3, CEBPA, STK24, DNM2, NTF4, LOXL2, KITLG, LZTS1, LIMD1, HMGB1, PTPRD, ST6GAL1, CHN1, LEP, INHBA, EFHD1, PTPRF, EPHA3, NDRG1, FLNB, BASP1, SIPA1L1, DLX5, KLF5, LAMA5, SEMA4B, ZEB2, BRAF, WNT2, EFNB1, ICAM1, INHA, ADGRA2, IL6, BMP4, OSR1, NREP, KRT19, PLXNA3, LAMA2, VEGFA, SDC2, SPP1, OBSCN, PDE5A, CSF1, NTRK2, ENG, RDH13, BCL6, BTG2, CCSAP, PLXND1, SEMA4C, CX3CR1, BMP6, ANG, SCN1B, TFAP…	3074, 2625, 1050, 8428, 1785, 4909, 4017, 4254, 11178, 8994, 3146, 5789, 6480, 1123, 3952, 3624, 80303, 5792, 2042, 10397, 2317, 10409, 26037, 1749, 688, 3911, 10509, 9839, 673, 7472, 1947, 3383, 3623, 25960, 3569, 652, 130497, 9315, 3880, 55558, 3908, 7422, 6383, 6696, 84033, 8654, 1435, 4915, 2022, 112724, 604, 7832, 126731, 23129, 54910, 1524, 654, 283, 6324, 7020, 342035
gland development	GO:0048732	1.93435e-05	0	22	8.05941	294	GATA3, CEBPA, CRKL, PAM, FSTL3, LAMA5, BRAF, WNT2, TCF21, CDO1, CITED2, APLN, CEBPB, IL6, DKK3, BMP4, SP3, VEGFA, IGF2R, INSR, CSF1, PLXND1	2625, 1050, 1399, 5066, 10272, 3911, 673, 7472, 6943, 1036, 10370, 8862, 1051, 3569, 27122, 652, 6670, 7422, 3482, 3643, 1435, 23129
regulation of leukocyte proliferation	GO:0070663	2.11652e-05	0	14	3.72816	136	IDO1, KITLG, HMGB1, ST6GAL1, LEP, EFNB1, CEBPB, IL6, BMP4, SLAMF1, VCAM1, PDE5A, CSF1, BCL6	3620, 4254, 3146, 6480, 3952, 1947, 1051, 3569, 652, 6504, 7412, 8654, 1435, 604
ovarian follicle development	GO:0001541	2.18525e-05	0	8	1.20617	44	KITLG, INHBA, ICAM1, INHA, CEBPB, BMP4, VEGFA, ANG	4254, 3624, 3383, 3623, 1051, 652, 7422, 283
regulation of response to stimulus	GO:0048583	2.45963e-05	0	105	73.3845	2677	GATA3, STK24, IDO1, PHYHIP, IL33, DNM2, HILPDA, ARHGAP45, CSNK1E, SH3BGRL, ENPP1, SASH1, KITLG, CYTH4, LAIR1, PDCD4, LIMD1, HMGB1, ST6GAL1, ITGAM, FKBP1A, SH2B3, CHN1, LEP, INHBA, CALM1, FBN2, PTPRF, ADAMTS3, MAPK8, SPRED1, CRKL, MTMR4, FZD1, LANCL2, CDK19, SIPA1L1, FSTL3, DLX5, MID1, SEMA4B, ZEB2, BRAF, WNT2, TCF21, P2RY1, ICAM1, TREM1, ERRFI1, CITED2, MYOF, CFI, PIK3R1, INHA, ADGRA2, IL6, DKK3,…	2625, 8428, 3620, 9796, 90865, 1785, 29923, 23526, 1454, 6451, 5167, 23328, 4254, 27128, 3903, 27250, 8994, 3146, 6480, 3684, 2280, 10019, 1123, 3952, 3624, 801, 2201, 5792, 9508, 5599, 161742, 1399, 9110, 8321, 55915, 23097, 26037, 10272, 1749, 4281, 10509, 9839, 673, 7472, 6943, 5028, 3383, 54210, 54206, 10370, 26509, 3426, 5295, 3623, 25960, 3569, 27122, 652, 54869, 54890, 9315, 6598, 8742, 65…
myeloid cell homeostasis	GO:0002262	2.63644e-05	0	12	2.85095	104	GATA3, KITLG, HMGB1, INHBA, INHA, IL6, BMP4, KMT2E, SP3, VEGFA, FCER1G, BCL6	2625, 4254, 3146, 3624, 3623, 3569, 652, 55904, 6670, 7422, 2207, 604
myeloid leukocyte differentiation	GO:0002573	2.70985e-05	0	14	3.8104	139	GATA3, CEBPA, KITLG, INHBA, FSTL3, PIK3R1, INHA, CEBPB, BMP4, KMT2E, SP3, VEGFA, CSF1, SH3PXD2A	2625, 1050, 4254, 3624, 10272, 5295, 3623, 1051, 652, 55904, 6670, 7422, 1435, 9644
negative regulation of interferon-gamma production	GO:0032689	2.75196e-05	0	6	0.630498	23	GATA3, IL33, HMGB1, INHBA, INHA, SLAMF1	2625, 90865, 3146, 3624, 3623, 6504
response to corticosteroid	GO:0031960	2.88658e-05	0	13	3.34438	122	AQP1, HMGB1, CALM1, HNMT, PAM, CDO1, ERRFI1, IL6, PTGDS, BMP4, INSR, BMP6, DUSP1	358, 3146, 801, 3176, 5066, 1036, 54206, 3569, 5730, 652, 3643, 654, 1843
epithelial cell proliferation	GO:0050673	2.96613e-05	0	20	7.09996	259	GATA3, RAB33B, COL8A2, LOXL2, HMGB1, LEP, DLX5, WNT2, ERRFI1, CEBPB, IL6, BMP4, OSR1, TNFSF12, VEGFA, HTRA1, SCARB1, BMP6, ANG, PIK3CB	2625, 83452, 1296, 4017, 3146, 3952, 1749, 7472, 54206, 1051, 3569, 652, 130497, 8742, 7422, 5654, 949, 654, 283, 5291
negative regulation of leukocyte apoptotic process	GO:2000107	3.09376e-05	0	7	0.932041	34	IDO1, KITLG, ST6GAL1, DOCK8, BMP4, FCER1G, BCL6	3620, 4254, 6480, 81704, 652, 2207, 604
endocrine system development	GO:0035270	3.14788e-05	0	10	2.02856	74	GATA3, CRKL, FSTL3, BRAF, CITED2, IL6, DKK3, BMP4, INSR, BMP6	2625, 1399, 10272, 673, 10370, 3569, 27122, 652, 3643, 654
regulation of cellular component movement	GO:0051270	3.55015e-05	0	34	16.2559	593	GATA3, STK24, IL33, SASH1, KITLG, HMGB1, PDPN, DSP, LAMA5, SEMA4B, BRAF, ICAM1, CITED2, ENPP2, PIK3R1, ADGRA2, IL6, BMP4, PLXNA3, LAMA2, VEGFA, INSR, CSF1, ENG, BCL6, CGA, CCSAP, RARRES2, FLT1, CXCL14, PLXND1, SCARB1, SEMA4C, CX3CR1	2625, 8428, 90865, 23328, 4254, 3146, 10630, 1832, 3911, 10509, 673, 3383, 10370, 5168, 5295, 25960, 3569, 652, 55558, 3908, 7422, 3643, 1435, 2022, 604, 1081, 126731, 5919, 2321, 9547, 23129, 949, 54910, 1524
regulation of locomotion	GO:0040012	3.58599e-05	0	33	15.5706	568	GATA3, STK24, IL33, SASH1, KITLG, HMGB1, ST6GAL1, LAMA5, SEMA4B, BRAF, ICAM1, CITED2, ENPP2, PIK3R1, ADGRA2, IL6, BMP4, PLXNA3, ARRDC3, LAMA2, VEGFA, INSR, CSF1, ENG, CGA, CCSAP, RARRES2, FLT1, CXCL14, PLXND1, SCARB1, SEMA4C, CX3CR1	2625, 8428, 90865, 23328, 4254, 3146, 6480, 3911, 10509, 673, 3383, 10370, 5168, 5295, 25960, 3569, 652, 55558, 57561, 3908, 7422, 3643, 1435, 2022, 1081, 126731, 5919, 2321, 9547, 23129, 949, 54910, 1524
cellular response to organic substance	GO:0071310	3.82702e-05	0	70	44.0252	1606	AQP1, GATA3, CEBPA, DNM2, ENPP1, SASH1, FKBP1A, SREBF1, LEP, INHBA, ERO1A, FBN2, ADAMTS3, MAPK8, EPHA3, SPRED1, GPR17, MTMR4, FZD1, LANCL2, GNG2, CDK19, FSTL3, DLX5, MID1, WNT2, TCF21, P2RY1, ICAM1, ERRFI1, CITED2, MYOF, PIK3R1, CEBPB, ADGRA2, IL6, DKK3, BMP4, OSR1, KMT2E, NREP, SSR1, SMARCB1, TNFSF12, VEGFA, HTRA4, VCAM1, ATP6V0E1, NRIP1, FGF22, INSR, CSF1, SSTR1, NTRK2, MME, ACKR2, FCER1G, HTRA…	358, 2625, 1050, 1785, 5167, 23328, 2280, 6720, 3952, 3624, 30001, 2201, 9508, 5599, 2042, 161742, 2840, 9110, 8321, 55915, 54331, 23097, 10272, 1749, 4281, 7472, 6943, 5028, 3383, 54206, 10370, 26509, 5295, 1051, 25960, 3569, 27122, 652, 130497, 55904, 9315, 6745, 6598, 8742, 7422, 203100, 7412, 8992, 8204, 27006, 3643, 1435, 6751, 4915, 4311, 1238, 2207, 5654, 2022, 1200, 197131, 5919, 1583, 23…
regulation of neuron differentiation	GO:0045664	4.00185e-05	0	26	10.9652	400	GATA3, STK24, DNM2, NTF4, LZTS1, PTPRD, CHN1, PTPRF, EPHA3, SIPA1L1, SEMA4B, ZEB2, BRAF, IL6, BMP4, NREP, PLXNA3, VEGFA, SDC2, SPP1, NTRK2, BCL6, PLXND1, SEMA4C, BMP6, SCN1B	2625, 8428, 1785, 4909, 11178, 5789, 1123, 5792, 2042, 26037, 10509, 9839, 673, 3569, 652, 9315, 55558, 7422, 6383, 6696, 4915, 604, 23129, 54910, 654, 6324
negative regulation of secretion	GO:0051048	4.06862e-05	0	13	3.45403	126	RAB33B, IL33, SREBF1, LEP, INHBA, ANXA4, BRAF, P2RY1, INHA, IL6, SLAMF1, STXBP6, SPX	83452, 90865, 6720, 3952, 3624, 307, 673, 5028, 3623, 3569, 6504, 29091, 80763
cellular response to stimulus	GO:0051716	4.18457e-05	0	161	126.593	4618	AQP1, GATA3, CEBPA, RAB33B, MORF4L2, STK24, HAPLN1, PHYHIP, IL33, DNM2, RASEF, ARHGAP45, CSNK1E, SH3BGRL, NTF4, MKNK1, ENPP1, SASH1, KITLG, CYTH4, PDCD4, LIMD1, HMGB1, BACH1, PTPRD, CYP2J2, ITGAM, TSPAN7, MESDC2, FKBP1A, SH2B3, CHN1, ADORA2A, SREBF1, BIN2, LEP, PDPN, INHBA, ANXA4, CALM1, ERO1A, FBN2, PTPRF, ADAMTS3, MAPK8, EPHA3, SPRED1, NQO1, NDRG1, GPR17, FLNB, CRKL, PRKD3, MTMR4, DOCK8, CYBB, …	358, 2625, 1050, 83452, 9643, 8428, 1404, 9796, 90865, 1785, 158158, 23526, 1454, 6451, 4909, 8569, 5167, 23328, 4254, 27128, 27250, 8994, 3146, 571, 5789, 1573, 3684, 7102, 23184, 2280, 10019, 1123, 135, 6720, 51411, 3952, 10630, 3624, 307, 801, 30001, 2201, 5792, 9508, 5599, 2042, 161742, 1728, 10397, 2840, 2317, 1399, 23683, 9110, 81704, 1536, 8321, 23583, 55915, 54331, 23097, 26037, 10272, 17…
neurogenesis	GO:0022008	4.29969e-05	0	48	26.6728	973	HEXB, GATA3, STK24, DNM2, CSNK1E, NTF4, LZTS1, HMGB1, PTPRD, PRDM6, CHN1, LEP, INHBA, EFHD1, PTPRF, EPHA3, NDRG1, FZD1, SIPA1L1, DLX5, SEMA4B, ZEB2, BRAF, WNT2, P2RY1, EFNB1, CEBPB, IL6, BMP4, NREP, PLXNA3, LAMA2, VEGFA, SDC2, SPP1, CSF1, NTRK2, RDH13, BCL6, BTG2, CCSAP, PLXND1, SEMA4C, CX3CR1, BMP6, SCN1B, TFAP2A, GLDN	3074, 2625, 8428, 1785, 1454, 4909, 11178, 3146, 5789, 93166, 1123, 3952, 3624, 80303, 5792, 2042, 10397, 8321, 26037, 1749, 10509, 9839, 673, 7472, 5028, 1947, 1051, 3569, 652, 9315, 55558, 3908, 7422, 6383, 6696, 1435, 4915, 112724, 604, 7832, 126731, 23129, 54910, 1524, 654, 6324, 7020, 342035
regulation of nervous system development	GO:0051960	4.45292e-05	0	31	14.3644	524	GATA3, STK24, DNM2, NTF4, LZTS1, PTPRD, CHN1, PTPRF, EPHA3, FZD1, SIPA1L1, SEMA4B, ZEB2, BRAF, WNT2, IL6, BMP4, TPBG, NREP, PLXNA3, VEGFA, SDC2, SPP1, CSF1, NTRK2, BCL6, PLXND1, SEMA4C, CX3CR1, BMP6, SCN1B	2625, 8428, 1785, 4909, 11178, 5789, 1123, 5792, 2042, 8321, 26037, 10509, 9839, 673, 7472, 3569, 652, 7162, 9315, 55558, 7422, 6383, 6696, 1435, 4915, 604, 23129, 54910, 1524, 654, 6324
regulation of neurogenesis	GO:0050767	4.68588e-05	0	29	13.0486	476	GATA3, STK24, DNM2, NTF4, LZTS1, PTPRD, CHN1, PTPRF, EPHA3, SIPA1L1, SEMA4B, ZEB2, BRAF, WNT2, IL6, BMP4, NREP, PLXNA3, VEGFA, SDC2, SPP1, CSF1, NTRK2, BCL6, PLXND1, SEMA4C, CX3CR1, BMP6, SCN1B	2625, 8428, 1785, 4909, 11178, 5789, 1123, 5792, 2042, 26037, 10509, 9839, 673, 7472, 3569, 652, 9315, 55558, 7422, 6383, 6696, 1435, 4915, 604, 23129, 54910, 1524, 654, 6324
endothelial cell proliferation	GO:0001935	5.00849e-05	0	11	2.57682	94	LOXL2, HMGB1, LEP, WNT2, BMP4, TNFSF12, VEGFA, SCARB1, BMP6, ANG, PIK3CB	4017, 3146, 3952, 7472, 652, 8742, 7422, 949, 654, 283, 5291
circulatory system development	GO:0072359	5.44028e-05	0	38	19.4632	710	AQP1, GATA3, DNM2, COL8A2, LOXL2, SASH1, HMGB1, FKBP1A, LEP, PDPN, CRKL, BASP1, FZD1, DSP, PAM, KLF5, LAMA5, WNT2, TCF21, ERRFI1, CITED2, ENPP2, ADGRA2, IL6, BMP4, OSR1, TNFSF12, VEGFA, PLXDC1, C3orf58, INSR, NTRK2, ENG, FLT1, PLXND1, CX3CR1, ANG, PIK3CB	358, 2625, 1785, 1296, 4017, 23328, 3146, 2280, 3952, 10630, 1399, 10409, 8321, 1832, 5066, 688, 3911, 7472, 6943, 54206, 10370, 5168, 25960, 3569, 652, 130497, 8742, 7422, 57125, 205428, 3643, 4915, 2022, 2321, 23129, 1524, 283, 5291
cardiovascular system development	GO:0072358	5.44028e-05	0	38	19.4632	710	AQP1, GATA3, DNM2, COL8A2, LOXL2, SASH1, HMGB1, FKBP1A, LEP, PDPN, CRKL, BASP1, FZD1, DSP, PAM, KLF5, LAMA5, WNT2, TCF21, ERRFI1, CITED2, ENPP2, ADGRA2, IL6, BMP4, OSR1, TNFSF12, VEGFA, PLXDC1, C3orf58, INSR, NTRK2, ENG, FLT1, PLXND1, CX3CR1, ANG, PIK3CB	358, 2625, 1785, 1296, 4017, 23328, 3146, 2280, 3952, 10630, 1399, 10409, 8321, 1832, 5066, 688, 3911, 7472, 6943, 54206, 10370, 5168, 25960, 3569, 652, 130497, 8742, 7422, 57125, 205428, 3643, 4915, 2022, 2321, 23129, 1524, 283, 5291
vasculature development	GO:0001944	5.65492e-05	0	29	13.1856	481	AQP1, DNM2, COL8A2, LOXL2, SASH1, HMGB1, LEP, PDPN, CRKL, KLF5, LAMA5, WNT2, TCF21, ERRFI1, ENPP2, ADGRA2, IL6, BMP4, OSR1, TNFSF12, VEGFA, PLXDC1, NTRK2, ENG, FLT1, PLXND1, CX3CR1, ANG, PIK3CB	358, 1785, 1296, 4017, 23328, 3146, 3952, 10630, 1399, 688, 3911, 7472, 6943, 54206, 5168, 25960, 3569, 652, 130497, 8742, 7422, 57125, 4915, 2022, 2321, 23129, 1524, 283, 5291
tissue development	GO:0009888	5.89669e-05	0	57	34.0469	1242	GATA3, NTF4, LOXL2, ENPP1, KITLG, ITGAM, FAM212A, MESDC2, FKBP1A, LEP, INHBA, ANXA4, FBN2, MEST, EPHA3, FLNB, BASP1, FZD1, DSP, DLX5, KLF5, KLHL31, LAMA5, SEMA4B, ZEB2, WNT2, TCF21, EFNB1, ICAM1, ERRFI1, CITED2, CEBPB, IL6, BMP4, OSR1, PLAC1, CST6, GRHL1, ARRDC3, MTHFD1L, VEGFA, MAFF, SPP1, C3orf58, INSR, CSF1, ENG, TPP1, BTG2, IGSF8, DUSP4, MSC, PLXND1, SEMA4C, BMP6, TFAP2A, DUSP1	2625, 4909, 4017, 5167, 4254, 3684, 389119, 23184, 2280, 3952, 3624, 307, 2201, 4232, 2042, 2317, 10409, 8321, 1832, 1749, 688, 401265, 3911, 10509, 9839, 7472, 6943, 1947, 3383, 54206, 10370, 1051, 3569, 652, 130497, 10761, 1474, 29841, 57561, 25902, 7422, 23764, 6696, 205428, 3643, 1435, 2022, 1200, 7832, 93185, 1846, 9242, 23129, 54910, 654, 7020, 1843
regulation of mononuclear cell proliferation	GO:0032944	6.12227e-05	0	13	3.5911	131	IDO1, HMGB1, ST6GAL1, LEP, EFNB1, CEBPB, IL6, BMP4, SLAMF1, VCAM1, PDE5A, CSF1, BCL6	3620, 3146, 6480, 3952, 1947, 1051, 3569, 652, 6504, 7412, 8654, 1435, 604
cellular response to endogenous stimulus	GO:0071495	6.4744e-05	0	44	24.0686	878	AQP1, GATA3, DNM2, ENPP1, FKBP1A, SREBF1, LEP, INHBA, FBN2, SPRED1, MTMR4, FZD1, LANCL2, GNG2, FSTL3, DLX5, WNT2, TCF21, ICAM1, ERRFI1, CITED2, PIK3R1, CEBPB, IL6, DKK3, BMP4, NREP, HTRA4, ATP6V0E1, NRIP1, FGF22, INSR, SSTR1, NTRK2, FCER1G, HTRA1, ENG, UBR1, RARRES2, CYP11A1, CX3CR1, BMP6, GREM2, DUSP1	358, 2625, 1785, 5167, 2280, 6720, 3952, 3624, 2201, 161742, 9110, 8321, 55915, 54331, 10272, 1749, 7472, 6943, 3383, 54206, 10370, 5295, 1051, 3569, 27122, 652, 9315, 203100, 8992, 8204, 27006, 3643, 6751, 4915, 2207, 5654, 2022, 197131, 5919, 1583, 1524, 654, 64388, 1843
positive regulation of cellular component movement	GO:0051272	6.9958e-05	0	22	8.77215	320	GATA3, SASH1, KITLG, HMGB1, PDPN, SEMA4B, ICAM1, ENPP2, PIK3R1, ADGRA2, IL6, BMP4, VEGFA, INSR, CSF1, BCL6, CGA, RARRES2, FLT1, CXCL14, SCARB1, SEMA4C	2625, 23328, 4254, 3146, 10630, 10509, 3383, 5168, 5295, 25960, 3569, 652, 7422, 3643, 1435, 604, 1081, 5919, 2321, 9547, 949, 54910
positive regulation of ossification	GO:0045778	8.22719e-05	0	9	1.83667	67	CEBPA, FBN2, DLX5, CEBPB, IL6, BMP4, OSR1, BMP6, TFAP2A	1050, 2201, 1749, 1051, 3569, 652, 130497, 654, 7020
transmembrane receptor protein serine/threonine kinase signaling pathway	GO:0007178	8.2461e-05	0	18	6.44204	235	DNM2, FKBP1A, INHBA, FBN2, MTMR4, FZD1, FSTL3, DLX5, CITED2, INHA, DKK3, BMP4, NREP, HTRA4, HTRA1, ENG, BMP6, GREM2	1785, 2280, 3624, 2201, 9110, 8321, 10272, 1749, 10370, 3623, 27122, 652, 9315, 203100, 5654, 2022, 654, 64388
lung development	GO:0030324	8.36265e-05	0	13	3.70075	135	CEBPA, HMGB1, SREBF1, PDPN, FZD1, FSTL3, LAMA5, WNT2, TCF21, ERRFI1, BMP4, SP3, VEGFA	1050, 3146, 6720, 10630, 8321, 10272, 3911, 7472, 6943, 54206, 652, 6670, 7422
regulation of cell migration	GO:0030334	8.73894e-05	0	30	14.1999	518	GATA3, STK24, IL33, SASH1, KITLG, HMGB1, LAMA5, SEMA4B, BRAF, ICAM1, CITED2, ENPP2, PIK3R1, ADGRA2, IL6, BMP4, PLXNA3, LAMA2, VEGFA, INSR, CSF1, ENG, CGA, RARRES2, FLT1, CXCL14, PLXND1, SCARB1, SEMA4C, CX3CR1	2625, 8428, 90865, 23328, 4254, 3146, 3911, 10509, 673, 3383, 10370, 5168, 5295, 25960, 3569, 652, 55558, 3908, 7422, 3643, 1435, 2022, 1081, 5919, 2321, 9547, 23129, 949, 54910, 1524
reproductive process	GO:0022414	8.89632e-05	0	42	22.8898	835	HEXB, GATA3, CEBPA, IDO1, DNM2, KITLG, LEP, INHBA, BASP1, PAM, FSTL3, WNT2, TCF21, P2RY1, ICAM1, CITED2, INHA, CEBPB, PTGDS, BMP4, OSR1, ALKBH5, PLAC1, KRT19, SP3, PLEKHA1, VEGFA, MAFF, SPP1, MBD2, NRIP1, IGF2R, PDE5A, INSR, CSF1, SSTR1, HTRA1, BCL6, IGSF8, BMP6, ANG, DUSP1	3074, 2625, 1050, 3620, 1785, 4254, 3952, 3624, 10409, 5066, 10272, 7472, 6943, 5028, 3383, 10370, 3623, 1051, 5730, 652, 130497, 54890, 10761, 3880, 6670, 59338, 7422, 23764, 6696, 8932, 8204, 3482, 8654, 3643, 1435, 6751, 5654, 604, 93185, 654, 283, 1843
regulation of ossification	GO:0030278	9.02279e-05	0	13	3.72816	136	CEBPA, ENPP1, LIMD1, FBN2, FZD1, DLX5, CEBPB, IL6, BMP4, OSR1, CSF1, BMP6, TFAP2A	1050, 5167, 8994, 2201, 8321, 1749, 1051, 3569, 652, 130497, 1435, 654, 7020
reproduction	GO:0000003	9.13786e-05	0	42	22.9172	836	HEXB, GATA3, CEBPA, IDO1, DNM2, KITLG, LEP, INHBA, BASP1, PAM, FSTL3, WNT2, TCF21, P2RY1, ICAM1, CITED2, INHA, CEBPB, PTGDS, BMP4, OSR1, ALKBH5, PLAC1, KRT19, SP3, PLEKHA1, VEGFA, MAFF, SPP1, MBD2, NRIP1, IGF2R, PDE5A, INSR, CSF1, SSTR1, HTRA1, BCL6, IGSF8, BMP6, ANG, DUSP1	3074, 2625, 1050, 3620, 1785, 4254, 3952, 3624, 10409, 5066, 10272, 7472, 6943, 5028, 3383, 10370, 3623, 1051, 5730, 652, 130497, 54890, 10761, 3880, 6670, 59338, 7422, 23764, 6696, 8932, 8204, 3482, 8654, 3643, 1435, 6751, 5654, 604, 93185, 654, 283, 1843
negative regulation of secretion by cell	GO:1903531	9.24515e-05	0	12	3.23473	118	RAB33B, IL33, SREBF1, LEP, INHBA, ANXA4, BRAF, P2RY1, INHA, IL6, SLAMF1, STXBP6	83452, 90865, 6720, 3952, 3624, 307, 673, 5028, 3623, 3569, 6504, 29091
leukocyte proliferation	GO:0070661	9.2652e-05	0	15	4.79727	175	IDO1, KITLG, HMGB1, ST6GAL1, LEP, DOCK8, EFNB1, CEBPB, IL6, BMP4, SLAMF1, VCAM1, PDE5A, CSF1, BCL6	3620, 4254, 3146, 6480, 3952, 81704, 1947, 1051, 3569, 652, 6504, 7412, 8654, 1435, 604
mesenchyme development	GO:0060485	9.2652e-05	0	15	4.79727	175	LOXL2, KITLG, EPHA3, BASP1, LAMA5, SEMA4B, ZEB2, WNT2, TCF21, EFNB1, CITED2, BMP4, OSR1, ENG, SEMA4C	4017, 4254, 2042, 10409, 3911, 10509, 9839, 7472, 6943, 1947, 10370, 652, 130497, 2022, 54910
regulation of cell communication	GO:0010646	0.000101378	0	87	59.8973	2185	GATA3, DNM2, ARHGAP45, CSNK1E, SH3BGRL, ENPP1, SASH1, KITLG, CYTH4, LZTS1, PDCD4, LIMD1, HMGB1, FKBP1A, SH2B3, CHN1, SREBF1, LEP, INHBA, CALM1, FBN2, ADAMTS3, MAPK8, SPRED1, CRKL, MTMR4, FZD1, LANCL2, SIPA1L1, FSTL3, DLX5, MID1, ZEB2, BRAF, WNT2, TCF21, P2RY1, KCNC4, ICAM1, ERRFI1, CITED2, MYOF, APLN, PIK3R1, INHA, ADGRA2, IL6, DKK3, BMP4, EPS8L1, NREP, SMARCB1, TNFSF12, SLAMF1, ARRDC3, LAMA2, PL…	2625, 1785, 23526, 1454, 6451, 5167, 23328, 4254, 27128, 11178, 27250, 8994, 3146, 2280, 10019, 1123, 6720, 3952, 3624, 801, 2201, 9508, 5599, 161742, 1399, 9110, 8321, 55915, 26037, 10272, 1749, 4281, 9839, 673, 7472, 6943, 5028, 3749, 3383, 54206, 10370, 26509, 8862, 5295, 3623, 25960, 3569, 27122, 652, 54869, 9315, 6598, 8742, 6504, 57561, 3908, 59338, 7422, 203100, 9886, 2, 8932, 27006, 84033…
regulation of localization	GO:0032879	0.000101691	0	72	47.068	1717	AQP1, GATA3, RAB33B, STK24, IL33, DNM2, HILPDA, CSNK1E, ENPP1, SASH1, SARAF, KITLG, HMGB1, FKBP1A, SREBF1, LEP, PDPN, INHBA, ANXA4, CALM1, ERO1A, MEST, MAPK8, CYBB, FZD1, DSP, HNMT, PAM, LAMA5, SEMA4B, BRAF, MXI1, P2RY1, KCNC4, ICAM1, CITED2, ENPP2, APLN, PIK3R1, INHA, ADGRA2, IL6, BMP4, LIPG, SLAMF1, PLXNA3, LAMA2, VEGFA, STXBP6, SPX, INSR, CSF1, NTRK2, FCER1G, SLC2A1, ENG, BCL6, SEC24A, CGA, CC…	358, 2625, 83452, 8428, 90865, 1785, 29923, 1454, 5167, 23328, 51669, 4254, 3146, 2280, 6720, 3952, 10630, 3624, 307, 801, 30001, 4232, 5599, 1536, 8321, 1832, 3176, 5066, 3911, 10509, 673, 4601, 5028, 3749, 3383, 10370, 5168, 8862, 5295, 3623, 25960, 3569, 652, 9388, 6504, 55558, 3908, 7422, 29091, 80763, 3643, 1435, 4915, 2207, 6513, 2022, 604, 10802, 1081, 126731, 5919, 5903, 2321, 9547, 23129…
immune system process	GO:0002376	0.0001075	0	72	47.1503	1720	GATA3, CEBPA, IDO1, PHYHIP, IL33, DNM2, HILPDA, ENPP1, KITLG, LAIR1, HMGB1, ST6GAL1, ITGAM, FKBP1A, SH2B3, LEP, INHBA, CALM1, HMGB3, MAPK8, NDRG1, MFAP5, LY6D, CRKL, DOCK8, CYBB, ZNF175, FSTL3, MID1, TMEM176B, BRAF, TCF21, EFNB1, ICAM1, FAM111A, TREM1, CITED2, ENPP2, APLN, CFI, PIK3R1, INHA, CEBPB, IL6, BMP4, KMT2E, ALKBH5, TNFSF12, SLAMF1, SP3, PLEKHA1, VEGFA, VCAM1, A2M, PDE5A, CSF1, SH3PXD2A, …	2625, 1050, 3620, 9796, 90865, 1785, 29923, 5167, 4254, 3903, 3146, 6480, 3684, 2280, 10019, 3952, 3624, 801, 3149, 5599, 10397, 8076, 8581, 1399, 81704, 1536, 7728, 10272, 4281, 28959, 673, 6943, 1947, 3383, 63901, 54210, 10370, 5168, 8862, 3426, 5295, 3623, 1051, 3569, 652, 55904, 54890, 8742, 6504, 6670, 59338, 7422, 7412, 2, 8654, 1435, 9644, 1238, 2207, 5654, 9123, 604, 10802, 5919, 2321, 95…
positive regulation of developmental process	GO:0051094	0.000109737	0	38	20.1211	734	AQP1, GATA3, MORF4L2, IDO1, DNM2, LOXL2, SASH1, KITLG, HMGB1, PTPRD, LEP, INHBA, FBN2, EPHA3, BASP1, ZEB2, BRAF, WNT2, CITED2, ENPP2, IL6, BMP4, OSR1, TPBG, KMT2E, TNFSF12, VEGFA, PDE5A, INSR, CSF1, NTRK2, ENG, BCL6, FLT1, CX3CR1, BMP6, SCN1B, TFAP2A	358, 2625, 9643, 3620, 1785, 4017, 23328, 4254, 3146, 5789, 3952, 3624, 2201, 2042, 10409, 9839, 673, 7472, 10370, 5168, 3569, 652, 130497, 7162, 55904, 8742, 7422, 8654, 3643, 1435, 4915, 2022, 604, 2321, 1524, 654, 6324, 7020
regulation of leukocyte differentiation	GO:1902105	0.000111056	0	14	4.33125	158	GATA3, KITLG, HMGB1, INHBA, FSTL3, TMEM176B, PIK3R1, INHA, CEBPB, IL6, BMP4, KMT2E, CSF1, BCL6	2625, 4254, 3146, 3624, 10272, 28959, 5295, 3623, 1051, 3569, 652, 55904, 1435, 604
macrophage differentiation	GO:0030225	0.000112736	0	6	0.794976	29	CEBPA, INHBA, INHA, BMP4, VEGFA, CSF1	1050, 3624, 3623, 652, 7422, 1435
respiratory tube development	GO:0030323	0.00011281	0	13	3.8104	139	CEBPA, HMGB1, SREBF1, PDPN, FZD1, FSTL3, LAMA5, WNT2, TCF21, ERRFI1, BMP4, SP3, VEGFA	1050, 3146, 6720, 10630, 8321, 10272, 3911, 7472, 6943, 54206, 652, 6670, 7422
regulation of cell motility	GO:2000145	0.000113046	0	31	15.1045	551	GATA3, STK24, IL33, SASH1, KITLG, HMGB1, LAMA5, SEMA4B, BRAF, ICAM1, CITED2, ENPP2, PIK3R1, ADGRA2, IL6, BMP4, PLXNA3, LAMA2, VEGFA, INSR, CSF1, ENG, CGA, CCSAP, RARRES2, FLT1, CXCL14, PLXND1, SCARB1, SEMA4C, CX3CR1	2625, 8428, 90865, 23328, 4254, 3146, 3911, 10509, 673, 3383, 10370, 5168, 5295, 25960, 3569, 652, 55558, 3908, 7422, 3643, 1435, 2022, 1081, 126731, 5919, 2321, 9547, 23129, 949, 54910, 1524
axon development	GO:0061564	0.000114948	0	21	8.44319	308	GATA3, STK24, DNM2, CHN1, PTPRF, EPHA3, SIPA1L1, DLX5, SEMA4B, ZEB2, BRAF, EFNB1, NREP, PLXNA3, LAMA2, VEGFA, SPP1, NTRK2, PLXND1, SEMA4C, SCN1B	2625, 8428, 1785, 1123, 5792, 2042, 26037, 1749, 10509, 9839, 673, 1947, 9315, 55558, 3908, 7422, 6696, 4915, 23129, 54910, 6324
male sex differentiation	GO:0046661	0.000116263	0	11	2.82353	103	GATA3, KITLG, INHBA, FSTL3, TCF21, ICAM1, CITED2, INHA, PLEKHA1, INSR, BMP6	2625, 4254, 3624, 10272, 6943, 3383, 10370, 3623, 59338, 3643, 654
regulation of neuron projection development	GO:0010975	0.000120306	0	21	8.4706	309	GATA3, STK24, DNM2, LZTS1, PTPRD, CHN1, PTPRF, EPHA3, SIPA1L1, SEMA4B, ZEB2, BRAF, BMP4, PLXNA3, VEGFA, SDC2, SPP1, NTRK2, PLXND1, SEMA4C, SCN1B	2625, 8428, 1785, 11178, 5789, 1123, 5792, 2042, 26037, 10509, 9839, 673, 652, 55558, 7422, 6383, 6696, 4915, 23129, 54910, 6324
muscle structure development	GO:0061061	0.000124009	0	25	11.0748	404	MORF4L2, PRDM6, FKBP1A, FLNB, BASP1, FZD1, DSP, KLF5, KLHL31, LAMA5, WNT2, TCF21, IL6, BMP4, KRT19, LAMA2, VEGFA, MAFF, OBSCN, BTG2, IGSF8, MSC, CXCL14, SEMA4C, ADAM12	9643, 93166, 2280, 2317, 10409, 8321, 1832, 688, 401265, 3911, 7472, 6943, 3569, 652, 3880, 3908, 7422, 23764, 84033, 7832, 93185, 9242, 9547, 54910, 8038
regulation of cell projection organization	GO:0031344	0.000127161	0	26	11.7602	429	GATA3, STK24, DNM2, LZTS1, PTPRD, CHN1, PTPRF, EPHA3, SIPA1L1, KLF5, SEMA4B, ZEB2, BRAF, ICAM1, ENPP2, BMP4, EPS8L1, PLXNA3, VEGFA, SDC2, SPP1, FSCN1, NTRK2, PLXND1, SEMA4C, SCN1B	2625, 8428, 1785, 11178, 5789, 1123, 5792, 2042, 26037, 688, 10509, 9839, 673, 3383, 5168, 652, 54869, 55558, 7422, 6383, 6696, 6624, 4915, 23129, 54910, 6324
regulation of cell proliferation	GO:0042127	0.000133524	0	50	29.4963	1076	AQP1, GATA3, CEBPA, RAB33B, IDO1, HILPDA, KITLG, HMGB1, ST6GAL1, LEP, INHBA, NDRG1, CRKL, DLX5, LAMA5, BRAF, MXI1, WNT2, EFNB1, ERRFI1, APLN, INHA, CEBPB, IL6, PTGDS, BMP4, OSR1, SSR1, SMARCB1, TNFSF12, SLAMF1, VEGFA, VCAM1, MBD2, PDE5A, INSR, CSF1, SSTR1, NTRK2, HTRA1, SRPX, BCL6, CGA, BTG2, FLT1, CX3CR1, BMP6, ANG, TFAP2A, ACER2	358, 2625, 1050, 83452, 3620, 29923, 4254, 3146, 6480, 3952, 3624, 10397, 1399, 1749, 3911, 673, 4601, 7472, 1947, 54206, 8862, 3623, 1051, 3569, 5730, 652, 130497, 6745, 6598, 8742, 6504, 7422, 7412, 8932, 8654, 3643, 1435, 6751, 4915, 5654, 8406, 604, 1081, 7832, 2321, 1524, 654, 283, 7020, 340485
endocrine hormone secretion	GO:0060986	0.000137704	0	6	0.822389	30	GATA3, LEP, INHBA, APLN, INHA, BMP6	2625, 3952, 3624, 8862, 3623, 654
cellular response to lipid	GO:0071396	0.000140125	0	24	10.4992	383	AQP1, SASH1, SREBF1, LEP, INHBA, MAPK8, EPHA3, FZD1, LANCL2, CDK19, WNT2, TCF21, ICAM1, ERRFI1, CEBPB, IL6, BMP4, OSR1, KMT2E, NRIP1, SSTR1, SCARB1, CX3CR1, BMP6	358, 23328, 6720, 3952, 3624, 5599, 2042, 8321, 55915, 23097, 7472, 6943, 3383, 54206, 1051, 3569, 652, 130497, 55904, 8204, 6751, 949, 1524, 654
angiogenesis	GO:0001525	0.000142578	0	22	9.21075	336	AQP1, COL8A2, LOXL2, SASH1, HMGB1, LEP, KLF5, LAMA5, TCF21, ENPP2, ADGRA2, IL6, BMP4, TNFSF12, VEGFA, PLXDC1, ENG, FLT1, PLXND1, CX3CR1, ANG, PIK3CB	358, 1296, 4017, 23328, 3146, 3952, 688, 3911, 6943, 5168, 25960, 3569, 652, 8742, 7422, 57125, 2022, 2321, 23129, 1524, 283, 5291
neuron differentiation	GO:0030182	0.000148892	0	41	22.6705	827	GATA3, STK24, DNM2, CSNK1E, NTF4, LZTS1, HMGB1, PTPRD, CHN1, LEP, INHBA, EFHD1, PTPRF, EPHA3, FZD1, SIPA1L1, DLX5, SEMA4B, ZEB2, BRAF, WNT2, EFNB1, CEBPB, IL6, BMP4, NREP, PLXNA3, LAMA2, VEGFA, SDC2, SPP1, NTRK2, RDH13, BCL6, BTG2, CCSAP, PLXND1, SEMA4C, BMP6, SCN1B, GLDN	2625, 8428, 1785, 1454, 4909, 11178, 3146, 5789, 1123, 3952, 3624, 80303, 5792, 2042, 8321, 26037, 1749, 10509, 9839, 673, 7472, 1947, 1051, 3569, 652, 9315, 55558, 3908, 7422, 6383, 6696, 4915, 112724, 604, 7832, 126731, 23129, 54910, 654, 6324, 342035
negative regulation of leukocyte differentiation	GO:1902106	0.000149527	0.001	8	1.56254	57	HMGB1, INHBA, FSTL3, TMEM176B, PIK3R1, INHA, BMP4, BCL6	3146, 3624, 10272, 28959, 5295, 3623, 652, 604
regulation of signal transduction	GO:0009966	0.00015062	0	81	55.3468	2019	GATA3, DNM2, ARHGAP45, CSNK1E, SH3BGRL, ENPP1, SASH1, KITLG, CYTH4, PDCD4, LIMD1, HMGB1, FKBP1A, SH2B3, CHN1, LEP, INHBA, CALM1, FBN2, ADAMTS3, MAPK8, SPRED1, CRKL, MTMR4, FZD1, LANCL2, SIPA1L1, FSTL3, DLX5, MID1, ZEB2, BRAF, WNT2, TCF21, P2RY1, ICAM1, ERRFI1, CITED2, MYOF, PIK3R1, INHA, ADGRA2, IL6, DKK3, BMP4, EPS8L1, NREP, SMARCB1, TNFSF12, SLAMF1, ARRDC3, PLEKHA1, VEGFA, HTRA4, RHOBTB1, A2M, …	2625, 1785, 23526, 1454, 6451, 5167, 23328, 4254, 27128, 27250, 8994, 3146, 2280, 10019, 1123, 3952, 3624, 801, 2201, 9508, 5599, 161742, 1399, 9110, 8321, 55915, 26037, 10272, 1749, 4281, 9839, 673, 7472, 6943, 5028, 3383, 54206, 10370, 26509, 5295, 3623, 25960, 3569, 27122, 652, 54869, 9315, 6598, 8742, 6504, 57561, 59338, 7422, 203100, 9886, 2, 8932, 27006, 84033, 8654, 205428, 3643, 1435, 491…
development of primary male sexual characteristics	GO:0046546	0.000155061	0	10	2.43975	89	GATA3, KITLG, INHBA, FSTL3, TCF21, ICAM1, CITED2, INHA, PLEKHA1, INSR	2625, 4254, 3624, 10272, 6943, 3383, 10370, 3623, 59338, 3643
male gonad development	GO:0008584	0.000155061	0	10	2.43975	89	GATA3, KITLG, INHBA, FSTL3, TCF21, ICAM1, CITED2, INHA, PLEKHA1, INSR	2625, 4254, 3624, 10272, 6943, 3383, 10370, 3623, 59338, 3643
positive regulation of leukocyte proliferation	GO:0070665	0.000155061	0	10	2.43975	89	KITLG, HMGB1, ST6GAL1, LEP, EFNB1, IL6, SLAMF1, VCAM1, CSF1, BCL6	4254, 3146, 6480, 3952, 1947, 3569, 6504, 7412, 1435, 604
regulation of MAPK cascade	GO:0043408	0.00017684	0	28	13.3775	488	SASH1, KITLG, PDCD4, HMGB1, LEP, INHBA, SPRED1, CRKL, MID1, ZEB2, BRAF, P2RY1, ICAM1, ERRFI1, INHA, IL6, BMP4, SLAMF1, VEGFA, PDE5A, INSR, NTRK2, DUSP4, FLT1, SEMA4C, BMP6, DUSP1, PIK3CB	23328, 4254, 27250, 3146, 3952, 3624, 161742, 1399, 4281, 9839, 673, 5028, 3383, 54206, 3623, 3569, 652, 6504, 7422, 8654, 3643, 4915, 1846, 2321, 54910, 654, 1843, 5291
tube development	GO:0035295	0.000177271	0	26	12.0069	438	GATA3, CEBPA, HMGB1, FAM212A, SREBF1, PDPN, BASP1, FZD1, FSTL3, KLF5, LAMA5, ZEB2, WNT2, TCF21, ERRFI1, CITED2, BMP4, OSR1, SP3, MTHFD1L, VEGFA, CSF1, ENG, RARRES2, PLXND1, SEMA4C	2625, 1050, 3146, 389119, 6720, 10630, 10409, 8321, 10272, 688, 3911, 9839, 7472, 6943, 54206, 10370, 652, 130497, 6670, 25902, 7422, 1435, 2022, 5919, 23129, 54910
blood vessel development	GO:0001568	0.000177833	0	27	12.6922	463	AQP1, DNM2, COL8A2, LOXL2, SASH1, HMGB1, LEP, CRKL, KLF5, LAMA5, WNT2, TCF21, ENPP2, ADGRA2, IL6, BMP4, OSR1, TNFSF12, VEGFA, PLXDC1, NTRK2, ENG, FLT1, PLXND1, CX3CR1, ANG, PIK3CB	358, 1785, 1296, 4017, 23328, 3146, 3952, 1399, 688, 3911, 7472, 6943, 5168, 25960, 3569, 652, 130497, 8742, 7422, 57125, 4915, 2022, 2321, 23129, 1524, 283, 5291
regulation of cell development	GO:0060284	0.000182732	0	32	16.2285	592	GATA3, STK24, DNM2, NTF4, LZTS1, PTPRD, ST6GAL1, CHN1, PTPRF, EPHA3, SIPA1L1, SEMA4B, ZEB2, BRAF, WNT2, ADGRA2, IL6, BMP4, NREP, PLXNA3, VEGFA, SDC2, SPP1, PDE5A, CSF1, NTRK2, BCL6, PLXND1, SEMA4C, CX3CR1, BMP6, SCN1B	2625, 8428, 1785, 4909, 11178, 5789, 6480, 1123, 5792, 2042, 26037, 10509, 9839, 673, 7472, 25960, 3569, 652, 9315, 55558, 7422, 6383, 6696, 8654, 1435, 4915, 604, 23129, 54910, 1524, 654, 6324
regulation of signaling	GO:0023051	0.000185093	0	87	60.9116	2222	GATA3, DNM2, ARHGAP45, CSNK1E, SH3BGRL, ENPP1, SASH1, KITLG, CYTH4, LZTS1, PDCD4, LIMD1, HMGB1, FKBP1A, SH2B3, CHN1, SREBF1, LEP, INHBA, CALM1, FBN2, ADAMTS3, MAPK8, SPRED1, CRKL, MTMR4, FZD1, LANCL2, SIPA1L1, FSTL3, DLX5, MID1, ZEB2, BRAF, WNT2, TCF21, P2RY1, KCNC4, ICAM1, ERRFI1, CITED2, MYOF, APLN, PIK3R1, INHA, ADGRA2, IL6, DKK3, BMP4, EPS8L1, NREP, SMARCB1, TNFSF12, SLAMF1, ARRDC3, LAMA2, PL…	2625, 1785, 23526, 1454, 6451, 5167, 23328, 4254, 27128, 11178, 27250, 8994, 3146, 2280, 10019, 1123, 6720, 3952, 3624, 801, 2201, 9508, 5599, 161742, 1399, 9110, 8321, 55915, 26037, 10272, 1749, 4281, 9839, 673, 7472, 6943, 5028, 3749, 3383, 54206, 10370, 26509, 8862, 5295, 3623, 25960, 3569, 27122, 652, 54869, 9315, 6598, 8742, 6504, 57561, 3908, 59338, 7422, 203100, 9886, 2, 8932, 27006, 84033…
mononuclear cell proliferation	GO:0032943	0.000187643	0	14	4.55055	166	IDO1, HMGB1, ST6GAL1, LEP, DOCK8, EFNB1, CEBPB, IL6, BMP4, SLAMF1, VCAM1, PDE5A, CSF1, BCL6	3620, 3146, 6480, 3952, 81704, 1947, 1051, 3569, 652, 6504, 7412, 8654, 1435, 604
single organism reproductive process	GO:0044702	0.000190485	0	38	20.6694	754	HEXB, GATA3, CEBPA, DNM2, KITLG, LEP, INHBA, BASP1, PAM, FSTL3, WNT2, TCF21, P2RY1, ICAM1, CITED2, INHA, CEBPB, PTGDS, BMP4, OSR1, ALKBH5, PLAC1, KRT19, SP3, PLEKHA1, VEGFA, SPP1, NRIP1, IGF2R, PDE5A, INSR, SSTR1, HTRA1, BCL6, IGSF8, BMP6, ANG, DUSP1	3074, 2625, 1050, 1785, 4254, 3952, 3624, 10409, 5066, 10272, 7472, 6943, 5028, 3383, 10370, 3623, 1051, 5730, 652, 130497, 54890, 10761, 3880, 6670, 59338, 7422, 6696, 8204, 3482, 8654, 3643, 6751, 5654, 604, 93185, 654, 283, 1843
negative regulation of transport	GO:0051051	0.000195605	0.001	21	8.77215	320	RAB33B, IL33, ENPP1, HMGB1, FKBP1A, SREBF1, LEP, INHBA, ANXA4, CALM1, FZD1, BRAF, MXI1, P2RY1, ICAM1, INHA, IL6, SLAMF1, STXBP6, SPX, INSR	83452, 90865, 5167, 3146, 2280, 6720, 3952, 3624, 307, 801, 8321, 673, 4601, 5028, 3383, 3623, 3569, 6504, 29091, 80763, 3643
positive regulation of follicle-stimulating hormone secretion	GO:0046881	0.000195834	0	3	0.137065	5	LEP, INHBA, INHA	3952, 3624, 3623
mesenchymal cell differentiation involved in kidney development	GO:0072161	0.000195834	0	3	0.137065	5	TCF21, BMP4, OSR1	6943, 652, 130497
regulation of follicle-stimulating hormone secretion	GO:0046880	0.000195834	0	3	0.137065	5	LEP, INHBA, INHA	3952, 3624, 3623
mesenchymal cell differentiation involved in renal system development	GO:2001012	0.000195834	0	3	0.137065	5	TCF21, BMP4, OSR1	6943, 652, 130497
single organism cell adhesion	GO:0098602	0.000200906	0.001	30	14.8852	543	GATA3, IDO1, DNM2, COL8A2, HMGB1, ST6GAL1, FKBP1A, LEP, PDPN, COL14A1, DOCK8, DSP, FSTL3, LAMA5, BRAF, EFNB1, ICAM1, CITED2, PIK3R1, CEBPB, IL6, BMP4, SLAMF1, SP3, VCAM1, PDE5A, FCER1G, BCL6, GLDN, PIK3CB	2625, 3620, 1785, 1296, 3146, 6480, 2280, 3952, 10630, 7373, 81704, 1832, 10272, 3911, 673, 1947, 3383, 10370, 5295, 1051, 3569, 652, 6504, 6670, 7412, 8654, 2207, 604, 342035, 5291
regulation of cell adhesion	GO:0030155	0.000204461	0	27	12.8019	467	GATA3, IDO1, DNM2, HMGB1, ST6GAL1, LEP, PLEKHA2, EPHA3, FSTL3, LAMA5, BRAF, EFNB1, ICAM1, CITED2, PIK3R1, CEBPB, IL6, BMP4, SLAMF1, LAMA2, VEGFA, VCAM1, PDE5A, CSF1, BCL6, PIK3CB, ACER2	2625, 3620, 1785, 3146, 6480, 3952, 59339, 2042, 10272, 3911, 673, 1947, 3383, 10370, 5295, 1051, 3569, 652, 6504, 3908, 7422, 7412, 8654, 1435, 604, 5291, 340485
regulation of type 2 immune response	GO:0002828	0.000212453	0	5	0.575672	21	GATA3, IDO1, IL33, IL6, BCL6	2625, 3620, 90865, 3569, 604
regulation of biological quality	GO:0065008	0.00021378	0	92	65.5718	2392	HEXB, AQP1, GATA3, CEBPA, DNM2, HILPDA, CSNK1E, ENPP1, KITLG, LZTS1, LIMD1, HMGB1, FKBP1A, SH2B3, ADORA2A, SREBF1, LEP, PDPN, INHBA, CALM1, ERO1A, FBN2, MEST, DCP2, MAPK8, FLNB, DOCK8, CYBB, DSP, GNG2, SIPA1L1, PAM, SEMA4B, CLDN1, BRAF, MXI1, P2RY1, KCNC4, ICAM1, TREM1, CDO1, APLN, PIK3R1, INHA, IL6, DKK3, BMP4, TPBG, KMT2E, LIPG, SMARCB1, STEAP4, PLXNA3, SP3, ARRDC3, PLEKHA1, VEGFA, ARMS2, MAFF,…	3074, 358, 2625, 1050, 1785, 29923, 1454, 5167, 4254, 11178, 8994, 3146, 2280, 10019, 135, 6720, 3952, 10630, 3624, 801, 30001, 2201, 4232, 167227, 5599, 2317, 81704, 1536, 1832, 54331, 26037, 5066, 10509, 9076, 673, 4601, 5028, 3749, 3383, 54210, 1036, 8862, 5295, 3623, 3569, 27122, 652, 7162, 55904, 9388, 6598, 79689, 55558, 6670, 57561, 59338, 7422, 387715, 23764, 8992, 2, 6696, 80763, 8204, 3…
negative regulation of cellular response to growth factor stimulus	GO:0090288	0.000223709	0.001	10	2.54941	93	GATA3, DNM2, FBN2, MTMR4, FZD1, FSTL3, ADGRA2, HTRA4, HTRA1, GREM2	2625, 1785, 2201, 9110, 8321, 10272, 25960, 203100, 5654, 64388
extracellular fibril organization	GO:0043206	0.000230355	0	4	0.328955	12	FKBP1A, ADAMTS3, MFAP5, MFAP4	2280, 9508, 8076, 4239
positive regulation of type 2 immune response	GO:0002830	0.000230355	0	4	0.328955	12	GATA3, IDO1, IL33, IL6	2625, 3620, 90865, 3569
ameboidal-type cell migration	GO:0001667	0.00023075	0	18	6.9903	255	GATA3, LOXL2, SASH1, KITLG, HMGB1, LAMA5, SEMA4B, ZEB2, BRAF, EFNB1, ENPP2, ADGRA2, BMP4, TNFSF12, VEGFA, PLXND1, SCARB1, SEMA4C	2625, 4017, 23328, 4254, 3146, 3911, 10509, 9839, 673, 1947, 5168, 25960, 652, 8742, 7422, 23129, 949, 54910
regulation of axonogenesis	GO:0050770	0.000233083	0	12	3.56368	130	DNM2, CHN1, SIPA1L1, SEMA4B, ZEB2, BRAF, PLXNA3, VEGFA, SPP1, NTRK2, PLXND1, SEMA4C	1785, 1123, 26037, 10509, 9839, 673, 55558, 7422, 6696, 4915, 23129, 54910
embryonic organ development	GO:0048568	0.000256872	0	20	8.30613	303	GATA3, CEBPA, KITLG, SH2B3, FBN2, DLX5, WNT2, TCF21, CITED2, CEBPB, BMP4, OSR1, PLAC1, KRT19, SP3, MTHFD1L, VEGFA, ENG, RARRES2, TFAP2A	2625, 1050, 4254, 10019, 2201, 1749, 7472, 6943, 10370, 1051, 652, 130497, 10761, 3880, 6670, 25902, 7422, 2022, 5919, 7020
endocrine process	GO:0050886	0.000266519	0	7	1.28841	47	GATA3, LEP, INHBA, APLN, INHA, MME, BMP6	2625, 3952, 3624, 8862, 3623, 4311, 654
positive regulation of cell migration	GO:0030335	0.000268231	0	20	8.33354	304	GATA3, SASH1, KITLG, HMGB1, SEMA4B, ICAM1, ENPP2, PIK3R1, ADGRA2, IL6, BMP4, VEGFA, INSR, CSF1, CGA, RARRES2, FLT1, CXCL14, SCARB1, SEMA4C	2625, 23328, 4254, 3146, 10509, 3383, 5168, 5295, 25960, 3569, 652, 7422, 3643, 1435, 1081, 5919, 2321, 9547, 949, 54910
generation of neurons	GO:0048699	0.0002913	0	43	24.9458	910	GATA3, STK24, DNM2, CSNK1E, NTF4, LZTS1, HMGB1, PTPRD, CHN1, LEP, INHBA, EFHD1, PTPRF, EPHA3, FZD1, SIPA1L1, DLX5, SEMA4B, ZEB2, BRAF, WNT2, EFNB1, CEBPB, IL6, BMP4, NREP, PLXNA3, LAMA2, VEGFA, SDC2, SPP1, CSF1, NTRK2, RDH13, BCL6, BTG2, CCSAP, PLXND1, SEMA4C, CX3CR1, BMP6, SCN1B, GLDN	2625, 8428, 1785, 1454, 4909, 11178, 3146, 5789, 1123, 3952, 3624, 80303, 5792, 2042, 8321, 26037, 1749, 10509, 9839, 673, 7472, 1947, 1051, 3569, 652, 9315, 55558, 3908, 7422, 6383, 6696, 1435, 4915, 112724, 604, 7832, 126731, 23129, 54910, 1524, 654, 6324, 342035
neuron development	GO:0048666	0.000298915	0	34	18.1474	662	GATA3, STK24, DNM2, NTF4, LZTS1, HMGB1, PTPRD, CHN1, LEP, EFHD1, PTPRF, EPHA3, SIPA1L1, DLX5, SEMA4B, ZEB2, BRAF, EFNB1, IL6, BMP4, NREP, PLXNA3, LAMA2, VEGFA, SDC2, SPP1, NTRK2, RDH13, BTG2, CCSAP, PLXND1, SEMA4C, SCN1B, GLDN	2625, 8428, 1785, 4909, 11178, 3146, 5789, 1123, 3952, 80303, 5792, 2042, 26037, 1749, 10509, 9839, 673, 1947, 3569, 652, 9315, 55558, 3908, 7422, 6383, 6696, 4915, 112724, 7832, 126731, 23129, 54910, 6324, 342035
response to hormone	GO:0009725	0.000303558	0	32	16.6945	609	AQP1, ENPP1, HMGB1, SREBF1, LEP, INHBA, CALM1, FZD1, LANCL2, GNG2, HNMT, PAM, BRAF, TCF21, ICAM1, CDO1, ERRFI1, PIK3R1, IL6, PTGDS, BMP4, ATP6V0E1, SPP1, NRIP1, INSR, SSTR1, BTG2, RARRES2, CYP11A1, BMP6, ANG, DUSP1	358, 5167, 3146, 6720, 3952, 3624, 801, 8321, 55915, 54331, 3176, 5066, 673, 6943, 3383, 1036, 54206, 5295, 3569, 5730, 652, 8992, 6696, 8204, 3643, 6751, 7832, 5919, 1583, 654, 283, 1843
regulation of T cell proliferation	GO:0042129	0.000316217	0	10	2.65906	97	IDO1, HMGB1, LEP, EFNB1, CEBPB, IL6, BMP4, SLAMF1, VCAM1, PDE5A	3620, 3146, 3952, 1947, 1051, 3569, 652, 6504, 7412, 8654
response to abiotic stimulus	GO:0009628	0.000316301	0	40	22.7253	829	AQP1, GATA3, DNM2, LOXL2, LIMD1, BACH1, LEP, CALM1, ERO1A, MAPK8, NDRG1, HNMT, PAM, BRAF, P2RY1, BHLHE40, ICAM1, ERRFI1, CITED2, MYOF, PIK3R1, IL6, BMP4, ALKBH5, VEGFA, MFAP4, VCAM1, SDC2, NTRK2, MME, SLC2A1, RDH13, BTG2, RANBP2, FLT1, BMP6, ANG, TFAP2A, DUSP1, HSPA1B	358, 2625, 1785, 4017, 8994, 571, 3952, 801, 30001, 5599, 10397, 3176, 5066, 673, 5028, 8553, 3383, 54206, 10370, 26509, 5295, 3569, 652, 54890, 7422, 4239, 7412, 6383, 4915, 4311, 6513, 112724, 7832, 5903, 2321, 654, 283, 7020, 1843, 3304
regulation of axon regeneration	GO:0048679	0.000325574	0	4	0.356368	13	STK24, PTPRF, BRAF, SPP1	8428, 5792, 673, 6696
regulation of transforming growth factor beta receptor signaling pathway	GO:0017015	0.00032681	0.001	9	2.19304	80	DNM2, FBN2, MTMR4, CITED2, DKK3, NREP, HTRA4, HTRA1, ENG	1785, 2201, 9110, 10370, 27122, 9315, 203100, 5654, 2022
regulation of cellular response to transforming growth factor beta stimulus	GO:1903844	0.00032681	0.001	9	2.19304	80	DNM2, FBN2, MTMR4, CITED2, DKK3, NREP, HTRA4, HTRA1, ENG	1785, 2201, 9110, 10370, 27122, 9315, 203100, 5654, 2022
positive regulation of cell proliferation	GO:0008284	0.000330231	0	30	15.3238	559	AQP1, HILPDA, KITLG, HMGB1, ST6GAL1, LEP, CRKL, DLX5, WNT2, EFNB1, APLN, IL6, BMP4, OSR1, SSR1, TNFSF12, SLAMF1, VEGFA, VCAM1, INSR, CSF1, NTRK2, HTRA1, BCL6, CGA, FLT1, CX3CR1, BMP6, ANG, ACER2	358, 29923, 4254, 3146, 6480, 3952, 1399, 1749, 7472, 1947, 8862, 3569, 652, 130497, 6745, 8742, 6504, 7422, 7412, 3643, 1435, 4915, 5654, 604, 1081, 2321, 1524, 654, 283, 340485
regulation of chemotaxis	GO:0050920	0.000331123	0.001	12	3.70075	135	HMGB1, ST6GAL1, SEMA4B, ADGRA2, IL6, PLXNA3, VEGFA, CSF1, RARRES2, CXCL14, PLXND1, SEMA4C	3146, 6480, 10509, 25960, 3569, 55558, 7422, 1435, 5919, 9547, 23129, 54910
muscle organ development	GO:0007517	0.000345769	0.001	17	6.60652	241	FKBP1A, FLNB, BASP1, FZD1, DSP, KLF5, KLHL31, LAMA5, WNT2, TCF21, IL6, BMP4, LAMA2, MAFF, BTG2, IGSF8, MSC	2280, 2317, 10409, 8321, 1832, 688, 401265, 3911, 7472, 6943, 3569, 652, 3908, 23764, 7832, 93185, 9242
positive regulation of cell motility	GO:2000147	0.000346089	0	20	8.49802	310	GATA3, SASH1, KITLG, HMGB1, SEMA4B, ICAM1, ENPP2, PIK3R1, ADGRA2, IL6, BMP4, VEGFA, INSR, CSF1, CGA, RARRES2, FLT1, CXCL14, SCARB1, SEMA4C	2625, 23328, 4254, 3146, 10509, 3383, 5168, 5295, 25960, 3569, 652, 7422, 3643, 1435, 1081, 5919, 2321, 9547, 949, 54910
regulation of secretion	GO:0051046	0.000359377	0	25	11.8698	433	AQP1, GATA3, RAB33B, IL33, HMGB1, SREBF1, LEP, INHBA, ANXA4, PAM, BRAF, P2RY1, KCNC4, APLN, INHA, IL6, SLAMF1, STXBP6, SPX, NTRK2, FCER1G, SLC2A1, SEC24A, BMP6, ANG	358, 2625, 83452, 90865, 3146, 6720, 3952, 3624, 307, 5066, 673, 5028, 3749, 8862, 3623, 3569, 6504, 29091, 80763, 4915, 2207, 6513, 10802, 654, 283
cellular response to acid chemical	GO:0071229	0.000360202	0.001	11	3.20732	117	AQP1, SREBF1, LEP, EPHA3, LANCL2, WNT2, CEBPB, OSR1, KMT2E, NTRK2, UBR1	358, 6720, 3952, 2042, 55915, 7472, 1051, 130497, 55904, 4915, 197131
cellular response to oxygen-containing compound	GO:1901701	0.000370371	0	35	19.1068	697	AQP1, DNM2, ENPP1, SASH1, SREBF1, LEP, INHBA, MAPK8, EPHA3, NQO1, FZD1, LANCL2, GNG2, CDK19, WNT2, ICAM1, ERRFI1, PIK3R1, CEBPB, IL6, OSR1, KMT2E, SMARCB1, PLEKHA1, ATP6V0E1, NRIP1, INSR, SSTR1, NTRK2, UBR1, RARRES2, CYP11A1, SCARB1, CX3CR1, BMP6	358, 1785, 5167, 23328, 6720, 3952, 3624, 5599, 2042, 1728, 8321, 55915, 54331, 23097, 7472, 3383, 54206, 5295, 1051, 3569, 130497, 55904, 6598, 59338, 8992, 8204, 3643, 6751, 4915, 197131, 5919, 1583, 949, 1524, 654
follicle-stimulating hormone secretion	GO:0046884	0.000383653	0	3	0.164478	6	LEP, INHBA, INHA	3952, 3624, 3623
positive regulation of gonadotropin secretion	GO:0032278	0.000383653	0	3	0.164478	6	LEP, INHBA, INHA	3952, 3624, 3623
T cell proliferation	GO:0042098	0.000387726	0	11	3.23473	118	IDO1, HMGB1, LEP, DOCK8, EFNB1, CEBPB, IL6, BMP4, SLAMF1, VCAM1, PDE5A	3620, 3146, 3952, 81704, 1947, 1051, 3569, 652, 6504, 7412, 8654
negative regulation of lymphocyte differentiation	GO:0045620	0.000414728	0.001	5	0.657911	24	HMGB1, INHBA, INHA, BMP4, BCL6	3146, 3624, 3623, 652, 604
response to organic cyclic compound	GO:0014070	0.000414934	0	34	18.4763	674	AQP1, CEBPA, DNM2, HMGB1, SREBF1, LEP, INHBA, CALM1, NQO1, LY6D, FZD1, GNG2, HNMT, PAM, BRAF, TCF21, P2RY1, ICAM1, CDO1, ERRFI1, CEBPB, IL6, PTGDS, BMP4, VCAM1, SDC2, SPP1, NRIP1, INSR, SSTR1, BTG2, PLIN2, BMP6, DUSP1	358, 1050, 1785, 3146, 6720, 3952, 3624, 801, 1728, 8581, 8321, 54331, 3176, 5066, 673, 6943, 5028, 3383, 1036, 54206, 1051, 3569, 5730, 652, 7412, 6383, 6696, 8204, 3643, 6751, 7832, 123, 654, 1843
odontogenesis	GO:0042476	0.000431157	0	9	2.27528	83	AQP1, INHBA, PAM, LAMA5, BMP4, OSR1, CSF1, HTRA1, TFAP2A	358, 3624, 5066, 3911, 652, 130497, 1435, 5654, 7020
regulation of vasculature development	GO:1901342	0.000432666	0	14	4.93433	180	AQP1, SASH1, HMGB1, LEP, ENPP2, ADGRA2, IL6, BMP4, TNFSF12, VEGFA, ENG, FLT1, PLXND1, CX3CR1	358, 23328, 3146, 3952, 5168, 25960, 3569, 652, 8742, 7422, 2022, 2321, 23129, 1524
blood vessel morphogenesis	GO:0048514	0.000443313	0	23	10.6636	389	AQP1, COL8A2, LOXL2, SASH1, HMGB1, LEP, KLF5, LAMA5, TCF21, ENPP2, ADGRA2, IL6, BMP4, TNFSF12, VEGFA, PLXDC1, NTRK2, ENG, FLT1, PLXND1, CX3CR1, ANG, PIK3CB	358, 1296, 4017, 23328, 3146, 3952, 688, 3911, 6943, 5168, 25960, 3569, 652, 8742, 7422, 57125, 4915, 2022, 2321, 23129, 1524, 283, 5291
kidney mesenchyme development	GO:0072074	0.000446	0	4	0.383781	14	BASP1, TCF21, BMP4, OSR1	10409, 6943, 652, 130497
lymphocyte differentiation	GO:0030098	0.000446623	0.001	15	5.53742	202	GATA3, HMGB1, LEP, INHBA, LY6D, BRAF, PIK3R1, INHA, IL6, BMP4, SLAMF1, SP3, VCAM1, FCER1G, BCL6	2625, 3146, 3952, 3624, 8581, 673, 5295, 3623, 3569, 652, 6504, 6670, 7412, 2207, 604
positive regulation of osteoblast differentiation	GO:0045669	0.000446753	0.001	7	1.39806	51	CEBPA, FBN2, DLX5, CEBPB, IL6, BMP4, BMP6	1050, 2201, 1749, 1051, 3569, 652, 654
positive regulation of locomotion	GO:0040017	0.000461274	0.001	20	8.68991	317	GATA3, SASH1, KITLG, HMGB1, SEMA4B, ICAM1, ENPP2, PIK3R1, ADGRA2, IL6, BMP4, VEGFA, INSR, CSF1, CGA, RARRES2, FLT1, CXCL14, SCARB1, SEMA4C	2625, 23328, 4254, 3146, 10509, 3383, 5168, 5295, 25960, 3569, 652, 7422, 3643, 1435, 1081, 5919, 2321, 9547, 949, 54910
negative regulation of immune system process	GO:0002683	0.000482247	0.001	18	7.42891	271	IDO1, IL33, KITLG, HMGB1, INHBA, FSTL3, TMEM176B, PIK3R1, INHA, CEBPB, BMP4, SLAMF1, A2M, PDE5A, FCER1G, HTRA1, BCL6, SERPINB9	3620, 90865, 4254, 3146, 3624, 10272, 28959, 5295, 3623, 1051, 652, 6504, 2, 8654, 2207, 5654, 604, 5272
hematopoietic or lymphoid organ development	GO:0048534	0.000492048	0	29	14.9675	546	GATA3, CEBPA, KITLG, HMGB1, SH2B3, LEP, INHBA, MFAP5, LY6D, CRKL, FSTL3, TMEM176B, BRAF, TCF21, CITED2, PIK3R1, INHA, CEBPB, IL6, BMP4, KMT2E, SLAMF1, SP3, VEGFA, VCAM1, CSF1, SH3PXD2A, FCER1G, BCL6	2625, 1050, 4254, 3146, 10019, 3952, 3624, 8076, 8581, 1399, 10272, 28959, 673, 6943, 10370, 5295, 3623, 1051, 3569, 652, 55904, 6504, 6670, 7422, 7412, 1435, 9644, 2207, 604
T cell activation	GO:0042110	0.000495215	0	19	8.08682	295	GATA3, IDO1, HMGB1, FKBP1A, LEP, DOCK8, BRAF, EFNB1, ICAM1, PIK3R1, CEBPB, IL6, BMP4, SLAMF1, SP3, VCAM1, PDE5A, FCER1G, BCL6	2625, 3620, 3146, 2280, 3952, 81704, 673, 1947, 3383, 5295, 1051, 3569, 652, 6504, 6670, 7412, 8654, 2207, 604
T cell aggregation	GO:0070489	0.000495215	0	19	8.08682	295	GATA3, IDO1, HMGB1, FKBP1A, LEP, DOCK8, BRAF, EFNB1, ICAM1, PIK3R1, CEBPB, IL6, BMP4, SLAMF1, SP3, VCAM1, PDE5A, FCER1G, BCL6	2625, 3620, 3146, 2280, 3952, 81704, 673, 1947, 3383, 5295, 1051, 3569, 652, 6504, 6670, 7412, 8654, 2207, 604
negative regulation of cellular process	GO:0048523	0.000505125	0	112	85.3639	3114	AQP1, GATA3, CEBPA, RAB33B, MORF4L2, PLA2G16, STK24, IDO1, IL33, DNM2, CSNK1E, NTF4, LOXL2, ENPP1, KITLG, LZTS1, PDCD4, LIMD1, HMGB1, BACH1, ST6GAL1, PRDM6, FKBP1A, SREBF1, LEP, DLX4, INHBA, ANXA4, CALM1, ERO1A, FBN2, HMGB3, MAPK8, SPRED1, NDRG1, MTMR4, BASP1, DOCK8, FZD1, EID1, LANCL2, PEG3, FSTL3, KLF5, MID1, TMEM176B, SEMA4B, ZEB2, BRAF, MXI1, TCF21, P2RY1, BHLHE40, ICAM1, FAM111A, ERRFI1, CIT…	358, 2625, 1050, 83452, 9643, 11145, 8428, 3620, 90865, 1785, 1454, 4909, 4017, 5167, 4254, 11178, 27250, 8994, 3146, 571, 6480, 93166, 2280, 6720, 3952, 1748, 3624, 307, 801, 30001, 2201, 3149, 5599, 161742, 10397, 9110, 10409, 81704, 8321, 23741, 55915, 5178, 10272, 688, 4281, 28959, 10509, 9839, 673, 4601, 6943, 5028, 8553, 3383, 63901, 54206, 10370, 5295, 3623, 1051, 9467, 25960, 3569, 27122,…
regulation of angiogenesis	GO:0045765	0.000512012	0	13	4.4409	162	AQP1, SASH1, HMGB1, LEP, ENPP2, ADGRA2, IL6, TNFSF12, VEGFA, ENG, FLT1, PLXND1, CX3CR1	358, 23328, 3146, 3952, 5168, 25960, 3569, 8742, 7422, 2022, 2321, 23129, 1524
lymphocyte aggregation	GO:0071593	0.000516252	0	19	8.11424	296	GATA3, IDO1, HMGB1, FKBP1A, LEP, DOCK8, BRAF, EFNB1, ICAM1, PIK3R1, CEBPB, IL6, BMP4, SLAMF1, SP3, VCAM1, PDE5A, FCER1G, BCL6	2625, 3620, 3146, 2280, 3952, 81704, 673, 1947, 3383, 5295, 1051, 3569, 652, 6504, 6670, 7412, 8654, 2207, 604
mesenchymal cell differentiation	GO:0048762	0.000525491	0	12	3.89264	142	LOXL2, KITLG, EPHA3, LAMA5, SEMA4B, ZEB2, WNT2, TCF21, EFNB1, BMP4, OSR1, SEMA4C	4017, 4254, 2042, 3911, 10509, 9839, 7472, 6943, 1947, 652, 130497, 54910
single organismal cell-cell adhesion	GO:0016337	0.000545859	0.001	27	13.6242	497	GATA3, IDO1, COL8A2, HMGB1, FKBP1A, LEP, PDPN, COL14A1, DOCK8, DSP, FSTL3, BRAF, EFNB1, ICAM1, CITED2, PIK3R1, CEBPB, IL6, BMP4, SLAMF1, SP3, VCAM1, PDE5A, FCER1G, BCL6, GLDN, PIK3CB	2625, 3620, 1296, 3146, 2280, 3952, 10630, 7373, 81704, 1832, 10272, 673, 1947, 3383, 10370, 5295, 1051, 3569, 652, 6504, 6670, 7412, 8654, 2207, 604, 342035, 5291
leukocyte activation	GO:0045321	0.000545859	0	27	13.6242	497	GATA3, IDO1, IL33, HMGB1, FKBP1A, LEP, INHBA, NDRG1, LY6D, DOCK8, BRAF, EFNB1, ICAM1, PIK3R1, INHA, CEBPB, IL6, BMP4, KMT2E, SLAMF1, SP3, VCAM1, PDE5A, CSF1, FCER1G, BCL6, CX3CR1	2625, 3620, 90865, 3146, 2280, 3952, 3624, 10397, 8581, 81704, 673, 1947, 3383, 5295, 3623, 1051, 3569, 652, 55904, 6504, 6670, 7412, 8654, 1435, 2207, 604, 1524
positive regulation of mononuclear cell proliferation	GO:0032946	0.000561486	0	9	2.35751	86	HMGB1, ST6GAL1, LEP, EFNB1, IL6, SLAMF1, VCAM1, CSF1, BCL6	3146, 6480, 3952, 1947, 3569, 6504, 7412, 1435, 604
regulation of neuron projection regeneration	GO:0070570	0.00059511	0	4	0.411194	15	STK24, PTPRF, BRAF, SPP1	8428, 5792, 673, 6696
regulation of mesonephros development	GO:0061217	0.00059511	0	4	0.411194	15	GATA3, BASP1, BMP4, VEGFA	2625, 10409, 652, 7422
positive regulation of cell communication	GO:0010647	0.000613579	0	49	30.6477	1118	GATA3, CSNK1E, SH3BGRL, SASH1, KITLG, HMGB1, FKBP1A, SH2B3, CHN1, LEP, INHBA, CALM1, ADAMTS3, MAPK8, SPRED1, CRKL, LANCL2, DLX5, MID1, ZEB2, BRAF, WNT2, P2RY1, ICAM1, CITED2, APLN, PIK3R1, INHA, IL6, BMP4, SMARCB1, TNFSF12, SLAMF1, ARRDC3, LAMA2, VEGFA, MBD2, PDE5A, INSR, CSF1, NTRK2, ENG, SRPX, FLT1, SEMA4C, CX3CR1, BMP6, PIK3CB, HSPA1B	2625, 1454, 6451, 23328, 4254, 3146, 2280, 10019, 1123, 3952, 3624, 801, 9508, 5599, 161742, 1399, 55915, 1749, 4281, 9839, 673, 7472, 5028, 3383, 10370, 8862, 5295, 3623, 3569, 652, 6598, 8742, 6504, 57561, 3908, 7422, 8932, 8654, 3643, 1435, 4915, 2022, 8406, 2321, 54910, 1524, 654, 5291, 3304
heterophilic cell-cell adhesion via plasma membrane cell adhesion molecules	GO:0007157	0.000613837	0	5	0.712737	26	CADM3, PTPRD, ICAM1, NECTIN4, VCAM1	57863, 5789, 3383, 81607, 7412
type 2 immune response	GO:0042092	0.000613837	0	5	0.712737	26	GATA3, IDO1, IL33, IL6, BCL6	2625, 3620, 90865, 3569, 604
neural crest cell migration	GO:0001755	0.000614953	0	6	1.06911	39	KITLG, LAMA5, SEMA4B, ZEB2, EFNB1, SEMA4C	4254, 3911, 10509, 9839, 1947, 54910
hormone metabolic process	GO:0042445	0.000645035	0	10	2.90577	106	GATA3, LEP, DKK3, PLEKHA1, MME, RDH13, CGA, CYP11A1, SCARB1, BMP6	2625, 3952, 27122, 59338, 4311, 112724, 1081, 1583, 949, 654
multicellular organismal reproductive process	GO:0048609	0.000654538	0	25	12.3632	451	HEXB, DNM2, KITLG, LEP, INHBA, PAM, FSTL3, P2RY1, ICAM1, INHA, CEBPB, PTGDS, BMP4, ALKBH5, SP3, PLEKHA1, VEGFA, SPP1, MBD2, NRIP1, IGF2R, PDE5A, SSTR1, BCL6, ANG	3074, 1785, 4254, 3952, 3624, 5066, 10272, 5028, 3383, 3623, 1051, 5730, 652, 54890, 6670, 59338, 7422, 6696, 8932, 8204, 3482, 8654, 6751, 604, 283
response to hypoxia	GO:0001666	0.00065707	0.001	16	6.35981	232	AQP1, LOXL2, LIMD1, BACH1, LEP, ERO1A, NDRG1, PAM, ICAM1, CITED2, ALKBH5, VEGFA, VCAM1, SDC2, FLT1, ANG	358, 4017, 8994, 571, 3952, 30001, 10397, 5066, 3383, 10370, 54890, 7422, 7412, 6383, 2321, 283
ureter development	GO:0072189	0.000657623	0.001	3	0.191891	7	GATA3, BMP4, OSR1	2625, 652, 130497
nephric duct morphogenesis	GO:0072178	0.000657623	0.002	3	0.191891	7	GATA3, BMP4, OSR1	2625, 652, 130497
immune system development	GO:0002520	0.000663212	0.001	30	15.9818	583	GATA3, CEBPA, IDO1, KITLG, HMGB1, SH2B3, LEP, INHBA, MFAP5, LY6D, CRKL, FSTL3, TMEM176B, BRAF, TCF21, CITED2, PIK3R1, INHA, CEBPB, IL6, BMP4, KMT2E, SLAMF1, SP3, VEGFA, VCAM1, CSF1, SH3PXD2A, FCER1G, BCL6	2625, 1050, 3620, 4254, 3146, 10019, 3952, 3624, 8076, 8581, 1399, 10272, 28959, 673, 6943, 10370, 5295, 3623, 1051, 3569, 652, 55904, 6504, 6670, 7422, 7412, 1435, 9644, 2207, 604
positive regulation of cell differentiation	GO:0045597	0.000663212	0.001	30	15.9818	583	GATA3, CEBPA, MORF4L2, DNM2, LOXL2, KITLG, HMGB1, PTPRD, LEP, INHBA, FBN2, EPHA3, DLX5, KLF5, ZEB2, BRAF, WNT2, CEBPB, IL6, BMP4, KMT2E, VEGFA, PDE5A, CSF1, NTRK2, BCL6, RARRES2, CX3CR1, BMP6, SCN1B	2625, 1050, 9643, 1785, 4017, 4254, 3146, 5789, 3952, 3624, 2201, 2042, 1749, 688, 9839, 673, 7472, 1051, 3569, 652, 55904, 7422, 8654, 1435, 4915, 604, 5919, 1524, 654, 6324
neuron projection development	GO:0031175	0.000663212	0	30	15.9818	583	GATA3, STK24, DNM2, NTF4, LZTS1, HMGB1, PTPRD, CHN1, EFHD1, PTPRF, EPHA3, SIPA1L1, DLX5, SEMA4B, ZEB2, BRAF, EFNB1, IL6, BMP4, NREP, PLXNA3, LAMA2, VEGFA, SDC2, SPP1, NTRK2, BTG2, PLXND1, SEMA4C, SCN1B	2625, 8428, 1785, 4909, 11178, 3146, 5789, 1123, 80303, 5792, 2042, 26037, 1749, 10509, 9839, 673, 1947, 3569, 652, 9315, 55558, 3908, 7422, 6383, 6696, 4915, 7832, 23129, 54910, 6324
regulation of embryonic development	GO:0045995	0.00066509	0	9	2.41234	88	GATA3, FZD1, LAMA5, WNT2, BMP4, OSR1, LAMA2, INSR, CCSAP	2625, 8321, 3911, 7472, 652, 130497, 3908, 3643, 126731
positive regulation of signaling	GO:0023056	0.000677859	0	49	30.7848	1123	GATA3, CSNK1E, SH3BGRL, SASH1, KITLG, HMGB1, FKBP1A, SH2B3, CHN1, LEP, INHBA, CALM1, ADAMTS3, MAPK8, SPRED1, CRKL, LANCL2, DLX5, MID1, ZEB2, BRAF, WNT2, P2RY1, ICAM1, CITED2, APLN, PIK3R1, INHA, IL6, BMP4, SMARCB1, TNFSF12, SLAMF1, ARRDC3, LAMA2, VEGFA, MBD2, PDE5A, INSR, CSF1, NTRK2, ENG, SRPX, FLT1, SEMA4C, CX3CR1, BMP6, PIK3CB, HSPA1B	2625, 1454, 6451, 23328, 4254, 3146, 2280, 10019, 1123, 3952, 3624, 801, 9508, 5599, 161742, 1399, 55915, 1749, 4281, 9839, 673, 7472, 5028, 3383, 10370, 8862, 5295, 3623, 3569, 652, 6598, 8742, 6504, 57561, 3908, 7422, 8932, 8654, 3643, 1435, 4915, 2022, 8406, 2321, 54910, 1524, 654, 5291, 3304
homeostasis of number of cells	GO:0048872	0.000683233	0	13	4.57796	167	GATA3, KITLG, HMGB1, INHBA, INHA, IL6, BMP4, KMT2E, SP3, VEGFA, CSF1, FCER1G, BCL6	2625, 4254, 3146, 3624, 3623, 3569, 652, 55904, 6670, 7422, 1435, 2207, 604
leukocyte aggregation	GO:0070486	0.000686411	0	19	8.30613	303	GATA3, IDO1, HMGB1, FKBP1A, LEP, DOCK8, BRAF, EFNB1, ICAM1, PIK3R1, CEBPB, IL6, BMP4, SLAMF1, SP3, VCAM1, PDE5A, FCER1G, BCL6	2625, 3620, 3146, 2280, 3952, 81704, 673, 1947, 3383, 5295, 1051, 3569, 652, 6504, 6670, 7412, 8654, 2207, 604
palate development	GO:0060021	0.000691113	0	8	1.94632	71	INHBA, FZD1, DLX5, TCF21, OSR1, PLEKHA1, MSC, TFAP2A	3624, 8321, 1749, 6943, 130497, 59338, 9242, 7020
maintenance of location	GO:0051235	0.00070475	0	15	5.78413	211	HEXB, HILPDA, ENPP1, FKBP1A, LEP, CALM1, ERO1A, FBN2, MEST, FLNB, MXI1, IL6, NRIP1, PLIN2, SCARB1	3074, 29923, 5167, 2280, 3952, 801, 30001, 2201, 4232, 2317, 4601, 3569, 8204, 123, 949
CD4-positive, alpha-beta T cell activation	GO:0035710	0.000707034	0.002	6	1.09652	40	GATA3, HMGB1, BRAF, CEBPB, IL6, BCL6	2625, 3146, 673, 1051, 3569, 604
regulation of system process	GO:0044057	0.000714289	0	19	8.33354	304	AQP1, CYP2J2, SREBF1, LEP, INHBA, CALM1, MTMR4, DSP, P2RY1, ICAM1, ERRFI1, APLN, INHA, IL6, SPX, PDE5A, FLT1, BMP6, SCN1B	358, 1573, 6720, 3952, 3624, 801, 9110, 1832, 5028, 3383, 54206, 8862, 3623, 3569, 80763, 8654, 2321, 654, 6324
response to wounding	GO:0009611	0.000721632	0	26	13.1582	480	GATA3, STK24, HMGB1, SH2B3, ADORA2A, PDPN, PTPRF, DOCK8, DSP, GNG2, BRAF, P2RY1, MYOF, PIK3R1, IL6, BMP4, NREP, MAFF, A2M, SDC2, SPP1, FCER1G, F13A1, SCARB1, CX3CR1, PIK3CB	2625, 8428, 3146, 10019, 135, 10630, 5792, 81704, 1832, 54331, 673, 5028, 26509, 5295, 3569, 652, 9315, 23764, 2, 6383, 6696, 2207, 2162, 949, 1524, 5291
brown fat cell differentiation	GO:0050873	0.00073662	0	5	0.74015	27	CEBPA, LEP, ERO1A, CEBPB, RARRES2	1050, 3952, 30001, 1051, 5919
regulation of protein deacetylation	GO:0090311	0.00073662	0.002	5	0.74015	27	SREBF1, MAPK8, SPRED1, VEGFA, BCL6	6720, 5599, 161742, 7422, 604
regulation of endocrine process	GO:0044060	0.00073662	0.002	5	0.74015	27	LEP, INHBA, APLN, INHA, BMP6	3952, 3624, 8862, 3623, 654
ureter urothelium development	GO:0072190	0.00074912	0.002	2	0.0548259	2	BMP4, OSR1	652, 130497
negative regulation of mast cell apoptotic process	GO:0033026	0.00074912	0.001	2	0.0548259	2	KITLG, FCER1G	4254, 2207
T-helper 1 cell activation	GO:0035711	0.00074912	0.001	2	0.0548259	2	HMGB1, CEBPB	3146, 1051
regulation of STAT protein import into nucleus	GO:2000364	0.00074912	0.001	2	0.0548259	2	LEP, IL6	3952, 3569
autocrine signaling	GO:0035425	0.00074912	0	2	0.0548259	2	HILPDA, FZD1	29923, 8321
positive regulation of STAT protein import into nucleus	GO:2000366	0.00074912	0.001	2	0.0548259	2	LEP, IL6	3952, 3569
pattern specification involved in mesonephros development	GO:0061227	0.00074912	0.002	2	0.0548259	2	BMP4, OSR1	652, 130497
intermediate mesoderm development	GO:0048389	0.00074912	0.002	2	0.0548259	2	BMP4, OSR1	652, 130497
negative regulation of mesonephros development	GO:0061218	0.00074912	0.002	2	0.0548259	2	GATA3, BMP4	2625, 652
nephric duct formation	GO:0072179	0.00074912	0.002	2	0.0548259	2	GATA3, BMP4	2625, 652
anterior/posterior pattern specification involved in kidney development	GO:0072098	0.00074912	0.002	2	0.0548259	2	BMP4, OSR1	652, 130497
transmembrane receptor protein tyrosine kinase signaling pathway	GO:0007169	0.000761802	0	27	13.9258	508	GATA3, NTF4, ENPP1, CHN1, SREBF1, LEP, ADAMTS3, EPHA3, SPRED1, CYBB, SIPA1L1, EFNB1, ERRFI1, MYOF, PIK3R1, ADGRA2, PLEKHA1, VEGFA, ATP6V0E1, SDC2, IGF2R, FGF22, INSR, CSF1, NTRK2, FLT1, PIK3CB	2625, 4909, 5167, 1123, 6720, 3952, 9508, 2042, 161742, 1536, 26037, 1947, 54206, 26509, 5295, 25960, 59338, 7422, 8992, 6383, 3482, 27006, 3643, 1435, 4915, 2321, 5291
multicellular organism reproduction	GO:0032504	0.000767295	0.001	25	12.5003	456	HEXB, DNM2, KITLG, LEP, INHBA, PAM, FSTL3, P2RY1, ICAM1, INHA, CEBPB, PTGDS, BMP4, ALKBH5, SP3, PLEKHA1, VEGFA, SPP1, MBD2, NRIP1, IGF2R, PDE5A, SSTR1, BCL6, ANG	3074, 1785, 4254, 3952, 3624, 5066, 10272, 5028, 3383, 3623, 1051, 5730, 652, 54890, 6670, 59338, 7422, 6696, 8932, 8204, 3482, 8654, 6751, 604, 283
regulation of secretion by cell	GO:1903530	0.000773428	0	23	11.1022	405	GATA3, RAB33B, IL33, HMGB1, SREBF1, LEP, INHBA, ANXA4, PAM, BRAF, P2RY1, KCNC4, APLN, INHA, IL6, SLAMF1, STXBP6, NTRK2, FCER1G, SLC2A1, SEC24A, BMP6, ANG	2625, 83452, 90865, 3146, 6720, 3952, 3624, 307, 5066, 673, 5028, 3749, 8862, 3623, 3569, 6504, 29091, 4915, 2207, 6513, 10802, 654, 283
adrenal gland development	GO:0030325	0.000776437	0	4	0.438607	16	FSTL3, CITED2, DKK3, INSR	10272, 10370, 27122, 3643
cell morphogenesis involved in differentiation	GO:0000904	0.000796487	0	28	14.6933	536	GATA3, DNM2, LOXL2, LZTS1, PTPRD, ST6GAL1, CHN1, EPHA3, FLNB, BASP1, SIPA1L1, DLX5, LAMA5, SEMA4B, ZEB2, BRAF, WNT2, EFNB1, BMP4, PLXNA3, LAMA2, VEGFA, SDC2, SPP1, NTRK2, PLXND1, SEMA4C, SCN1B	2625, 1785, 4017, 11178, 5789, 6480, 1123, 2042, 2317, 10409, 26037, 1749, 3911, 10509, 9839, 673, 7472, 1947, 652, 55558, 3908, 7422, 6383, 6696, 4915, 23129, 54910, 6324
inflammatory response	GO:0006954	0.000812045	0.001	24	11.8424	432	GATA3, IDO1, IL33, HMGB1, ADORA2A, LEP, CYBB, CDK19, ICAM1, CDO1, CFI, CEBPB, IL6, VCAM1, A2M, SPP1, CSF1, NTRK2, ACKR2, FCER1G, BCL6, RARRES2, CX3CR1, BMP6	2625, 3620, 90865, 3146, 135, 3952, 1536, 23097, 3383, 1036, 3426, 1051, 3569, 7412, 2, 6696, 1435, 4915, 1238, 2207, 604, 5919, 1524, 654
regulation of cell morphogenesis involved in differentiation	GO:0010769	0.000820995	0	17	7.12737	260	DNM2, LZTS1, PTPRD, ST6GAL1, CHN1, EPHA3, SIPA1L1, SEMA4B, ZEB2, BRAF, PLXNA3, VEGFA, SDC2, SPP1, NTRK2, PLXND1, SEMA4C	1785, 11178, 5789, 6480, 1123, 2042, 26037, 10509, 9839, 673, 55558, 7422, 6383, 6696, 4915, 23129, 54910
myeloid cell differentiation	GO:0030099	0.000820995	0.003	17	7.12737	260	GATA3, CEBPA, KITLG, HMGB1, LEP, INHBA, FSTL3, PIK3R1, INHA, CEBPB, BMP4, KMT2E, SP3, VEGFA, CSF1, SH3PXD2A, BCL6	2625, 1050, 4254, 3146, 3952, 3624, 10272, 5295, 3623, 1051, 652, 55904, 6670, 7422, 1435, 9644, 604
regulation of lymphocyte proliferation	GO:0050670	0.00082611	0	11	3.53627	129	IDO1, HMGB1, LEP, EFNB1, CEBPB, IL6, BMP4, SLAMF1, VCAM1, PDE5A, BCL6	3620, 3146, 3952, 1947, 1051, 3569, 652, 6504, 7412, 8654, 604
negative regulation of macromolecule biosynthetic process	GO:0010558	0.000871141	0	46	28.7014	1047	GATA3, CEBPA, MORF4L2, LOXL2, ENPP1, PDCD4, LIMD1, HMGB1, BACH1, PRDM6, SREBF1, LEP, DLX4, INHBA, BASP1, FZD1, EID1, LANCL2, PEG3, KLF5, ZEB2, MXI1, TCF21, BHLHE40, ERRFI1, CITED2, INHA, CEBPB, IL6, DKK3, BMP4, OSR1, SP3, VEGFA, MBD2, NRIP1, MXD1, BCL6, BTG2, MSC, BMP6, ANG, TFAP2A, DUSP1, WWC3, ACER2	2625, 1050, 9643, 4017, 5167, 27250, 8994, 3146, 571, 93166, 6720, 3952, 1748, 3624, 10409, 8321, 23741, 55915, 5178, 688, 9839, 4601, 6943, 8553, 54206, 10370, 3623, 1051, 3569, 27122, 652, 130497, 6670, 7422, 8932, 8204, 4084, 604, 7832, 9242, 654, 283, 7020, 1843, 55841, 340485
positive regulation of signal transduction	GO:0009967	0.000871141	0	46	28.7014	1047	GATA3, CSNK1E, SH3BGRL, SASH1, KITLG, HMGB1, FKBP1A, SH2B3, CHN1, LEP, INHBA, CALM1, ADAMTS3, MAPK8, SPRED1, CRKL, LANCL2, DLX5, MID1, ZEB2, BRAF, WNT2, P2RY1, ICAM1, CITED2, PIK3R1, INHA, IL6, BMP4, SMARCB1, TNFSF12, SLAMF1, ARRDC3, VEGFA, MBD2, PDE5A, INSR, CSF1, NTRK2, ENG, SRPX, FLT1, SEMA4C, BMP6, PIK3CB, HSPA1B	2625, 1454, 6451, 23328, 4254, 3146, 2280, 10019, 1123, 3952, 3624, 801, 9508, 5599, 161742, 1399, 55915, 1749, 4281, 9839, 673, 7472, 5028, 3383, 10370, 5295, 3623, 3569, 652, 6598, 8742, 6504, 57561, 7422, 8932, 8654, 3643, 1435, 4915, 2022, 8406, 2321, 54910, 654, 5291, 3304
positive regulation of bone mineralization	GO:0030501	0.000876857	0.002	5	0.767563	28	FBN2, BMP4, OSR1, BMP6, TFAP2A	2201, 652, 130497, 654, 7020
regulation of multicellular organismal metabolic process	GO:0044246	0.000876857	0.001	5	0.767563	28	ERRFI1, IL6, BMP4, ARRDC3, MFAP4	54206, 3569, 652, 57561, 4239
cell activation	GO:0001775	0.000891197	0	31	17.0234	621	GATA3, IDO1, IL33, HMGB1, FKBP1A, LEP, PDPN, INHBA, NDRG1, LY6D, DOCK8, GNG2, BRAF, P2RY1, EFNB1, ICAM1, PIK3R1, INHA, CEBPB, IL6, BMP4, KMT2E, SLAMF1, SP3, VCAM1, PDE5A, CSF1, FCER1G, BCL6, CX3CR1, PIK3CB	2625, 3620, 90865, 3146, 2280, 3952, 10630, 3624, 10397, 8581, 81704, 54331, 673, 5028, 1947, 3383, 5295, 3623, 1051, 3569, 652, 55904, 6504, 6670, 7412, 8654, 1435, 2207, 604, 1524, 5291
muscle tissue development	GO:0060537	0.000904335	0.001	16	6.5517	239	FKBP1A, FLNB, DSP, KLF5, KLHL31, WNT2, TCF21, BMP4, OSR1, VEGFA, MAFF, C3orf58, ENG, BTG2, IGSF8, MSC	2280, 2317, 1832, 688, 401265, 7472, 6943, 652, 130497, 7422, 23764, 205428, 2022, 7832, 93185, 9242
positive regulation of leukocyte migration	GO:0002687	0.000912035	0	8	2.02856	74	KITLG, HMGB1, ICAM1, IL6, VEGFA, CSF1, RARRES2, CXCL14	4254, 3146, 3383, 3569, 7422, 1435, 5919, 9547
regulation of osteoblast differentiation	GO:0045667	0.000919238	0	9	2.52199	92	CEBPA, LIMD1, FBN2, FZD1, DLX5, CEBPB, IL6, BMP4, BMP6	1050, 8994, 2201, 8321, 1749, 1051, 3569, 652, 654
eye morphogenesis	GO:0048592	0.000919238	0.001	9	2.52199	92	COL8A2, FBN2, WNT2, BMP4, SP3, VEGFA, NTRK2, RDH13, TFAP2A	1296, 2201, 7472, 652, 6670, 7422, 4915, 112724, 7020
response to decreased oxygen levels	GO:0036293	0.000945398	0.002	16	6.57911	240	AQP1, LOXL2, LIMD1, BACH1, LEP, ERO1A, NDRG1, PAM, ICAM1, CITED2, ALKBH5, VEGFA, VCAM1, SDC2, FLT1, ANG	358, 4017, 8994, 571, 3952, 30001, 10397, 5066, 3383, 10370, 54890, 7422, 7412, 6383, 2321, 283
positive regulation of response to external stimulus	GO:0032103	0.000949978	0.001	13	4.74244	173	IDO1, IL33, SASH1, HMGB1, CDK19, BRAF, IL6, VEGFA, CSF1, FCER1G, RARRES2, CXCL14, BMP6	3620, 90865, 23328, 3146, 23097, 673, 3569, 7422, 1435, 2207, 5919, 9547, 654
negative regulation of cellular biosynthetic process	GO:0031327	0.000989964	0	47	29.6882	1083	GATA3, CEBPA, MORF4L2, LOXL2, ENPP1, PDCD4, LIMD1, HMGB1, BACH1, PRDM6, SREBF1, LEP, DLX4, INHBA, BASP1, FZD1, EID1, LANCL2, PEG3, KLF5, ZEB2, MXI1, TCF21, BHLHE40, ERRFI1, CITED2, INHA, CEBPB, IL6, DKK3, BMP4, OSR1, SP3, VEGFA, GLA, MBD2, NRIP1, MXD1, BCL6, BTG2, MSC, BMP6, ANG, TFAP2A, DUSP1, WWC3, ACER2	2625, 1050, 9643, 4017, 5167, 27250, 8994, 3146, 571, 93166, 6720, 3952, 1748, 3624, 10409, 8321, 23741, 55915, 5178, 688, 9839, 4601, 6943, 8553, 54206, 10370, 3623, 1051, 3569, 27122, 652, 130497, 6670, 7422, 2717, 8932, 8204, 4084, 604, 7832, 9242, 654, 283, 7020, 1843, 55841, 340485
phosphatidylinositol 3-kinase signaling	GO:0014065	0.000992177	0	10	3.07025	112	GATA3, KITLG, LEP, PIK3R1, PLEKHA1, FGF22, C3orf58, NTRK2, FLT1, PIK3CB	2625, 4254, 3952, 5295, 59338, 27006, 205428, 4915, 2321, 5291
dopaminergic neuron differentiation	GO:0071542	0.000993545	0.001	4	0.46602	17	CSNK1E, FZD1, WNT2, VEGFA	1454, 8321, 7472, 7422
central nervous system neuron differentiation	GO:0021953	0.000993748	0.001	9	2.54941	93	LEP, INHBA, FZD1, ZEB2, WNT2, PLXNA3, NTRK2, BTG2, SCN1B	3952, 3624, 8321, 9839, 7472, 55558, 4915, 7832, 6324
regulation of gonadotropin secretion	GO:0032276	0.00103057	0.002	3	0.219304	8	LEP, INHBA, INHA	3952, 3624, 3623
positive regulation of biomineral tissue development	GO:0070169	0.00103604	0.003	5	0.794976	29	FBN2, BMP4, OSR1, BMP6, TFAP2A	2201, 652, 130497, 654, 7020
regulation of protein autophosphorylation	GO:0031952	0.00103604	0.001	5	0.794976	29	ENPP1, CALM1, ERRFI1, VEGFA, ENG	5167, 801, 54206, 7422, 2022
cellular response to retinoic acid	GO:0071300	0.00104821	0.002	6	1.17876	43	AQP1, LEP, EPHA3, WNT2, OSR1, KMT2E	358, 3952, 2042, 7472, 130497, 55904
positive regulation of transcription from RNA polymerase II promoter	GO:0045944	0.00106188	0.002	35	20.2582	739	HEXB, GATA3, CEBPA, MORF4L2, IL33, HMGB1, BACH1, SREBF1, INHBA, FSTL3, DLX5, KLF5, ZEB2, WNT2, TCF21, P2RY1, CITED2, MED12L, PIK3R1, CEBPB, IL6, BMP4, OSR1, SMARCB1, TET3, GRHL1, SP3, VEGFA, MAFF, ELL, NRIP1, CGA, BMP6, TFAP2A, MAML2	3074, 2625, 1050, 9643, 90865, 3146, 571, 6720, 3624, 10272, 1749, 688, 9839, 7472, 6943, 5028, 10370, 116931, 5295, 1051, 3569, 652, 130497, 6598, 200424, 29841, 6670, 7422, 23764, 8178, 8204, 1081, 654, 7020, 84441
mammary gland development	GO:0030879	0.00107308	0.001	9	2.57682	94	GATA3, PAM, WNT2, CDO1, APLN, CEBPB, BMP4, VEGFA, CSF1	2625, 5066, 7472, 1036, 8862, 1051, 652, 7422, 1435
regulation of cell morphogenesis	GO:0022604	0.00107969	0.001	24	12.0891	441	HEXB, DNM2, CSNK1E, LZTS1, LIMD1, PTPRD, ST6GAL1, CHN1, PDPN, EPHA3, SIPA1L1, SEMA4B, ZEB2, BRAF, ICAM1, ENPP2, IL6, PLXNA3, VEGFA, SDC2, SPP1, NTRK2, PLXND1, SEMA4C	3074, 1785, 1454, 11178, 8994, 5789, 6480, 1123, 10630, 2042, 26037, 10509, 9839, 673, 3383, 5168, 3569, 55558, 7422, 6383, 6696, 4915, 23129, 54910
signal transduction by protein phosphorylation	GO:0023014	0.00110808	0.003	32	18.0103	657	STK24, SASH1, KITLG, PDCD4, HMGB1, LEP, INHBA, CALM1, MAPK8, SPRED1, CRKL, MID1, ZEB2, BRAF, P2RY1, ICAM1, ERRFI1, INHA, IL6, BMP4, SLAMF1, VEGFA, FGF22, PDE5A, INSR, NTRK2, DUSP4, FLT1, SEMA4C, BMP6, DUSP1, PIK3CB	8428, 23328, 4254, 27250, 3146, 3952, 3624, 801, 5599, 161742, 1399, 4281, 9839, 673, 5028, 3383, 54206, 3623, 3569, 652, 6504, 7422, 27006, 8654, 3643, 4915, 1846, 2321, 54910, 654, 1843, 5291
cell-cell signaling	GO:0007267	0.00111733	0.001	42	25.823	942	GATA3, HILPDA, CSNK1E, NTF4, LZTS1, LIMD1, PTPRD, MESDC2, ADORA2A, SREBF1, LEP, INHBA, CALM1, PTPRF, NQO1, FZD1, GNG2, SIPA1L1, DLX5, ZEB2, BRAF, WNT2, P2RY1, KCNC4, EFNB1, APLN, INHA, IL6, DKK3, BMP4, LAMA2, MBD2, PLCB2, SSTR1, NTRK2, SLC2A1, CGA, CXCL14, CX3CR1, BMP6, SIGLEC6, SCN1B	2625, 29923, 1454, 4909, 11178, 8994, 5789, 23184, 135, 6720, 3952, 3624, 801, 5792, 1728, 8321, 54331, 26037, 1749, 9839, 673, 7472, 5028, 3749, 1947, 8862, 3623, 3569, 27122, 652, 3908, 8932, 5330, 6751, 4915, 6513, 1081, 9547, 1524, 654, 946, 6324
single-organism metabolic process	GO:0044710	0.00112159	0	104	79.7169	2908	GBE1, HEXB, AQP1, GATA3, CEBPA, PLA2G16, STK24, IDO1, DNM2, COL8A2, LOXL2, ENPP1, SASH1, KITLG, PDCD4, HMGB1, CYP2J2, ST6GAL1, FKBP1A, SMOX, ADORA2A, SREBF1, LEP, PDPN, INHBA, CALM1, ERO1A, ADAMTS3, ACSS1, ACSF2, MAPK8, MGAT3, SPRED1, NQO1, CRKL, MTMR4, CYBB, SMUG1, HNMT, PAM, P4HA1, MID1, ZEB2, BRAF, P2RY1, ICAM1, CDO1, ERRFI1, ENPP2, PIK3R1, GUCY1A2, INHA, IL6, DKK3, PTGDS, BMP4, ALKBH5, LIPG, …	2632, 3074, 358, 2625, 1050, 11145, 8428, 3620, 1785, 1296, 4017, 5167, 23328, 4254, 27250, 3146, 1573, 6480, 2280, 54498, 135, 6720, 3952, 10630, 3624, 801, 30001, 9508, 84532, 80221, 5599, 4248, 161742, 1728, 1399, 9110, 1536, 23583, 3176, 5066, 5033, 4281, 9839, 673, 5028, 3383, 1036, 54206, 5168, 5295, 2977, 3623, 3569, 27122, 5730, 652, 54890, 9388, 200424, 6504, 79689, 57561, 25902, 7422, 4…
morphogenesis of embryonic epithelium	GO:0016331	0.00113724	0.002	10	3.12508	114	GATA3, FZD1, LAMA5, ZEB2, WNT2, BMP4, OSR1, MTHFD1L, SEMA4C, TFAP2A	2625, 8321, 3911, 9839, 7472, 652, 130497, 25902, 54910, 7020
regulation of cell-matrix adhesion	GO:0001952	0.00118628	0	8	2.1108	77	PLEKHA2, EPHA3, PIK3R1, VEGFA, CSF1, BCL6, PIK3CB, ACER2	59339, 2042, 5295, 7422, 1435, 604, 5291, 340485
regulation of myeloid leukocyte differentiation	GO:0002761	0.00118628	0.001	8	2.1108	77	KITLG, INHBA, FSTL3, PIK3R1, INHA, CEBPB, KMT2E, CSF1	4254, 3624, 10272, 5295, 3623, 1051, 55904, 1435
MAPK cascade	GO:0000165	0.00121425	0.001	31	17.3524	633	SASH1, KITLG, PDCD4, HMGB1, LEP, INHBA, CALM1, MAPK8, SPRED1, CRKL, MID1, ZEB2, BRAF, P2RY1, ICAM1, ERRFI1, INHA, IL6, BMP4, SLAMF1, VEGFA, FGF22, PDE5A, INSR, NTRK2, DUSP4, FLT1, SEMA4C, BMP6, DUSP1, PIK3CB	23328, 4254, 27250, 3146, 3952, 3624, 801, 5599, 161742, 1399, 4281, 9839, 673, 5028, 3383, 54206, 3623, 3569, 652, 6504, 7422, 27006, 8654, 3643, 4915, 1846, 2321, 54910, 654, 1843, 5291
positive regulation of pathway-restricted SMAD protein phosphorylation	GO:0010862	0.0012157	0.003	5	0.822389	30	INHBA, INHA, BMP4, ENG, BMP6	3624, 3623, 652, 2022, 654
axon regeneration	GO:0031103	0.0012157	0.002	5	0.822389	30	STK24, PTPRF, BRAF, NREP, SPP1	8428, 5792, 673, 9315, 6696
positive regulation of reproductive process	GO:2000243	0.0012157	0.002	5	0.822389	30	INHBA, P2RY1, CITED2, PDE5A, INSR	3624, 5028, 10370, 8654, 3643
epithelial cell differentiation	GO:0030855	0.00122467	0	21	10.088	368	GATA3, ANXA4, FLNB, BASP1, FZD1, DSP, DLX5, KLF5, LAMA5, ZEB2, TCF21, ICAM1, ERRFI1, CEBPB, BMP4, OSR1, VEGFA, MAFF, ENG, TPP1, BMP6	2625, 307, 2317, 10409, 8321, 1832, 1749, 688, 3911, 9839, 6943, 3383, 54206, 1051, 652, 130497, 7422, 23764, 2022, 1200, 654
negative regulation of apoptotic process	GO:0043066	0.00123003	0	30	16.6123	606	AQP1, GATA3, IDO1, NTF4, KITLG, PDCD4, ST6GAL1, LEP, ANXA4, MAPK8, DOCK8, BRAF, ICAM1, CITED2, PIK3R1, CEBPB, IL6, BMP4, OSR1, VEGFA, NTRK2, FCER1G, BCL6, BTG2, GCLM, CX3CR1, SERPINB9, TFAP2A, DUSP1, HSPA1B	358, 2625, 3620, 4909, 4254, 27250, 6480, 3952, 307, 5599, 81704, 673, 3383, 10370, 5295, 1051, 3569, 652, 130497, 7422, 4915, 2207, 604, 7832, 2730, 1524, 5272, 7020, 1843, 3304
chronic inflammatory response	GO:0002544	0.00125001	0.002	4	0.493433	18	IDO1, CEBPB, VCAM1, CX3CR1	3620, 1051, 7412, 1524
cell chemotaxis	GO:0060326	0.00127669	0.002	12	4.30383	157	HMGB1, BIN2, TREM1, IL6, VEGFA, VCAM1, CSF1, FCER1G, RARRES2, FLT1, CXCL14, CX3CR1	3146, 51411, 54210, 3569, 7422, 7412, 1435, 2207, 5919, 2321, 9547, 1524
fat cell differentiation	GO:0045444	0.00127669	0.001	12	4.30383	157	GATA3, CEBPA, ENPP1, SREBF1, LEP, ERO1A, KLF5, CEBPB, IL6, STEAP4, INSR, RARRES2	2625, 1050, 5167, 6720, 3952, 30001, 688, 1051, 3569, 79689, 3643, 5919
regulation of hemopoiesis	GO:1903706	0.00129468	0.003	15	6.1405	224	GATA3, KITLG, HMGB1, LEP, INHBA, FSTL3, TMEM176B, PIK3R1, INHA, CEBPB, IL6, BMP4, KMT2E, CSF1, BCL6	2625, 4254, 3146, 3952, 3624, 10272, 28959, 5295, 3623, 1051, 3569, 652, 55904, 1435, 604
mesonephric tubule morphogenesis	GO:0072171	0.00133764	0.001	6	1.23358	45	GATA3, LAMA5, TCF21, BMP4, OSR1, VEGFA	2625, 3911, 6943, 652, 130497, 7422
placenta development	GO:0001890	0.00138694	0	10	3.20732	117	CEBPA, LEP, WNT2, CEBPB, PLAC1, KRT19, SP3, SPP1, HTRA1, ANG	1050, 3952, 7472, 1051, 10761, 3880, 6670, 6696, 5654, 283
positive regulation of epithelial cell proliferation	GO:0050679	0.00138694	0.002	10	3.20732	117	DLX5, WNT2, IL6, BMP4, OSR1, TNFSF12, VEGFA, HTRA1, BMP6, ANG	1749, 7472, 3569, 652, 130497, 8742, 7422, 5654, 654, 283
leukocyte apoptotic process	GO:0071887	0.00140301	0.001	8	2.16562	79	IDO1, KITLG, ST6GAL1, DOCK8, IL6, BMP4, FCER1G, BCL6	3620, 4254, 6480, 81704, 3569, 652, 2207, 604
regulation of axon extension involved in axon guidance	GO:0048841	0.00141739	0.001	5	0.849802	31	SEMA4B, PLXNA3, VEGFA, PLXND1, SEMA4C	10509, 55558, 7422, 23129, 54910
sensory organ morphogenesis	GO:0090596	0.00142366	0	12	4.35866	159	GATA3, COL8A2, FBN2, DLX5, WNT2, BMP4, OSR1, SP3, VEGFA, NTRK2, RDH13, TFAP2A	2625, 1296, 2201, 1749, 7472, 652, 130497, 6670, 7422, 4915, 112724, 7020
positive regulation of MAPK cascade	GO:0043410	0.00146318	0	20	9.53971	348	SASH1, KITLG, HMGB1, LEP, CRKL, MID1, ZEB2, BRAF, P2RY1, ICAM1, IL6, BMP4, SLAMF1, VEGFA, PDE5A, INSR, NTRK2, FLT1, SEMA4C, PIK3CB	23328, 4254, 3146, 3952, 1399, 4281, 9839, 673, 5028, 3383, 3569, 652, 6504, 7422, 8654, 3643, 4915, 2321, 54910, 5291
negative regulation of biosynthetic process	GO:0009890	0.00147813	0	47	30.2639	1104	GATA3, CEBPA, MORF4L2, LOXL2, ENPP1, PDCD4, LIMD1, HMGB1, BACH1, PRDM6, SREBF1, LEP, DLX4, INHBA, BASP1, FZD1, EID1, LANCL2, PEG3, KLF5, ZEB2, MXI1, TCF21, BHLHE40, ERRFI1, CITED2, INHA, CEBPB, IL6, DKK3, BMP4, OSR1, SP3, VEGFA, GLA, MBD2, NRIP1, MXD1, BCL6, BTG2, MSC, BMP6, ANG, TFAP2A, DUSP1, WWC3, ACER2	2625, 1050, 9643, 4017, 5167, 27250, 8994, 3146, 571, 93166, 6720, 3952, 1748, 3624, 10409, 8321, 23741, 55915, 5178, 688, 9839, 4601, 6943, 8553, 54206, 10370, 3623, 1051, 3569, 27122, 652, 130497, 6670, 7422, 2717, 8932, 8204, 4084, 604, 7832, 9242, 654, 283, 7020, 1843, 55841, 340485
negative regulation of protein autophosphorylation	GO:0031953	0.0015157	0.001	3	0.246717	9	ENPP1, ERRFI1, ENG	5167, 54206, 2022
diaphragm development	GO:0060539	0.0015157	0.001	3	0.246717	9	BASP1, TCF21, MSC	10409, 6943, 9242
sex determination	GO:0007530	0.0015157	0.001	3	0.246717	9	TCF21, CITED2, INSR	6943, 10370, 3643
negative regulation of kidney development	GO:0090185	0.0015157	0.005	3	0.246717	9	GATA3, BMP4, OSR1	2625, 652, 130497
negative regulation of transmembrane receptor protein serine/threonine kinase signaling pathway	GO:0090101	0.00152258	0.003	8	2.19304	80	DNM2, FBN2, MTMR4, FZD1, FSTL3, HTRA4, HTRA1, GREM2	1785, 2201, 9110, 8321, 10272, 203100, 5654, 64388
neuron projection morphogenesis	GO:0048812	0.00154666	0	21	10.2799	375	GATA3, DNM2, NTF4, LZTS1, PTPRD, CHN1, SIPA1L1, DLX5, SEMA4B, ZEB2, BRAF, EFNB1, PLXNA3, LAMA2, VEGFA, SDC2, SPP1, NTRK2, PLXND1, SEMA4C, SCN1B	2625, 1785, 4909, 11178, 5789, 1123, 26037, 1749, 10509, 9839, 673, 1947, 55558, 3908, 7422, 6383, 6696, 4915, 23129, 54910, 6324
regulation of CD4-positive, alpha-beta T cell differentiation	GO:0043370	0.0015494	0.001	4	0.520846	19	GATA3, HMGB1, IL6, BCL6	2625, 3146, 3569, 604
regulation of histone deacetylation	GO:0031063	0.0015494	0.001	4	0.520846	19	SREBF1, MAPK8, VEGFA, BCL6	6720, 5599, 7422, 604
cell morphogenesis involved in neuron differentiation	GO:0048667	0.00156676	0	20	9.59454	350	GATA3, DNM2, LZTS1, PTPRD, CHN1, SIPA1L1, DLX5, SEMA4B, ZEB2, BRAF, EFNB1, PLXNA3, LAMA2, VEGFA, SDC2, SPP1, NTRK2, PLXND1, SEMA4C, SCN1B	2625, 1785, 11178, 5789, 1123, 26037, 1749, 10509, 9839, 673, 1947, 55558, 3908, 7422, 6383, 6696, 4915, 23129, 54910, 6324
regulation of leukocyte apoptotic process	GO:2000106	0.00161395	0.001	7	1.72702	63	IDO1, KITLG, ST6GAL1, DOCK8, BMP4, FCER1G, BCL6	3620, 4254, 6480, 81704, 652, 2207, 604
regulation of cell-substrate adhesion	GO:0010810	0.00161424	0	11	3.83781	140	DNM2, ST6GAL1, PLEKHA2, EPHA3, BRAF, PIK3R1, VEGFA, CSF1, BCL6, PIK3CB, ACER2	1785, 6480, 59339, 2042, 673, 5295, 7422, 1435, 604, 5291, 340485
regulation of developmental growth	GO:0048638	0.00161931	0.001	14	5.64707	206	DNM2, LEP, BASP1, SEMA4B, WNT2, BMP4, PLXNA3, VEGFA, SPP1, INSR, CSF1, PLXND1, SEMA4C, WWC3	1785, 3952, 10409, 10509, 7472, 652, 55558, 7422, 6696, 3643, 1435, 23129, 54910, 55841
homeostatic process	GO:0042592	0.00162007	0.003	46	29.5786	1079	HEXB, AQP1, GATA3, CEBPA, ENPP1, KITLG, HMGB1, FKBP1A, LEP, INHBA, CALM1, ERO1A, CYBB, CLDN1, P2RY1, ICAM1, APLN, PIK3R1, INHA, IL6, BMP4, KMT2E, LIPG, SMARCB1, STEAP4, SP3, ARRDC3, VEGFA, ARMS2, ATP6V0E1, SPP1, SPX, INSR, CSF1, FCER1G, TPP1, BCL6, SEC24A, RANBP2, SCARB1, GCLM, SFXN3, BMP6, ANG, SCN1B, PIK3CB	3074, 358, 2625, 1050, 5167, 4254, 3146, 2280, 3952, 3624, 801, 30001, 1536, 9076, 5028, 3383, 8862, 5295, 3623, 3569, 652, 55904, 9388, 6598, 79689, 6670, 57561, 7422, 387715, 8992, 6696, 80763, 3643, 1435, 2207, 1200, 604, 10802, 5903, 949, 2730, 81855, 654, 283, 6324, 5291
secretion	GO:0046903	0.00162205	0.003	34	19.984	729	AQP1, GATA3, RAB33B, IL33, HMGB1, SREBF1, LEP, INHBA, ANXA4, CALM1, PAM, BRAF, P2RY1, KCNC4, TREM1, CDO1, APLN, INHA, IL6, SLAMF1, VEGFA, STXBP6, A2M, EXOC8, SPX, NTRK2, FCER1G, SLC2A1, SEC24A, F13A1, RARRES2, BMP6, ANG, MICAL3	358, 2625, 83452, 90865, 3146, 6720, 3952, 3624, 307, 801, 5066, 673, 5028, 3749, 54210, 1036, 8862, 3623, 3569, 6504, 7422, 29091, 2, 149371, 80763, 4915, 2207, 6513, 10802, 2162, 5919, 654, 283, 57553
negative regulation of programmed cell death	GO:0043069	0.00162608	0.001	30	16.9138	617	AQP1, GATA3, IDO1, NTF4, KITLG, PDCD4, ST6GAL1, LEP, ANXA4, MAPK8, DOCK8, BRAF, ICAM1, CITED2, PIK3R1, CEBPB, IL6, BMP4, OSR1, VEGFA, NTRK2, FCER1G, BCL6, BTG2, GCLM, CX3CR1, SERPINB9, TFAP2A, DUSP1, HSPA1B	358, 2625, 3620, 4909, 4254, 27250, 6480, 3952, 307, 5599, 81704, 673, 3383, 10370, 5295, 1051, 3569, 652, 130497, 7422, 4915, 2207, 604, 7832, 2730, 1524, 5272, 7020, 1843, 3304
negative regulation of nucleic acid-templated transcription	GO:1903507	0.00163546	0	38	23.1365	844	GATA3, CEBPA, MORF4L2, LOXL2, PDCD4, LIMD1, HMGB1, BACH1, PRDM6, SREBF1, LEP, DLX4, BASP1, FZD1, EID1, LANCL2, PEG3, KLF5, ZEB2, MXI1, TCF21, BHLHE40, CITED2, CEBPB, DKK3, BMP4, OSR1, SP3, VEGFA, MBD2, NRIP1, MXD1, BCL6, BTG2, MSC, BMP6, TFAP2A, WWC3	2625, 1050, 9643, 4017, 27250, 8994, 3146, 571, 93166, 6720, 3952, 1748, 10409, 8321, 23741, 55915, 5178, 688, 9839, 4601, 6943, 8553, 10370, 1051, 27122, 652, 130497, 6670, 7422, 8932, 8204, 4084, 604, 7832, 9242, 654, 7020, 55841
lung alveolus development	GO:0048286	0.00164268	0.003	5	0.877215	32	PDPN, FZD1, TCF21, ERRFI1, BMP4	10630, 8321, 6943, 54206, 652
regulation of reproductive process	GO:2000241	0.00165008	0.004	8	2.22045	81	INHBA, P2RY1, CITED2, PTGDS, BMP4, PDE5A, INSR, DUSP1	3624, 5028, 10370, 5730, 652, 8654, 3643, 1843
negative regulation of transcription, DNA-templated	GO:0045892	0.00166651	0	37	22.369	816	GATA3, CEBPA, MORF4L2, LOXL2, PDCD4, LIMD1, HMGB1, BACH1, PRDM6, SREBF1, LEP, DLX4, BASP1, FZD1, EID1, LANCL2, PEG3, KLF5, ZEB2, TCF21, BHLHE40, CITED2, CEBPB, DKK3, BMP4, OSR1, SP3, VEGFA, MBD2, NRIP1, MXD1, BCL6, BTG2, MSC, BMP6, TFAP2A, WWC3	2625, 1050, 9643, 4017, 27250, 8994, 3146, 571, 93166, 6720, 3952, 1748, 10409, 8321, 23741, 55915, 5178, 688, 9839, 6943, 8553, 10370, 1051, 27122, 652, 130497, 6670, 7422, 8932, 8204, 4084, 604, 7832, 9242, 654, 7020, 55841
response to alcohol	GO:0097305	0.00167953	0.001	10	3.28955	120	GATA3, ST6GAL1, LEP, INHBA, NQO1, LANCL2, ICAM1, CDO1, VCAM1, INSR	2625, 6480, 3952, 3624, 1728, 55915, 3383, 1036, 7412, 3643
lymphocyte proliferation	GO:0046651	0.00175968	0.001	12	4.46831	163	IDO1, HMGB1, LEP, DOCK8, EFNB1, CEBPB, IL6, BMP4, SLAMF1, VCAM1, PDE5A, BCL6	3620, 3146, 3952, 81704, 1947, 1051, 3569, 652, 6504, 7412, 8654, 604
response to oxygen levels	GO:0070482	0.00177893	0.003	16	6.9903	255	AQP1, LOXL2, LIMD1, BACH1, LEP, ERO1A, NDRG1, PAM, ICAM1, CITED2, ALKBH5, VEGFA, VCAM1, SDC2, FLT1, ANG	358, 4017, 8994, 571, 3952, 30001, 10397, 5066, 3383, 10370, 54890, 7422, 7412, 6383, 2321, 283
regulation of fat cell differentiation	GO:0045598	0.00178588	0.002	8	2.24786	82	GATA3, CEBPA, ENPP1, LEP, KLF5, CEBPB, IL6, RARRES2	2625, 1050, 5167, 3952, 688, 1051, 3569, 5919
positive regulation of secretion	GO:0051047	0.00183248	0.001	15	6.35981	232	AQP1, GATA3, IL33, HMGB1, LEP, INHBA, P2RY1, APLN, INHA, IL6, SLAMF1, FCER1G, SEC24A, BMP6, ANG	358, 2625, 90865, 3146, 3952, 3624, 5028, 8862, 3623, 3569, 6504, 2207, 10802, 654, 283
ossification	GO:0001503	0.00183874	0.001	17	7.67563	280	CEBPA, ENPP1, LIMD1, LEP, FBN2, FZD1, FSTL3, DLX5, CEBPB, IL6, BMP4, OSR1, SP3, SPP1, CSF1, BMP6, TFAP2A	1050, 5167, 8994, 3952, 2201, 8321, 10272, 1749, 1051, 3569, 652, 130497, 6670, 6696, 1435, 654, 7020
leukocyte cell-cell adhesion	GO:0007159	0.00187118	0.003	19	9.04628	330	GATA3, IDO1, HMGB1, FKBP1A, LEP, DOCK8, BRAF, EFNB1, ICAM1, PIK3R1, CEBPB, IL6, BMP4, SLAMF1, SP3, VCAM1, PDE5A, FCER1G, BCL6	2625, 3620, 3146, 2280, 3952, 81704, 673, 1947, 3383, 5295, 1051, 3569, 652, 6504, 6670, 7412, 8654, 2207, 604
central nervous system neuron development	GO:0021954	0.00188144	0.001	6	1.31582	48	LEP, ZEB2, PLXNA3, NTRK2, BTG2, SCN1B	3952, 9839, 55558, 4915, 7832, 6324
regulation of axon guidance	GO:1902667	0.0018932	0.001	5	0.904628	33	SEMA4B, PLXNA3, VEGFA, PLXND1, SEMA4C	10509, 55558, 7422, 23129, 54910
regulation of lipid storage	GO:0010883	0.0018932	0.002	5	0.904628	33	HILPDA, LEP, MEST, IL6, SCARB1	29923, 3952, 4232, 3569, 949
response to copper ion	GO:0046688	0.00189525	0.001	4	0.548259	20	AQP1, LOXL2, PAM, ICAM1	358, 4017, 5066, 3383
embryonic hemopoiesis	GO:0035162	0.00189525	0.002	4	0.548259	20	GATA3, KITLG, SH2B3, VEGFA	2625, 4254, 10019, 7422
fibril organization	GO:0097435	0.00189525	0	4	0.548259	20	FKBP1A, ADAMTS3, MFAP5, MFAP4	2280, 9508, 8076, 4239
monocyte differentiation	GO:0030224	0.00189525	0.001	4	0.548259	20	BMP4, SP3, VEGFA, CSF1	652, 6670, 7422, 1435
response to steroid hormone	GO:0048545	0.00190957	0.002	17	7.70304	281	AQP1, HMGB1, SREBF1, CALM1, HNMT, PAM, TCF21, CDO1, ERRFI1, IL6, PTGDS, BMP4, SPP1, NRIP1, INSR, BMP6, DUSP1	358, 3146, 6720, 801, 3176, 5066, 6943, 1036, 54206, 3569, 5730, 652, 6696, 8204, 3643, 654, 1843
regulation of hormone levels	GO:0010817	0.00190957	0.002	17	7.70304	281	GATA3, SREBF1, LEP, INHBA, P2RY1, APLN, INHA, IL6, DKK3, PLEKHA1, MME, SLC2A1, RDH13, CGA, CYP11A1, SCARB1, BMP6	2625, 6720, 3952, 3624, 5028, 8862, 3623, 3569, 27122, 59338, 4311, 6513, 112724, 1081, 1583, 949, 654
cellular response to BMP stimulus	GO:0071773	0.00191047	0	9	2.79612	102	GATA3, FZD1, FSTL3, DLX5, BMP4, HTRA1, ENG, BMP6, GREM2	2625, 8321, 10272, 1749, 652, 5654, 2022, 654, 64388
response to BMP	GO:0071772	0.00191047	0	9	2.79612	102	GATA3, FZD1, FSTL3, DLX5, BMP4, HTRA1, ENG, BMP6, GREM2	2625, 8321, 10272, 1749, 652, 5654, 2022, 654, 64388
response to metal ion	GO:0010038	0.00191119	0.003	15	6.38722	233	AQP1, CEBPA, LOXL2, CALM1, NDRG1, PAM, FSTL3, BRAF, ICAM1, IL6, VCAM1, INSR, BMP6, TFAP2A, DUSP1	358, 1050, 4017, 801, 10397, 5066, 10272, 673, 3383, 3569, 7412, 3643, 654, 7020, 1843
negative regulation of biological process	GO:0048519	0.00191377	0.002	115	91.1755	3326	AQP1, GATA3, CEBPA, RAB33B, MORF4L2, PLA2G16, STK24, IDO1, IL33, DNM2, CSNK1E, NTF4, LOXL2, ENPP1, KITLG, LZTS1, PDCD4, LIMD1, HMGB1, BACH1, ST6GAL1, PRDM6, FKBP1A, SREBF1, LEP, DLX4, INHBA, ANXA4, CALM1, ERO1A, FBN2, HMGB3, MAPK8, SPRED1, NDRG1, MTMR4, BASP1, DOCK8, FZD1, EID1, LANCL2, PEG3, FSTL3, KLF5, MID1, TMEM176B, SEMA4B, ZEB2, BRAF, MXI1, TCF21, P2RY1, BHLHE40, ICAM1, FAM111A, ERRFI1, CIT…	358, 2625, 1050, 83452, 9643, 11145, 8428, 3620, 90865, 1785, 1454, 4909, 4017, 5167, 4254, 11178, 27250, 8994, 3146, 571, 6480, 93166, 2280, 6720, 3952, 1748, 3624, 307, 801, 30001, 2201, 3149, 5599, 161742, 10397, 9110, 10409, 81704, 8321, 23741, 55915, 5178, 10272, 688, 4281, 28959, 10509, 9839, 673, 4601, 6943, 5028, 8553, 3383, 63901, 54206, 10370, 8862, 5295, 3623, 1051, 9467, 25960, 3569, …
erythrocyte differentiation	GO:0030218	0.00193037	0.003	8	2.27528	83	GATA3, INHBA, INHA, BMP4, KMT2E, SP3, VEGFA, BCL6	2625, 3624, 3623, 652, 55904, 6670, 7422, 604
kidney morphogenesis	GO:0060993	0.00193852	0.002	7	1.78184	65	GATA3, BASP1, LAMA5, TCF21, BMP4, OSR1, VEGFA	2625, 10409, 3911, 6943, 652, 130497, 7422
regulation of transcription from RNA polymerase II promoter	GO:0006357	0.00200363	0.003	54	36.5689	1334	HEXB, GATA3, CEBPA, MORF4L2, FOXJ3, IL33, HMGB1, BACH1, SREBF1, LEP, DLX4, INHBA, ANXA4, FZD1, EID1, PEG3, PAM, FSTL3, DLX5, KLF5, ZEB2, WNT2, TCF21, P2RY1, BHLHE40, CITED2, MED22, MED12L, PIK3R1, CEBPB, IL6, BMP4, OSR1, SMARCB1, TET3, GRHL1, SP3, VEGFA, MAFF, ELL, MBD2, NRIP1, HTRA1, MXD1, ENG, BCL6, CGA, BTG2, MSC, BMP6, TFAP2A, GREM2, WWC3, MAML2	3074, 2625, 1050, 9643, 22887, 90865, 3146, 571, 6720, 3952, 1748, 3624, 307, 8321, 23741, 5178, 5066, 10272, 1749, 688, 9839, 7472, 6943, 5028, 8553, 10370, 6837, 116931, 5295, 1051, 3569, 652, 130497, 6598, 200424, 29841, 6670, 7422, 23764, 8178, 8932, 8204, 5654, 4084, 2022, 604, 1081, 7832, 9242, 654, 7020, 64388, 55841, 84441
negative regulation of locomotion	GO:0040013	0.00201806	0.001	13	5.15364	188	GATA3, STK24, IL33, HMGB1, ST6GAL1, SEMA4B, BRAF, CITED2, PLXNA3, ARRDC3, ENG, SEMA4C, CX3CR1	2625, 8428, 90865, 3146, 6480, 10509, 673, 10370, 55558, 57561, 2022, 54910, 1524
regulation of leukocyte migration	GO:0002685	0.00204422	0.002	9	2.82353	103	IL33, KITLG, HMGB1, ICAM1, IL6, VEGFA, CSF1, RARRES2, CXCL14	90865, 4254, 3146, 3383, 3569, 7422, 1435, 5919, 9547
axonogenesis	GO:0007409	0.00205815	0.004	17	7.75787	283	GATA3, DNM2, CHN1, SIPA1L1, DLX5, SEMA4B, ZEB2, BRAF, EFNB1, PLXNA3, LAMA2, VEGFA, SPP1, NTRK2, PLXND1, SEMA4C, SCN1B	2625, 1785, 1123, 26037, 1749, 10509, 9839, 673, 1947, 55558, 3908, 7422, 6696, 4915, 23129, 54910, 6324
sensory organ development	GO:0007423	0.00207365	0.003	19	9.12851	333	GATA3, CEBPA, COL8A2, NTF4, HMGB1, INHBA, FBN2, DLX5, ZEB2, WNT2, BMP4, OSR1, SP3, VEGFA, NTRK2, RDH13, CXCL14, BMP6, TFAP2A	2625, 1050, 1296, 4909, 3146, 3624, 2201, 1749, 9839, 7472, 652, 130497, 6670, 7422, 4915, 112724, 9547, 654, 7020
negative regulation of lymphocyte activation	GO:0051250	0.00208391	0.002	8	2.30269	84	IDO1, HMGB1, INHBA, INHA, CEBPB, BMP4, PDE5A, BCL6	3620, 3146, 3624, 3623, 1051, 652, 8654, 604
hemopoiesis	GO:0030097	0.0020856	0.003	26	14.1725	517	GATA3, CEBPA, KITLG, HMGB1, SH2B3, LEP, INHBA, MFAP5, LY6D, FSTL3, TMEM176B, BRAF, PIK3R1, INHA, CEBPB, IL6, BMP4, KMT2E, SLAMF1, SP3, VEGFA, VCAM1, CSF1, SH3PXD2A, FCER1G, BCL6	2625, 1050, 4254, 3146, 10019, 3952, 3624, 8076, 8581, 10272, 28959, 673, 5295, 3623, 1051, 3569, 652, 55904, 6504, 6670, 7422, 7412, 1435, 9644, 2207, 604
nephric duct development	GO:0072176	0.0021215	0.002	3	0.27413	10	GATA3, BMP4, OSR1	2625, 652, 130497
regulation of kidney development	GO:0090183	0.00217055	0.003	5	0.932041	34	GATA3, BASP1, BMP4, OSR1, VEGFA	2625, 10409, 652, 130497, 7422
cell differentiation involved in kidney development	GO:0061005	0.00217055	0.005	5	0.932041	34	GATA3, BASP1, TCF21, BMP4, OSR1	2625, 10409, 6943, 652, 130497
secretion by cell	GO:0032940	0.00217755	0.003	31	18.0103	657	GATA3, RAB33B, IL33, HMGB1, SREBF1, LEP, INHBA, ANXA4, CALM1, PAM, BRAF, P2RY1, KCNC4, TREM1, APLN, INHA, IL6, SLAMF1, VEGFA, STXBP6, A2M, EXOC8, NTRK2, FCER1G, SLC2A1, SEC24A, F13A1, RARRES2, BMP6, ANG, MICAL3	2625, 83452, 90865, 3146, 6720, 3952, 3624, 307, 801, 5066, 673, 5028, 3749, 54210, 8862, 3623, 3569, 6504, 7422, 29091, 2, 149371, 4915, 2207, 6513, 10802, 2162, 5919, 654, 283, 57553
negative regulation of follicle-stimulating hormone secretion	GO:0046882	0.00218614	0.002	2	0.0822389	3	INHBA, INHA	3624, 3623
parathyroid gland development	GO:0060017	0.00218614	0.003	2	0.0822389	3	GATA3, CRKL	2625, 1399
regulation of mast cell apoptotic process	GO:0033025	0.00218614	0.003	2	0.0822389	3	KITLG, FCER1G	4254, 2207
mast cell homeostasis	GO:0033023	0.00218614	0.003	2	0.0822389	3	KITLG, FCER1G	4254, 2207
mast cell apoptotic process	GO:0033024	0.00218614	0.003	2	0.0822389	3	KITLG, FCER1G	4254, 2207
metanephric mesenchymal cell differentiation	GO:0072162	0.00218614	0.004	2	0.0822389	3	TCF21, OSR1	6943, 130497
branchiomeric skeletal muscle development	GO:0014707	0.00218614	0.001	2	0.0822389	3	TCF21, MSC	6943, 9242
negative regulation of RNA biosynthetic process	GO:1902679	0.00223196	0.001	38	23.5477	859	GATA3, CEBPA, MORF4L2, LOXL2, PDCD4, LIMD1, HMGB1, BACH1, PRDM6, SREBF1, LEP, DLX4, BASP1, FZD1, EID1, LANCL2, PEG3, KLF5, ZEB2, MXI1, TCF21, BHLHE40, CITED2, CEBPB, DKK3, BMP4, OSR1, SP3, VEGFA, MBD2, NRIP1, MXD1, BCL6, BTG2, MSC, BMP6, TFAP2A, WWC3	2625, 1050, 9643, 4017, 27250, 8994, 3146, 571, 93166, 6720, 3952, 1748, 10409, 8321, 23741, 55915, 5178, 688, 9839, 4601, 6943, 8553, 10370, 1051, 27122, 652, 130497, 6670, 7422, 8932, 8204, 4084, 604, 7832, 9242, 654, 7020, 55841
negative regulation of lymphocyte apoptotic process	GO:0070229	0.00229104	0	4	0.575672	21	IDO1, DOCK8, BMP4, BCL6	3620, 81704, 652, 604
vascular endothelial growth factor signaling pathway	GO:0038084	0.00229104	0.002	4	0.575672	21	ADAMTS3, ADGRA2, VEGFA, FLT1	9508, 25960, 7422, 2321
response to stress	GO:0006950	0.00230272	0.002	98	75.8242	2766	AQP1, GATA3, MORF4L2, STK24, HAPLN1, IDO1, PHYHIP, IL33, DNM2, HILPDA, CSNK1E, LOXL2, SASH1, PDCD4, LIMD1, HMGB1, BACH1, ITGAM, SH2B3, ADORA2A, SREBF1, LEP, PDPN, INHBA, ERO1A, PTPRF, HMGB3, MAPK8, SPRED1, NQO1, NDRG1, CRKL, DOCK8, CYBB, SMUG1, ZNF175, DSP, GNG2, HNMT, CDK19, PAM, MID1, ZEB2, BRAF, P2RY1, ICAM1, FAM111A, TREM1, CDO1, ERRFI1, CITED2, MYOF, CFI, PIK3R1, CEBPB, IL6, NEK11, BMP4, ALK…	358, 2625, 9643, 8428, 1404, 3620, 9796, 90865, 1785, 29923, 1454, 4017, 23328, 27250, 8994, 3146, 571, 3684, 10019, 135, 6720, 3952, 10630, 3624, 30001, 5792, 3149, 5599, 161742, 1728, 10397, 1399, 81704, 1536, 23583, 7728, 1832, 54331, 3176, 23097, 5066, 4281, 9839, 673, 5028, 3383, 63901, 54210, 1036, 54206, 10370, 26509, 3426, 5295, 1051, 3569, 79858, 652, 54890, 9315, 6745, 6598, 6504, 59338…
camera-type eye morphogenesis	GO:0048593	0.00231151	0.002	7	1.83667	67	COL8A2, WNT2, BMP4, SP3, VEGFA, RDH13, TFAP2A	1296, 7472, 652, 6670, 7422, 112724, 7020
neural crest cell development	GO:0014032	0.00232731	0.001	6	1.37065	50	KITLG, LAMA5, SEMA4B, ZEB2, EFNB1, SEMA4C	4254, 3911, 10509, 9839, 1947, 54910
T cell differentiation involved in immune response	GO:0002292	0.00247636	0.002	5	0.959454	35	GATA3, HMGB1, IL6, FCER1G, BCL6	2625, 3146, 3569, 2207, 604
CD4-positive, alpha-beta T cell differentiation	GO:0043367	0.00247636	0.003	5	0.959454	35	GATA3, HMGB1, BRAF, IL6, BCL6	2625, 3146, 673, 3569, 604
cellular response to vascular endothelial growth factor stimulus	GO:0035924	0.00247636	0.002	5	0.959454	35	ADAMTS3, ADGRA2, VEGFA, VCAM1, FLT1	9508, 25960, 7422, 7412, 2321
reactive oxygen species biosynthetic process	GO:1903409	0.00251759	0.002	7	1.86408	68	DNM2, NQO1, CYBB, ICAM1, IL6, GLA, INSR	1785, 1728, 1536, 3383, 3569, 2717, 3643
response to inorganic substance	GO:0010035	0.00256165	0.001	20	10.0057	365	AQP1, CEBPA, STK24, DNM2, LOXL2, CALM1, NQO1, NDRG1, PAM, FSTL3, BRAF, ICAM1, IL6, BMP4, PLEKHA1, VCAM1, INSR, BMP6, TFAP2A, DUSP1	358, 1050, 8428, 1785, 4017, 801, 1728, 10397, 5066, 10272, 673, 3383, 3569, 652, 59338, 7412, 3643, 654, 7020, 1843
T cell activation involved in immune response	GO:0002286	0.00257886	0.003	6	1.39806	51	GATA3, HMGB1, ICAM1, IL6, FCER1G, BCL6	2625, 3146, 3383, 3569, 2207, 604
nephron tubule morphogenesis	GO:0072078	0.00257886	0.001	6	1.39806	51	GATA3, LAMA5, TCF21, BMP4, OSR1, VEGFA	2625, 3911, 6943, 652, 130497, 7422
regulation of bone mineralization	GO:0030500	0.00257886	0.003	6	1.39806	51	ENPP1, FBN2, BMP4, OSR1, BMP6, TFAP2A	5167, 2201, 652, 130497, 654, 7020
regulation of epithelial cell proliferation	GO:0050678	0.00262572	0.002	14	5.94861	217	GATA3, RAB33B, LEP, DLX5, WNT2, ERRFI1, IL6, BMP4, OSR1, TNFSF12, VEGFA, HTRA1, BMP6, ANG	2625, 83452, 3952, 1749, 7472, 54206, 3569, 652, 130497, 8742, 7422, 5654, 654, 283
cellular response to transforming growth factor beta stimulus	GO:0071560	0.00262808	0.004	12	4.68762	171	DNM2, FKBP1A, FBN2, MTMR4, WNT2, CITED2, DKK3, NREP, HTRA4, HTRA1, ENG, CX3CR1	1785, 2280, 2201, 9110, 7472, 10370, 27122, 9315, 203100, 5654, 2022, 1524
axon guidance	GO:0007411	0.00264445	0.005	11	4.08453	149	GATA3, CHN1, DLX5, SEMA4B, EFNB1, PLXNA3, LAMA2, VEGFA, PLXND1, SEMA4C, SCN1B	2625, 1123, 1749, 10509, 1947, 55558, 3908, 7422, 23129, 54910, 6324
neuron projection guidance	GO:0097485	0.00264445	0.005	11	4.08453	149	GATA3, CHN1, DLX5, SEMA4B, EFNB1, PLXNA3, LAMA2, VEGFA, PLXND1, SEMA4C, SCN1B	2625, 1123, 1749, 10509, 1947, 55558, 3908, 7422, 23129, 54910, 6324
regulation of T cell activation	GO:0050863	0.00265941	0.004	13	5.31811	194	GATA3, IDO1, HMGB1, LEP, EFNB1, PIK3R1, CEBPB, IL6, BMP4, SLAMF1, VCAM1, PDE5A, BCL6	2625, 3620, 3146, 3952, 1947, 5295, 1051, 3569, 652, 6504, 7412, 8654, 604
negative regulation of transcription from RNA polymerase II promoter	GO:0000122	0.00267538	0.005	27	15.1868	554	GATA3, CEBPA, HMGB1, BACH1, SREBF1, LEP, DLX4, EID1, PEG3, KLF5, ZEB2, TCF21, BHLHE40, CITED2, BMP4, OSR1, SP3, VEGFA, MBD2, NRIP1, MXD1, BCL6, BTG2, MSC, BMP6, TFAP2A, WWC3	2625, 1050, 3146, 571, 6720, 3952, 1748, 23741, 5178, 688, 9839, 6943, 8553, 10370, 652, 130497, 6670, 7422, 8932, 8204, 4084, 604, 7832, 9242, 654, 7020, 55841
endothelial cell migration	GO:0043542	0.00271029	0.001	10	3.50886	128	GATA3, LOXL2, SASH1, HMGB1, ADGRA2, BMP4, TNFSF12, VEGFA, PLXND1, SCARB1	2625, 4017, 23328, 3146, 25960, 652, 8742, 7422, 23129, 949
regulation of body fluid levels	GO:0050878	0.00272773	0.003	20	10.0606	367	AQP1, GATA3, SH2B3, ADORA2A, PDPN, DOCK8, GNG2, PAM, CLDN1, P2RY1, CDO1, APLN, PIK3R1, IL6, VEGFA, MAFF, A2M, FCER1G, F13A1, PIK3CB	358, 2625, 10019, 135, 10630, 81704, 54331, 5066, 9076, 5028, 1036, 8862, 5295, 3569, 7422, 23764, 2, 2207, 2162, 5291
positive regulation of secretion by cell	GO:1903532	0.00273833	0.002	14	5.97602	218	GATA3, IL33, HMGB1, LEP, INHBA, P2RY1, APLN, INHA, IL6, SLAMF1, FCER1G, SEC24A, BMP6, ANG	2625, 90865, 3146, 3952, 3624, 5028, 8862, 3623, 3569, 6504, 2207, 10802, 654, 283
negative regulation of cytokine biosynthetic process	GO:0042036	0.00274022	0.005	4	0.603085	22	INHBA, ERRFI1, INHA, IL6	3624, 54206, 3623, 3569
negative regulation of blood circulation	GO:1903523	0.00274022	0.001	4	0.603085	22	LEP, APLN, SPX, PDE5A	3952, 8862, 80763, 8654
regulation of CD4-positive, alpha-beta T cell activation	GO:2000514	0.00274022	0.001	4	0.603085	22	GATA3, HMGB1, IL6, BCL6	2625, 3146, 3569, 604
response to ethanol	GO:0045471	0.00279654	0.001	8	2.41234	88	GATA3, ST6GAL1, LEP, NQO1, ICAM1, CDO1, VCAM1, INSR	2625, 6480, 3952, 1728, 3383, 1036, 7412, 3643
nephron epithelium morphogenesis	GO:0072088	0.00284942	0.002	6	1.42547	52	GATA3, LAMA5, TCF21, BMP4, OSR1, VEGFA	2625, 3911, 6943, 652, 130497, 7422
metanephric mesenchyme development	GO:0072075	0.00285815	0.004	3	0.301543	11	BASP1, TCF21, OSR1	10409, 6943, 130497
negative regulation of myeloid cell apoptotic process	GO:0033033	0.00285815	0.002	3	0.301543	11	KITLG, ST6GAL1, FCER1G	4254, 6480, 2207
negative regulation of T cell apoptotic process	GO:0070233	0.00285815	0.002	3	0.301543	11	IDO1, DOCK8, BMP4	3620, 81704, 652
acute inflammatory response to antigenic stimulus	GO:0002438	0.00285815	0.002	3	0.301543	11	GATA3, ICAM1, FCER1G	2625, 3383, 2207
negative regulation of multicellular organismal metabolic process	GO:0044252	0.00285815	0.003	3	0.301543	11	ERRFI1, IL6, ARRDC3	54206, 3569, 57561
gonadotropin secretion	GO:0032274	0.00285815	0.003	3	0.301543	11	LEP, INHBA, INHA	3952, 3624, 3623
positive regulation of protein phosphorylation	GO:0001934	0.00288956	0.003	30	17.5717	641	SASH1, KITLG, HMGB1, LEP, INHBA, CALM1, CRKL, FZD1, MID1, ZEB2, BRAF, P2RY1, ICAM1, ENPP2, INHA, IL6, BMP4, SLAMF1, VEGFA, PDE5A, INSR, CSF1, NTRK2, ENG, RARRES2, FLT1, SEMA4C, BMP6, ANG, PIK3CB	23328, 4254, 3146, 3952, 3624, 801, 1399, 8321, 4281, 9839, 673, 5028, 3383, 5168, 3623, 3569, 652, 6504, 7422, 8654, 3643, 1435, 4915, 2022, 5919, 2321, 54910, 654, 283, 5291
response to transforming growth factor beta	GO:0071559	0.00289239	0.004	12	4.74244	173	DNM2, FKBP1A, FBN2, MTMR4, WNT2, CITED2, DKK3, NREP, HTRA4, HTRA1, ENG, CX3CR1	1785, 2280, 2201, 9110, 7472, 10370, 27122, 9315, 203100, 5654, 2022, 1524
positive regulation of phosphorylation	GO:0042327	0.00293346	0.003	31	18.3667	670	SASH1, KITLG, HMGB1, LEP, INHBA, CALM1, CRKL, FZD1, MID1, ZEB2, BRAF, P2RY1, ICAM1, ENPP2, APLN, INHA, IL6, BMP4, SLAMF1, VEGFA, PDE5A, INSR, CSF1, NTRK2, ENG, RARRES2, FLT1, SEMA4C, BMP6, ANG, PIK3CB	23328, 4254, 3146, 3952, 3624, 801, 1399, 8321, 4281, 9839, 673, 5028, 3383, 5168, 8862, 3623, 3569, 652, 6504, 7422, 8654, 3643, 1435, 4915, 2022, 5919, 2321, 54910, 654, 283, 5291
ureteric bud development	GO:0001657	0.00297189	0.002	7	1.91891	70	GATA3, BASP1, LAMA5, TCF21, BMP4, OSR1, VEGFA	2625, 10409, 3911, 6943, 652, 130497, 7422
negative regulation of hemopoiesis	GO:1903707	0.00300134	0.003	8	2.43975	89	HMGB1, INHBA, FSTL3, TMEM176B, PIK3R1, INHA, BMP4, BCL6	3146, 3624, 10272, 28959, 5295, 3623, 652, 604
acute inflammatory response	GO:0002526	0.00300134	0.002	8	2.43975	89	GATA3, ICAM1, CFI, CEBPB, IL6, VCAM1, A2M, FCER1G	2625, 3383, 3426, 1051, 3569, 7412, 2, 2207
lymphocyte activation	GO:0046649	0.00302621	0.004	22	11.5957	423	GATA3, IDO1, HMGB1, FKBP1A, LEP, INHBA, LY6D, DOCK8, BRAF, EFNB1, ICAM1, PIK3R1, INHA, CEBPB, IL6, BMP4, SLAMF1, SP3, VCAM1, PDE5A, FCER1G, BCL6	2625, 3620, 3146, 2280, 3952, 3624, 8581, 81704, 673, 1947, 3383, 5295, 3623, 1051, 3569, 652, 6504, 6670, 7412, 8654, 2207, 604
regulation of immune system process	GO:0002682	0.00307518	0.004	42	27.2485	994	GATA3, IDO1, PHYHIP, IL33, HILPDA, KITLG, LAIR1, HMGB1, ITGAM, FKBP1A, LEP, INHBA, CALM1, MAPK8, FSTL3, TMEM176B, EFNB1, ICAM1, TREM1, CFI, PIK3R1, INHA, CEBPB, IL6, BMP4, KMT2E, ALKBH5, SLAMF1, PLEKHA1, VEGFA, VCAM1, A2M, PDE5A, CSF1, FCER1G, HTRA1, BCL6, RARRES2, CXCL14, SERPINB9, PIK3CB, HSPA1B	2625, 3620, 9796, 90865, 29923, 4254, 3903, 3146, 3684, 2280, 3952, 3624, 801, 5599, 10272, 28959, 1947, 3383, 54210, 3426, 5295, 3623, 1051, 3569, 652, 55904, 54890, 6504, 59338, 7422, 7412, 2, 8654, 1435, 2207, 5654, 604, 5919, 9547, 5272, 5291, 3304
positive regulation of response to stimulus	GO:0048584	0.00312341	0.001	56	39.0361	1424	GATA3, IDO1, IL33, CSNK1E, SH3BGRL, SASH1, KITLG, HMGB1, ITGAM, FKBP1A, SH2B3, CHN1, LEP, INHBA, CALM1, ADAMTS3, MAPK8, SPRED1, CRKL, LANCL2, CDK19, DLX5, MID1, ZEB2, BRAF, WNT2, P2RY1, ICAM1, CITED2, CFI, PIK3R1, INHA, IL6, BMP4, SMARCB1, TNFSF12, SLAMF1, ARRDC3, PLEKHA1, VEGFA, A2M, MBD2, PDE5A, INSR, CSF1, NTRK2, FCER1G, ENG, SRPX, RARRES2, FLT1, CXCL14, SEMA4C, BMP6, PIK3CB, HSPA1B	2625, 3620, 90865, 1454, 6451, 23328, 4254, 3146, 3684, 2280, 10019, 1123, 3952, 3624, 801, 9508, 5599, 161742, 1399, 55915, 23097, 1749, 4281, 9839, 673, 7472, 5028, 3383, 10370, 3426, 5295, 3623, 3569, 652, 6598, 8742, 6504, 57561, 59338, 7422, 2, 8932, 8654, 3643, 1435, 4915, 2207, 2022, 8406, 5919, 2321, 9547, 54910, 654, 5291, 3304
positive regulation of cellular process	GO:0048522	0.00312671	0.007	116	93.3411	3405	HEXB, AQP1, GATA3, CEBPA, MORF4L2, IDO1, IL33, DNM2, HILPDA, CSNK1E, SH3BGRL, LOXL2, SASH1, KITLG, PDCD4, LIMD1, HMGB1, BACH1, PTPRD, ST6GAL1, FKBP1A, SH2B3, CHN1, ADORA2A, SREBF1, LEP, PDPN, INHBA, CALM1, FBN2, ADAMTS3, MAPK8, EPHA3, SPRED1, NQO1, NDRG1, CRKL, FZD1, LANCL2, HNMT, CDK19, FSTL3, DLX5, KLF5, MID1, SEMA4B, ZEB2, BRAF, PCOLCE, WNT2, TCF21, P2RY1, EFNB1, ICAM1, CITED2, ENPP2, MED12L, …	3074, 358, 2625, 1050, 9643, 3620, 90865, 1785, 29923, 1454, 6451, 4017, 23328, 4254, 27250, 8994, 3146, 571, 5789, 6480, 2280, 10019, 1123, 135, 6720, 3952, 10630, 3624, 801, 2201, 9508, 5599, 2042, 161742, 1728, 10397, 1399, 8321, 55915, 3176, 23097, 10272, 1749, 688, 4281, 10509, 9839, 673, 5118, 7472, 6943, 5028, 1947, 3383, 10370, 5168, 116931, 8862, 5295, 2977, 3623, 1051, 25960, 3569, 652,…
neuron projection regeneration	GO:0031102	0.00317996	0.004	5	1.01428	37	STK24, PTPRF, BRAF, NREP, SPP1	8428, 5792, 673, 9315, 6696
biomineral tissue development	GO:0031214	0.00321845	0.002	8	2.46717	90	ENPP1, LEP, FBN2, BMP4, OSR1, SPP1, BMP6, TFAP2A	5167, 3952, 2201, 652, 130497, 6696, 654, 7020
erythrocyte homeostasis	GO:0034101	0.00321845	0.004	8	2.46717	90	GATA3, INHBA, INHA, BMP4, KMT2E, SP3, VEGFA, BCL6	2625, 3624, 3623, 652, 55904, 6670, 7422, 604
mesonephric tubule development	GO:0072164	0.00322132	0.002	7	1.94632	71	GATA3, BASP1, LAMA5, TCF21, BMP4, OSR1, VEGFA	2625, 10409, 3911, 6943, 652, 130497, 7422
nephron epithelium development	GO:0072009	0.00322132	0.005	7	1.94632	71	GATA3, BASP1, LAMA5, TCF21, BMP4, OSR1, VEGFA	2625, 10409, 3911, 6943, 652, 130497, 7422
mesonephric epithelium development	GO:0072163	0.00322132	0.002	7	1.94632	71	GATA3, BASP1, LAMA5, TCF21, BMP4, OSR1, VEGFA	2625, 10409, 3911, 6943, 652, 130497, 7422
cGMP metabolic process	GO:0046068	0.00324787	0.001	4	0.630498	23	AQP1, GUCY1A2, VEGFA, PDE5A	358, 2977, 7422, 8654
myeloid cell apoptotic process	GO:0033028	0.00324787	0.003	4	0.630498	23	KITLG, ST6GAL1, IL6, FCER1G	4254, 6480, 3569, 2207
regulation of biological process	GO:0050789	0.00326629	0.007	224	201.239	7341	HEXB, AQP1, GATA3, CEBPA, RAB33B, MORF4L2, PLA2G16, STK24, IDO1, PHYHIP, FOXJ3, IL33, DNM2, HILPDA, RASEF, ARHGAP45, CSNK1E, SH3BGRL, NTF4, LOXL2, MKNK1, ENPP1, SASH1, SARAF, KITLG, CYTH4, LAIR1, LZTS1, PDCD4, LIMD1, HMGB1, BACH1, PTPRD, CYP2J2, ST6GAL1, ITGAM, PRDM6, TSPAN7, MESDC2, FKBP1A, SH2B3, CHN1, ADORA2A, SREBF1, LEP, PDPN, PLEKHA2, DLX4, INHBA, IRF2BP2, ZIM2, ELL2, ANXA4, CALM1, ERO1A, F…	3074, 358, 2625, 1050, 83452, 9643, 11145, 8428, 3620, 9796, 22887, 90865, 1785, 29923, 158158, 23526, 1454, 6451, 4909, 4017, 8569, 5167, 23328, 51669, 4254, 27128, 3903, 11178, 27250, 8994, 3146, 571, 5789, 1573, 6480, 3684, 93166, 7102, 23184, 2280, 10019, 1123, 135, 6720, 3952, 10630, 59339, 1748, 3624, 359948, 23619, 22936, 307, 801, 30001, 2201, 4232, 167227, 5792, 9508, 3149, 5599, 2042, 1…
cardiac chamber development	GO:0003205	0.00340397	0.006	9	3.04284	111	GATA3, DNM2, FKBP1A, FZD1, DSP, WNT2, CITED2, BMP4, PLXND1	2625, 1785, 2280, 8321, 1832, 7472, 10370, 652, 23129
regulation of biomineral tissue development	GO:0070167	0.0034536	0.003	6	1.4803	54	ENPP1, FBN2, BMP4, OSR1, BMP6, TFAP2A	5167, 2201, 652, 130497, 654, 7020
nephron morphogenesis	GO:0072028	0.0034536	0.003	6	1.4803	54	GATA3, LAMA5, TCF21, BMP4, OSR1, VEGFA	2625, 3911, 6943, 652, 130497, 7422
positive regulation of phosphate metabolic process	GO:0045937	0.00346402	0.002	33	20.1485	735	SASH1, KITLG, HMGB1, ADORA2A, LEP, INHBA, CALM1, CRKL, FZD1, MID1, ZEB2, BRAF, P2RY1, ICAM1, ENPP2, APLN, GUCY1A2, INHA, IL6, BMP4, SLAMF1, VEGFA, PDE5A, INSR, CSF1, NTRK2, ENG, RARRES2, FLT1, SEMA4C, BMP6, ANG, PIK3CB	23328, 4254, 3146, 135, 3952, 3624, 801, 1399, 8321, 4281, 9839, 673, 5028, 3383, 5168, 8862, 2977, 3623, 3569, 652, 6504, 7422, 8654, 3643, 1435, 4915, 2022, 5919, 2321, 54910, 654, 283, 5291
positive regulation of phosphorus metabolic process	GO:0010562	0.00346402	0.002	33	20.1485	735	SASH1, KITLG, HMGB1, ADORA2A, LEP, INHBA, CALM1, CRKL, FZD1, MID1, ZEB2, BRAF, P2RY1, ICAM1, ENPP2, APLN, GUCY1A2, INHA, IL6, BMP4, SLAMF1, VEGFA, PDE5A, INSR, CSF1, NTRK2, ENG, RARRES2, FLT1, SEMA4C, BMP6, ANG, PIK3CB	23328, 4254, 3146, 135, 3952, 3624, 801, 1399, 8321, 4281, 9839, 673, 5028, 3383, 5168, 8862, 2977, 3623, 3569, 652, 6504, 7422, 8654, 3643, 1435, 4915, 2022, 5919, 2321, 54910, 654, 283, 5291
eye development	GO:0001654	0.00350044	0.006	14	6.1405	224	GATA3, COL8A2, HMGB1, INHBA, FBN2, ZEB2, WNT2, BMP4, SP3, VEGFA, NTRK2, RDH13, BMP6, TFAP2A	2625, 1296, 3146, 3624, 2201, 9839, 7472, 652, 6670, 7422, 4915, 112724, 654, 7020
carbohydrate transport	GO:0008643	0.00357728	0.001	10	3.64592	133	AQP1, ENPP1, LEP, BRAF, PIK3R1, INSR, SLC2A1, RARRES2, SLC2A11, RANBP2	358, 5167, 3952, 673, 5295, 3643, 6513, 5919, 66035, 5903
regulation of nitric-oxide synthase activity	GO:0050999	0.00358102	0.006	5	1.04169	38	DNM2, LEP, CALM1, GLA, SCARB1	1785, 3952, 801, 2717, 949
axon extension involved in axon guidance	GO:0048846	0.00358102	0.006	5	1.04169	38	SEMA4B, PLXNA3, VEGFA, PLXND1, SEMA4C	10509, 55558, 7422, 23129, 54910
positive regulation of DNA replication	GO:0045740	0.00358102	0.003	5	1.04169	38	KITLG, IL6, BMP4, INSR, BMP6	4254, 3569, 652, 3643, 654
neuron projection extension involved in neuron projection guidance	GO:1902284	0.00358102	0.006	5	1.04169	38	SEMA4B, PLXNA3, VEGFA, PLXND1, SEMA4C	10509, 55558, 7422, 23129, 54910
negative regulation of cytokine production	GO:0001818	0.00358728	0.002	11	4.24901	155	GATA3, IDO1, IL33, HMGB1, INHBA, ANXA4, ERRFI1, INHA, IL6, SLAMF1, BCL6	2625, 3620, 90865, 3146, 3624, 307, 54206, 3623, 3569, 6504, 604
lipid localization	GO:0010876	0.00364286	0.005	14	6.16792	225	HEXB, HILPDA, ENPP1, LEP, INHBA, MEST, SLCO2A1, IL6, LIPG, SPX, NRIP1, PLIN2, SCARB1, BMP6	3074, 29923, 5167, 3952, 3624, 4232, 6578, 3569, 9388, 80763, 8204, 123, 949, 654
regulation of intracellular signal transduction	GO:1902531	0.00368326	0	51	35.0612	1279	GATA3, DNM2, ARHGAP45, SASH1, KITLG, CYTH4, PDCD4, LIMD1, HMGB1, FKBP1A, CHN1, LEP, INHBA, CALM1, SPRED1, CRKL, SIPA1L1, MID1, ZEB2, BRAF, P2RY1, ICAM1, ERRFI1, PIK3R1, INHA, IL6, BMP4, EPS8L1, SLAMF1, PLEKHA1, VEGFA, RHOBTB1, A2M, FGF22, OBSCN, PDE5A, C3orf58, INSR, CSF1, NTRK2, UBR1, BCL6, SYDE1, DUSP4, FLT1, SEMA4C, BMP6, DUSP1, WWC3, PIK3CB, HSPA1B	2625, 1785, 23526, 23328, 4254, 27128, 27250, 8994, 3146, 2280, 1123, 3952, 3624, 801, 161742, 1399, 26037, 4281, 9839, 673, 5028, 3383, 54206, 5295, 3623, 3569, 652, 54869, 6504, 59338, 7422, 9886, 2, 27006, 84033, 8654, 205428, 3643, 1435, 4915, 197131, 604, 85360, 1846, 2321, 54910, 654, 1843, 55841, 5291, 3304
positive regulation of angiogenesis	GO:0045766	0.00368746	0.008	8	2.52199	92	AQP1, SASH1, HMGB1, TNFSF12, VEGFA, ENG, FLT1, CX3CR1	358, 23328, 3146, 8742, 7422, 2022, 2321, 1524
positive regulation of histone deacetylation	GO:0031065	0.00373397	0.005	3	0.328955	12	SREBF1, VEGFA, BCL6	6720, 7422, 604
C21-steroid hormone biosynthetic process	GO:0006700	0.00373397	0.001	3	0.328955	12	DKK3, CYP11A1, BMP6	27122, 1583, 654
mesenchymal to epithelial transition	GO:0060231	0.00373397	0.003	3	0.328955	12	GATA3, BASP1, BMP4	2625, 10409, 652
cytokine metabolic process	GO:0042107	0.00376781	0.007	7	2.00115	73	GATA3, INHBA, TREM1, ERRFI1, INHA, CEBPB, IL6	2625, 3624, 54210, 54206, 3623, 1051, 3569
neural crest cell differentiation	GO:0014033	0.00378912	0.002	6	1.50771	55	KITLG, LAMA5, SEMA4B, ZEB2, EFNB1, SEMA4C	4254, 3911, 10509, 9839, 1947, 54910
renal tubule morphogenesis	GO:0061333	0.00378912	0.003	6	1.50771	55	GATA3, LAMA5, TCF21, BMP4, OSR1, VEGFA	2625, 3911, 6943, 652, 130497, 7422
nitric oxide biosynthetic process	GO:0006809	0.00378912	0.001	6	1.50771	55	DNM2, NQO1, ICAM1, IL6, GLA, INSR	1785, 1728, 3383, 3569, 2717, 3643
chemical homeostasis	GO:0048878	0.00387236	0.005	30	17.9281	654	HEXB, AQP1, CEBPA, ENPP1, HMGB1, FKBP1A, LEP, CALM1, ERO1A, CLDN1, P2RY1, ICAM1, PIK3R1, IL6, BMP4, LIPG, SMARCB1, STEAP4, VEGFA, ATP6V0E1, SPX, INSR, SEC24A, RANBP2, SCARB1, GCLM, SFXN3, BMP6, SCN1B, PIK3CB	3074, 358, 1050, 5167, 3146, 2280, 3952, 801, 30001, 9076, 5028, 3383, 5295, 3569, 652, 9388, 6598, 79689, 7422, 8992, 80763, 3643, 10802, 5903, 949, 2730, 81855, 654, 6324, 5291
regulation of MAP kinase activity	GO:0043405	0.00388599	0.002	15	6.88065	251	SASH1, KITLG, PDCD4, SPRED1, CRKL, ZEB2, BRAF, BMP4, VEGFA, PDE5A, INSR, DUSP4, FLT1, DUSP1, PIK3CB	23328, 4254, 27250, 161742, 1399, 9839, 673, 652, 7422, 8654, 3643, 1846, 2321, 1843, 5291
negative regulation of cell differentiation	GO:0045596	0.00398049	0.006	21	11.1297	406	GATA3, ENPP1, PDCD4, LIMD1, HMGB1, PRDM6, INHBA, HMGB3, FSTL3, TMEM176B, SEMA4B, PIK3R1, INHA, IL6, BMP4, OSR1, PLXNA3, SPP1, BCL6, CXCL14, SEMA4C	2625, 5167, 27250, 8994, 3146, 93166, 3624, 3149, 10272, 28959, 10509, 5295, 3623, 3569, 652, 130497, 55558, 6696, 604, 9547, 54910
negative regulation of cellular macromolecule biosynthetic process	GO:2000113	0.00403242	0.002	41	26.8373	979	GATA3, CEBPA, MORF4L2, LOXL2, ENPP1, PDCD4, LIMD1, HMGB1, BACH1, PRDM6, SREBF1, LEP, DLX4, BASP1, FZD1, EID1, LANCL2, PEG3, KLF5, ZEB2, TCF21, BHLHE40, CITED2, CEBPB, DKK3, BMP4, OSR1, SP3, VEGFA, MBD2, NRIP1, MXD1, BCL6, BTG2, MSC, BMP6, ANG, TFAP2A, DUSP1, WWC3, ACER2	2625, 1050, 9643, 4017, 5167, 27250, 8994, 3146, 571, 93166, 6720, 3952, 1748, 10409, 8321, 23741, 55915, 5178, 688, 9839, 6943, 8553, 10370, 1051, 27122, 652, 130497, 6670, 7422, 8932, 8204, 4084, 604, 7832, 9242, 654, 283, 7020, 1843, 55841, 340485
mesonephros development	GO:0001823	0.00406613	0.007	7	2.02856	74	GATA3, BASP1, LAMA5, TCF21, BMP4, OSR1, VEGFA	2625, 10409, 3911, 6943, 652, 130497, 7422
regulation of lymphocyte mediated immunity	GO:0002706	0.00406613	0.007	7	2.02856	74	GATA3, HMGB1, LEP, SLAMF1, FCER1G, BCL6, SERPINB9	2625, 3146, 3952, 6504, 2207, 604, 5272
regulation of BMP signaling pathway	GO:0030510	0.00414822	0.002	6	1.53513	56	FZD1, FSTL3, BMP4, HTRA1, ENG, GREM2	8321, 10272, 652, 5654, 2022, 64388
positive regulation of endothelial cell proliferation	GO:0001938	0.00414822	0.006	6	1.53513	56	WNT2, BMP4, TNFSF12, VEGFA, BMP6, ANG	7472, 652, 8742, 7422, 654, 283
positive regulation of endothelial cell migration	GO:0010595	0.00414822	0.005	6	1.53513	56	GATA3, SASH1, ADGRA2, BMP4, VEGFA, SCARB1	2625, 23328, 25960, 652, 7422, 949
regulation of leukocyte activation	GO:0002694	0.00415484	0.005	17	8.30613	303	GATA3, IDO1, IL33, HMGB1, LEP, INHBA, EFNB1, PIK3R1, INHA, CEBPB, IL6, BMP4, SLAMF1, VCAM1, PDE5A, FCER1G, BCL6	2625, 3620, 90865, 3146, 3952, 3624, 1947, 5295, 3623, 1051, 3569, 652, 6504, 7412, 8654, 2207, 604
regulation of myeloid cell differentiation	GO:0045637	0.0041948	0.008	10	3.72816	136	KITLG, HMGB1, LEP, INHBA, FSTL3, PIK3R1, INHA, CEBPB, KMT2E, CSF1	4254, 3146, 3952, 3624, 10272, 5295, 3623, 1051, 55904, 1435
striated muscle tissue development	GO:0014706	0.00426067	0.003	14	6.27757	229	FKBP1A, FLNB, DSP, KLF5, KLHL31, WNT2, TCF21, BMP4, VEGFA, MAFF, C3orf58, BTG2, IGSF8, MSC	2280, 2317, 1832, 688, 401265, 7472, 6943, 652, 7422, 23764, 205428, 7832, 93185, 9242
negative regulation of cell communication	GO:0010648	0.00432044	0.004	38	24.4798	893	GATA3, DNM2, CSNK1E, ENPP1, PDCD4, LIMD1, FKBP1A, SREBF1, LEP, INHBA, CALM1, FBN2, SPRED1, MTMR4, FZD1, FSTL3, BRAF, TCF21, ICAM1, ERRFI1, INHA, ADGRA2, IL6, DKK3, BMP4, SLAMF1, PLEKHA1, HTRA4, HTRA1, UBR1, BCL6, DUSP4, GCLM, CX3CR1, GREM2, DUSP1, WWC3, HSPA1B	2625, 1785, 1454, 5167, 27250, 8994, 2280, 6720, 3952, 3624, 801, 2201, 161742, 9110, 8321, 10272, 673, 6943, 3383, 54206, 3623, 25960, 3569, 27122, 652, 6504, 59338, 203100, 5654, 197131, 604, 1846, 2730, 1524, 64388, 1843, 55841, 3304
spermine metabolic process	GO:0008215	0.00433257	0.007	2	0.109652	4	SMOX, AMD1	54498, 262
negative regulation of interferon-gamma biosynthetic process	GO:0045077	0.00433257	0.003	2	0.109652	4	INHBA, INHA	3624, 3623
positive regulation of branching involved in lung morphogenesis	GO:0061047	0.00433257	0.002	2	0.109652	4	WNT2, BMP4	7472, 652
negative regulation of B cell differentiation	GO:0045578	0.00433257	0.005	2	0.109652	4	INHBA, INHA	3624, 3623
high-density lipoprotein particle clearance	GO:0034384	0.00433257	0.003	2	0.109652	4	LIPG, SCARB1	9388, 949
cell proliferation involved in mesonephros development	GO:0061209	0.00433257	0.007	2	0.109652	4	GATA3, BMP4	2625, 652
positive regulation of peroxisome proliferator activated receptor signaling pathway	GO:0035360	0.00433257	0.002	2	0.109652	4	LEP, CITED2	3952, 10370
epithelial cell migration	GO:0010631	0.00436183	0.002	12	4.98916	182	GATA3, LOXL2, SASH1, HMGB1, ZEB2, ENPP2, ADGRA2, BMP4, TNFSF12, VEGFA, PLXND1, SCARB1	2625, 4017, 23328, 3146, 9839, 5168, 25960, 652, 8742, 7422, 23129, 949
bone mineralization	GO:0030282	0.00438201	0.004	7	2.05597	75	ENPP1, LEP, FBN2, BMP4, OSR1, BMP6, TFAP2A	5167, 3952, 2201, 652, 130497, 654, 7020
regulation of leukocyte cell-cell adhesion	GO:1903037	0.00444432	0.005	13	5.64707	206	GATA3, IDO1, HMGB1, LEP, EFNB1, PIK3R1, CEBPB, IL6, BMP4, SLAMF1, VCAM1, PDE5A, BCL6	2625, 3620, 3146, 3952, 1947, 5295, 1051, 3569, 652, 6504, 7412, 8654, 604
positive regulation of stem cell proliferation	GO:2000648	0.00444439	0.007	4	0.685324	25	KITLG, BMP4, VEGFA, CX3CR1	4254, 652, 7422, 1524
positive regulation of kidney development	GO:0090184	0.00444439	0.007	4	0.685324	25	GATA3, BASP1, BMP4, VEGFA	2625, 10409, 652, 7422
negative regulation of signaling	GO:0023057	0.00448325	0.004	38	24.5346	895	GATA3, DNM2, CSNK1E, ENPP1, PDCD4, LIMD1, FKBP1A, SREBF1, LEP, INHBA, CALM1, FBN2, SPRED1, MTMR4, FZD1, FSTL3, BRAF, TCF21, ICAM1, ERRFI1, INHA, ADGRA2, IL6, DKK3, BMP4, SLAMF1, PLEKHA1, HTRA4, HTRA1, UBR1, BCL6, DUSP4, GCLM, CX3CR1, GREM2, DUSP1, WWC3, HSPA1B	2625, 1785, 1454, 5167, 27250, 8994, 2280, 6720, 3952, 3624, 801, 2201, 161742, 9110, 8321, 10272, 673, 6943, 3383, 54206, 3623, 25960, 3569, 27122, 652, 6504, 59338, 203100, 5654, 197131, 604, 1846, 2730, 1524, 64388, 1843, 55841, 3304
negative regulation of RNA metabolic process	GO:0051253	0.00448325	0.008	38	24.5346	895	GATA3, CEBPA, MORF4L2, LOXL2, PDCD4, LIMD1, HMGB1, BACH1, PRDM6, SREBF1, LEP, DLX4, BASP1, FZD1, EID1, LANCL2, PEG3, KLF5, ZEB2, MXI1, TCF21, BHLHE40, CITED2, CEBPB, DKK3, BMP4, OSR1, SP3, VEGFA, MBD2, NRIP1, MXD1, BCL6, BTG2, MSC, BMP6, TFAP2A, WWC3	2625, 1050, 9643, 4017, 27250, 8994, 3146, 571, 93166, 6720, 3952, 1748, 10409, 8321, 23741, 55915, 5178, 688, 9839, 4601, 6943, 8553, 10370, 1051, 27122, 652, 130497, 6670, 7422, 8932, 8204, 4084, 604, 7832, 9242, 654, 7020, 55841
BMP signaling pathway	GO:0030509	0.00448815	0.002	8	2.60423	95	FZD1, FSTL3, DLX5, BMP4, HTRA1, ENG, BMP6, GREM2	8321, 10272, 1749, 652, 5654, 2022, 654, 64388
positive regulation of biological process	GO:0048518	0.00454432	0.007	125	102.881	3753	HEXB, AQP1, GATA3, CEBPA, MORF4L2, IDO1, IL33, DNM2, HILPDA, CSNK1E, SH3BGRL, LOXL2, SASH1, KITLG, PDCD4, LIMD1, HMGB1, BACH1, PTPRD, ST6GAL1, ITGAM, FKBP1A, SH2B3, CHN1, ADORA2A, SREBF1, LEP, PDPN, PLEKHA2, INHBA, CALM1, FBN2, ADAMTS3, MAPK8, EPHA3, SPRED1, NQO1, NDRG1, CRKL, BASP1, FZD1, LANCL2, HNMT, CDK19, FSTL3, DLX5, KLF5, MID1, SEMA4B, ZEB2, BRAF, PCOLCE, WNT2, TCF21, P2RY1, EFNB1, ICAM1, …	3074, 358, 2625, 1050, 9643, 3620, 90865, 1785, 29923, 1454, 6451, 4017, 23328, 4254, 27250, 8994, 3146, 571, 5789, 6480, 3684, 2280, 10019, 1123, 135, 6720, 3952, 10630, 59339, 3624, 801, 2201, 9508, 5599, 2042, 161742, 1728, 10397, 1399, 10409, 8321, 55915, 3176, 23097, 10272, 1749, 688, 4281, 10509, 9839, 673, 5118, 7472, 6943, 5028, 1947, 3383, 10370, 5168, 116931, 8862, 3426, 5295, 2977, 362…
epithelium migration	GO:0090132	0.00455657	0.002	12	5.01657	183	GATA3, LOXL2, SASH1, HMGB1, ZEB2, ENPP2, ADGRA2, BMP4, TNFSF12, VEGFA, PLXND1, SCARB1	2625, 4017, 23328, 3146, 9839, 5168, 25960, 652, 8742, 7422, 23129, 949
T-helper 2 cell differentiation	GO:0045064	0.00475632	0.003	3	0.356368	13	GATA3, IL6, BCL6	2625, 3569, 604
smooth muscle tissue development	GO:0048745	0.00475632	0.004	3	0.356368	13	BMP4, OSR1, ENG	652, 130497, 2022
hyperosmotic response	GO:0006972	0.00475632	0.006	3	0.356368	13	AQP1, HNMT, ERRFI1	358, 3176, 54206
negative regulation of cell death	GO:0060548	0.00480962	0.004	30	18.2022	664	AQP1, GATA3, IDO1, NTF4, KITLG, PDCD4, ST6GAL1, LEP, ANXA4, MAPK8, DOCK8, BRAF, ICAM1, CITED2, PIK3R1, CEBPB, IL6, BMP4, OSR1, VEGFA, NTRK2, FCER1G, BCL6, BTG2, GCLM, CX3CR1, SERPINB9, TFAP2A, DUSP1, HSPA1B	358, 2625, 3620, 4909, 4254, 27250, 6480, 3952, 307, 5599, 81704, 673, 3383, 10370, 5295, 1051, 3569, 652, 130497, 7422, 4915, 2207, 604, 7832, 2730, 1524, 5272, 7020, 1843, 3304
leukocyte chemotaxis	GO:0030595	0.00482646	0.003	9	3.20732	117	HMGB1, TREM1, IL6, CSF1, FCER1G, RARRES2, FLT1, CXCL14, CX3CR1	3146, 54210, 3569, 1435, 2207, 5919, 2321, 9547, 1524
transforming growth factor beta receptor signaling pathway	GO:0007179	0.0048946	0.007	10	3.8104	139	DNM2, FKBP1A, FBN2, MTMR4, CITED2, DKK3, NREP, HTRA4, HTRA1, ENG	1785, 2280, 2201, 9110, 10370, 27122, 9315, 203100, 5654, 2022
nitric oxide metabolic process	GO:0046209	0.00494103	0.004	6	1.58995	58	DNM2, NQO1, ICAM1, IL6, GLA, INSR	1785, 1728, 3383, 3569, 2717, 3643
regulation of pathway-restricted SMAD protein phosphorylation	GO:0060393	0.00500093	0.005	5	1.12393	41	INHBA, INHA, BMP4, ENG, BMP6	3624, 3623, 652, 2022, 654
regulation of apoptotic process	GO:0042981	0.00500269	0.001	43	28.8384	1052	AQP1, GATA3, IDO1, DNM2, NTF4, KITLG, PDCD4, HMGB1, ST6GAL1, LEP, INHBA, ANXA4, MAPK8, NQO1, NDRG1, DOCK8, CDK19, BRAF, ICAM1, CITED2, PIK3R1, INHA, CEBPB, IL6, BMP4, OSR1, TNFSF12, VEGFA, IGF2R, OBSCN, NTRK2, FCER1G, SRPX, BCL6, BTG2, GCLM, CX3CR1, SERPINB9, BMP6, TFAP2A, DUSP1, HSPA1B, ACER2	358, 2625, 3620, 1785, 4909, 4254, 27250, 3146, 6480, 3952, 3624, 307, 5599, 1728, 10397, 81704, 23097, 673, 3383, 10370, 5295, 3623, 1051, 3569, 652, 130497, 8742, 7422, 3482, 84033, 4915, 2207, 8406, 604, 7832, 2730, 1524, 5272, 654, 7020, 1843, 3304, 340485
biological regulation	GO:0065007	0.00507758	0.004	233	212.039	7735	HEXB, AQP1, GATA3, CEBPA, RAB33B, MORF4L2, PLA2G16, STK24, IDO1, PHYHIP, FOXJ3, IL33, DNM2, HILPDA, RASEF, ARHGAP45, CSNK1E, SH3BGRL, NTF4, LOXL2, MKNK1, ENPP1, SASH1, SARAF, KITLG, CYTH4, LAIR1, LZTS1, PDCD4, LIMD1, HMGB1, BACH1, PTPRD, CYP2J2, ST6GAL1, ITGAM, PRDM6, TSPAN7, MESDC2, FKBP1A, SH2B3, CHN1, ADORA2A, SREBF1, LEP, PDPN, PLEKHA2, DLX4, INHBA, IRF2BP2, ZIM2, ELL2, ANXA4, CALM1, ERO1A, F…	3074, 358, 2625, 1050, 83452, 9643, 11145, 8428, 3620, 9796, 22887, 90865, 1785, 29923, 158158, 23526, 1454, 6451, 4909, 4017, 8569, 5167, 23328, 51669, 4254, 27128, 3903, 11178, 27250, 8994, 3146, 571, 5789, 1573, 6480, 3684, 93166, 7102, 23184, 2280, 10019, 1123, 135, 6720, 3952, 10630, 59339, 1748, 3624, 359948, 23619, 22936, 307, 801, 30001, 2201, 4232, 167227, 5792, 9508, 3149, 5599, 2042, 1…
positive regulation of protein modification process	GO:0031401	0.00535123	0.007	36	23.1639	845	GATA3, SASH1, KITLG, HMGB1, FKBP1A, SREBF1, LEP, INHBA, CALM1, CRKL, FZD1, MID1, ZEB2, BRAF, P2RY1, ICAM1, ENPP2, INHA, IL6, BMP4, SMARCB1, SLAMF1, ARRDC3, VEGFA, PDE5A, INSR, CSF1, NTRK2, ENG, BCL6, RARRES2, FLT1, SEMA4C, BMP6, ANG, PIK3CB	2625, 23328, 4254, 3146, 2280, 6720, 3952, 3624, 801, 1399, 8321, 4281, 9839, 673, 5028, 3383, 5168, 3623, 3569, 652, 6598, 6504, 57561, 7422, 8654, 3643, 1435, 4915, 2022, 604, 5919, 2321, 54910, 654, 283, 5291
regulation of cell-cell adhesion	GO:0022407	0.00537152	0.004	15	7.12737	260	GATA3, IDO1, HMGB1, LEP, FSTL3, EFNB1, CITED2, PIK3R1, CEBPB, IL6, BMP4, SLAMF1, VCAM1, PDE5A, BCL6	2625, 3620, 3146, 3952, 10272, 1947, 10370, 5295, 1051, 3569, 652, 6504, 7412, 8654, 604
reactive nitrogen species metabolic process	GO:2001057	0.00537669	0.004	6	1.61736	59	DNM2, NQO1, ICAM1, IL6, GLA, INSR	1785, 1728, 3383, 3569, 2717, 3643
skeletal muscle organ development	GO:0060538	0.00539123	0.005	9	3.26214	119	FLNB, BASP1, KLF5, KLHL31, TCF21, MAFF, BTG2, IGSF8, MSC	2317, 10409, 688, 401265, 6943, 23764, 7832, 93185, 9242
regulation of phosphatidylinositol 3-kinase signaling	GO:0014066	0.00541622	0.004	8	2.68647	98	KITLG, LEP, PIK3R1, FGF22, C3orf58, NTRK2, FLT1, PIK3CB	4254, 3952, 5295, 27006, 205428, 4915, 2321, 5291
negative regulation of response to stimulus	GO:0048585	0.00548331	0.004	42	28.1531	1027	GATA3, IL33, DNM2, CSNK1E, ENPP1, PDCD4, LIMD1, ST6GAL1, FKBP1A, LEP, CALM1, FBN2, SPRED1, MTMR4, FZD1, FSTL3, SEMA4B, TCF21, ICAM1, ERRFI1, ADGRA2, DKK3, BMP4, SLAMF1, PLXNA3, PLEKHA1, HTRA4, A2M, SPP1, SPX, HTRA1, UBR1, BCL6, DUSP4, GCLM, SEMA4C, CX3CR1, SERPINB9, GREM2, DUSP1, WWC3, HSPA1B	2625, 90865, 1785, 1454, 5167, 27250, 8994, 6480, 2280, 3952, 801, 2201, 161742, 9110, 8321, 10272, 10509, 6943, 3383, 54206, 25960, 27122, 652, 6504, 55558, 59338, 203100, 2, 6696, 80763, 5654, 197131, 604, 1846, 2730, 54910, 1524, 5272, 64388, 1843, 55841, 3304
regulation of lymphocyte activation	GO:0051249	0.00556167	0.008	15	7.15478	261	GATA3, IDO1, HMGB1, LEP, INHBA, EFNB1, PIK3R1, INHA, CEBPB, IL6, BMP4, SLAMF1, VCAM1, PDE5A, BCL6	2625, 3620, 3146, 3952, 3624, 1947, 5295, 3623, 1051, 3569, 652, 6504, 7412, 8654, 604
tissue migration	GO:0090130	0.00563728	0.002	12	5.15364	188	GATA3, LOXL2, SASH1, HMGB1, ZEB2, ENPP2, ADGRA2, BMP4, TNFSF12, VEGFA, PLXND1, SCARB1	2625, 4017, 23328, 3146, 9839, 5168, 25960, 652, 8742, 7422, 23129, 949
skeletal system morphogenesis	GO:0048705	0.00568206	0.004	10	3.89264	142	RAB33B, FBN2, DLX5, BMP4, OSR1, MTHFD1L, PLEKHA1, BMP6, PAPPA2, TFAP2A	83452, 2201, 1749, 652, 130497, 25902, 59338, 654, 60676, 7020
negative regulation of leukocyte activation	GO:0002695	0.00575602	0.004	8	2.71388	99	IDO1, HMGB1, INHBA, INHA, CEBPB, BMP4, PDE5A, BCL6	3620, 3146, 3624, 3623, 1051, 652, 8654, 604
organic hydroxy compound metabolic process	GO:1901615	0.00575723	0.003	15	7.18219	262	GATA3, CEBPA, SREBF1, LEP, CALM1, ACSS1, ZEB2, P2RY1, DKK3, PLCB2, RDH13, CYP11A1, SCARB1, BMP6, ACER2	2625, 1050, 6720, 3952, 801, 84532, 9839, 5028, 27122, 5330, 112724, 1583, 949, 654, 340485
regulation of endothelial cell proliferation	GO:0001936	0.00583393	0.01	7	2.16562	79	LEP, WNT2, BMP4, TNFSF12, VEGFA, BMP6, ANG	3952, 7472, 652, 8742, 7422, 654, 283
positive regulation of T cell proliferation	GO:0042102	0.00583982	0.006	6	1.64478	60	HMGB1, LEP, EFNB1, IL6, SLAMF1, VCAM1	3146, 3952, 1947, 3569, 6504, 7412
positive regulation of myeloid cell differentiation	GO:0045639	0.00583982	0.009	6	1.64478	60	KITLG, HMGB1, LEP, INHBA, KMT2E, CSF1	4254, 3146, 3952, 3624, 55904, 1435
regulation of collagen metabolic process	GO:0010712	0.00590667	0.01	4	0.74015	27	ERRFI1, IL6, BMP4, MFAP4	54206, 3569, 652, 4239
inflammatory response to antigenic stimulus	GO:0002437	0.00590667	0.006	4	0.74015	27	GATA3, HMGB1, ICAM1, FCER1G	2625, 3146, 3383, 2207
activin receptor signaling pathway	GO:0032924	0.00590667	0.004	4	0.74015	27	FKBP1A, INHBA, FSTL3, CITED2	2280, 3624, 10272, 10370
positive regulation of interleukin-4 production	GO:0032753	0.0059316	0.003	3	0.383781	14	GATA3, IL33, CEBPB	2625, 90865, 1051
response to nitric oxide	GO:0071731	0.0059316	0.006	3	0.383781	14	AQP1, DNM2, BMP4	358, 1785, 652
positive regulation of mesonephros development	GO:0061213	0.0059316	0.008	3	0.383781	14	GATA3, BASP1, VEGFA	2625, 10409, 7422
regulation of cGMP metabolic process	GO:0030823	0.0059316	0.005	3	0.383781	14	GUCY1A2, VEGFA, PDE5A	2977, 7422, 8654
positive regulation of p38MAPK cascade	GO:1900745	0.0059316	0.006	3	0.383781	14	SASH1, LEP, VEGFA	23328, 3952, 7422
phosphatidylinositol-mediated signaling	GO:0048015	0.00596544	0.009	10	3.92005	143	GATA3, KITLG, LEP, PIK3R1, PLEKHA1, FGF22, C3orf58, NTRK2, FLT1, PIK3CB	2625, 4254, 3952, 5295, 59338, 27006, 205428, 4915, 2321, 5291
cellular response to lipopolysaccharide	GO:0071222	0.00600586	0.009	9	3.31697	121	SASH1, MAPK8, CDK19, ICAM1, CEBPB, IL6, SCARB1, CX3CR1, BMP6	23328, 5599, 23097, 3383, 1051, 3569, 949, 1524, 654
regulation of programmed cell death	GO:0043067	0.00610356	0.002	43	29.1674	1064	AQP1, GATA3, IDO1, DNM2, NTF4, KITLG, PDCD4, HMGB1, ST6GAL1, LEP, INHBA, ANXA4, MAPK8, NQO1, NDRG1, DOCK8, CDK19, BRAF, ICAM1, CITED2, PIK3R1, INHA, CEBPB, IL6, BMP4, OSR1, TNFSF12, VEGFA, IGF2R, OBSCN, NTRK2, FCER1G, SRPX, BCL6, BTG2, GCLM, CX3CR1, SERPINB9, BMP6, TFAP2A, DUSP1, HSPA1B, ACER2	358, 2625, 3620, 1785, 4909, 4254, 27250, 3146, 6480, 3952, 3624, 307, 5599, 1728, 10397, 81704, 23097, 673, 3383, 10370, 5295, 3623, 1051, 3569, 652, 130497, 8742, 7422, 3482, 84033, 4915, 2207, 8406, 604, 7832, 2730, 1524, 5272, 654, 7020, 1843, 3304, 340485
regulation of epithelial cell apoptotic process	GO:1904035	0.00614427	0.002	5	1.17876	43	GATA3, BRAF, ICAM1, IL6, BMP4	2625, 673, 3383, 3569, 652
response to axon injury	GO:0048678	0.00614427	0.009	5	1.17876	43	STK24, PTPRF, BRAF, NREP, SPP1	8428, 5792, 673, 9315, 6696
interleukin-6 production	GO:0032635	0.00624725	0.009	7	2.19304	80	IL33, HMGB1, LEP, CEBPB, IL6, SLAMF1, FCER1G	90865, 3146, 3952, 1051, 3569, 6504, 2207
response to organonitrogen compound	GO:0010243	0.0062934	0.008	26	15.4061	562	AQP1, DNM2, ENPP1, SREBF1, LEP, CALM1, FZD1, GNG2, HNMT, BRAF, ICAM1, CDO1, ERRFI1, PIK3R1, CEBPB, IL6, VCAM1, ATP6V0E1, SDC2, INSR, NTRK2, UBR1, BTG2, RARRES2, CYP11A1, DUSP1	358, 1785, 5167, 6720, 3952, 801, 8321, 54331, 3176, 673, 3383, 1036, 54206, 5295, 1051, 3569, 7412, 8992, 6383, 3643, 4915, 197131, 7832, 5919, 1583, 1843
epithelial tube morphogenesis	GO:0060562	0.00640862	0.007	14	6.57911	240	GATA3, FZD1, LAMA5, ZEB2, WNT2, TCF21, BMP4, OSR1, MTHFD1L, VEGFA, CSF1, ENG, PLXND1, SEMA4C	2625, 8321, 3911, 9839, 7472, 6943, 652, 130497, 25902, 7422, 1435, 2022, 23129, 54910
regulation of extent of cell growth	GO:0061387	0.00668201	0.007	7	2.22045	81	DNM2, SEMA4B, PLXNA3, VEGFA, SPP1, PLXND1, SEMA4C	1785, 10509, 55558, 7422, 6696, 23129, 54910
collagen biosynthetic process	GO:0032964	0.00674489	0.009	4	0.767563	28	ADAMTS3, ERRFI1, IL6, BMP4	9508, 54206, 3569, 652
epithelial cell differentiation involved in kidney development	GO:0035850	0.00674489	0.009	4	0.767563	28	GATA3, BASP1, BMP4, OSR1	2625, 10409, 652, 130497
regulation of alpha-beta T cell differentiation	GO:0046637	0.00674489	0.005	4	0.767563	28	GATA3, HMGB1, IL6, BCL6	2625, 3146, 3569, 604
ureteric bud morphogenesis	GO:0060675	0.0067797	0.008	5	1.20617	44	GATA3, LAMA5, TCF21, BMP4, VEGFA	2625, 3911, 6943, 652, 7422
pathway-restricted SMAD protein phosphorylation	GO:0060389	0.0067797	0.006	5	1.20617	44	INHBA, INHA, BMP4, ENG, BMP6	3624, 3623, 652, 2022, 654
nephron tubule development	GO:0072080	0.00685236	0.009	6	1.6996	62	GATA3, LAMA5, TCF21, BMP4, OSR1, VEGFA	2625, 3911, 6943, 652, 130497, 7422
negative regulation of T cell activation	GO:0050868	0.00685236	0.003	6	1.6996	62	IDO1, HMGB1, CEBPB, BMP4, PDE5A, BCL6	3620, 3146, 1051, 652, 8654, 604
inositol lipid-mediated signaling	GO:0048017	0.00688214	0.013	10	4.00229	146	GATA3, KITLG, LEP, PIK3R1, PLEKHA1, FGF22, C3orf58, NTRK2, FLT1, PIK3CB	2625, 4254, 3952, 5295, 59338, 27006, 205428, 4915, 2321, 5291
camera-type eye development	GO:0043010	0.00691249	0.008	12	5.2907	193	GATA3, COL8A2, INHBA, FBN2, ZEB2, WNT2, BMP4, SP3, VEGFA, NTRK2, RDH13, TFAP2A	2625, 1296, 3624, 2201, 9839, 7472, 652, 6670, 7422, 4915, 112724, 7020
mesonephric tubule formation	GO:0072172	0.0070886	0.009	2	0.137065	5	GATA3, OSR1	2625, 130497
regulation of branching involved in lung morphogenesis	GO:0061046	0.0070886	0.004	2	0.137065	5	WNT2, BMP4	7472, 652
negative regulation of cell proliferation involved in kidney development	GO:1901723	0.0070886	0.011	2	0.137065	5	GATA3, BMP4	2625, 652
aldosterone biosynthetic process	GO:0032342	0.0070886	0.01	2	0.137065	5	DKK3, BMP6	27122, 654
positive regulation of melanocyte differentiation	GO:0045636	0.0070886	0.008	2	0.137065	5	KITLG, ZEB2	4254, 9839
regulation of mast cell cytokine production	GO:0032763	0.0070886	0.004	2	0.137065	5	FCER1G, BCL6	2207, 604
lung vasculature development	GO:0060426	0.0070886	0.014	2	0.137065	5	TCF21, ERRFI1	6943, 54206
regulation of aldosterone metabolic process	GO:0032344	0.0070886	0.01	2	0.137065	5	DKK3, BMP6	27122, 654
hypersensitivity	GO:0002524	0.0070886	0.008	2	0.137065	5	GATA3, FCER1G	2625, 2207
aldosterone metabolic process	GO:0032341	0.0070886	0.01	2	0.137065	5	DKK3, BMP6	27122, 654
membrane to membrane docking	GO:0022614	0.0070886	0.01	2	0.137065	5	ICAM1, VCAM1	3383, 7412
glucagon secretion	GO:0070091	0.0070886	0.014	2	0.137065	5	LEP, IL6	3952, 3569
glomerular capillary formation	GO:0072104	0.0070886	0.008	2	0.137065	5	TCF21, BMP4	6943, 652
cortisol metabolic process	GO:0034650	0.0070886	0.008	2	0.137065	5	DKK3, CYP11A1	27122, 1583
negative regulation of gonadotropin secretion	GO:0032277	0.0070886	0.005	2	0.137065	5	INHBA, INHA	3624, 3623
glomerulus vasculature morphogenesis	GO:0072103	0.0070886	0.008	2	0.137065	5	TCF21, BMP4	6943, 652
regulation of aldosterone biosynthetic process	GO:0032347	0.0070886	0.01	2	0.137065	5	DKK3, BMP6	27122, 654
regulation of epithelial cell differentiation	GO:0030856	0.00713886	0.009	7	2.24786	82	GATA3, ZEB2, ERRFI1, BMP4, OSR1, MAFF, BMP6	2625, 9839, 54206, 652, 130497, 23764, 654
mesoderm development	GO:0007498	0.00713886	0.01	7	2.24786	82	MESDC2, INHBA, MEST, CITED2, BMP4, OSR1, VEGFA	23184, 3624, 4232, 10370, 652, 130497, 7422
leukocyte mediated immunity	GO:0002443	0.00719286	0.007	12	5.31811	194	GATA3, HMGB1, LEP, ICAM1, TREM1, CFI, IL6, KMT2E, SLAMF1, FCER1G, BCL6, SERPINB9	2625, 3146, 3952, 3383, 54210, 3426, 3569, 55904, 6504, 2207, 604, 5272
regulation of odontogenesis	GO:0042481	0.00726532	0.006	3	0.411194	15	BMP4, CSF1, TFAP2A	652, 1435, 7020
positive regulation of protein deacetylation	GO:0090312	0.00726532	0.01	3	0.411194	15	SREBF1, VEGFA, BCL6	6720, 7422, 604
myeloid leukocyte migration	GO:0097529	0.00727992	0.009	8	2.82353	103	HMGB1, TREM1, IL6, CSF1, FCER1G, RARRES2, FLT1, CX3CR1	3146, 54210, 3569, 1435, 2207, 5919, 2321, 1524
positive regulation of vasculature development	GO:1904018	0.00727992	0.01	8	2.82353	103	AQP1, SASH1, HMGB1, TNFSF12, VEGFA, ENG, FLT1, CX3CR1	358, 23328, 3146, 8742, 7422, 2022, 2321, 1524
response to transition metal nanoparticle	GO:1990267	0.00727992	0.007	8	2.82353	103	AQP1, LOXL2, PAM, ICAM1, VCAM1, INSR, BMP6, TFAP2A	358, 4017, 5066, 3383, 7412, 3643, 654, 7020
response to ketone	GO:1901654	0.00739594	0.006	9	3.42662	125	AQP1, SREBF1, CALM1, GNG2, ERRFI1, IL6, BMP4, INSR, DUSP1	358, 6720, 801, 54331, 54206, 3569, 652, 3643, 1843
extracellular matrix disassembly	GO:0022617	0.00740369	0.008	6	1.72702	63	FBN2, A2M, SPP1, EXOC8, FSCN1, HTRA1	2201, 2, 6696, 149371, 6624, 5654
heart morphogenesis	GO:0003007	0.0074544	0.013	11	4.68762	171	GATA3, FKBP1A, FZD1, DSP, WNT2, CITED2, BMP4, VEGFA, INSR, ENG, PLXND1	2625, 2280, 8321, 1832, 7472, 10370, 652, 7422, 3643, 2022, 23129
cell projection organization	GO:0030030	0.00749903	0.007	38	25.3296	924	GATA3, STK24, DNM2, NTF4, LZTS1, HMGB1, PTPRD, CHN1, EFHD1, PTPRF, EPHA3, SIPA1L1, DLX5, KLF5, LAMA5, SEMA4B, ZEB2, BRAF, EFNB1, ICAM1, ENPP2, IL6, BMP4, EPS8L1, NREP, PLXNA3, LAMA2, PLEKHA1, VEGFA, SDC2, SPP1, FSCN1, NTRK2, BTG2, PLXND1, SEMA4C, SCN1B, GLDN	2625, 8428, 1785, 4909, 11178, 3146, 5789, 1123, 80303, 5792, 2042, 26037, 1749, 688, 3911, 10509, 9839, 673, 1947, 3383, 5168, 3569, 652, 54869, 9315, 55558, 3908, 59338, 7422, 6383, 6696, 6624, 4915, 7832, 23129, 54910, 6324, 342035
positive regulation of cell adhesion	GO:0045785	0.00753093	0.006	15	7.4015	270	GATA3, DNM2, HMGB1, LEP, PLEKHA2, FSTL3, BRAF, EFNB1, CITED2, PIK3R1, IL6, SLAMF1, VEGFA, VCAM1, CSF1	2625, 1785, 3146, 3952, 59339, 10272, 673, 1947, 10370, 5295, 3569, 6504, 7422, 7412, 1435
negative regulation of BMP signaling pathway	GO:0030514	0.00765819	0.005	4	0.794976	29	FZD1, FSTL3, HTRA1, GREM2	8321, 10272, 5654, 64388
T-helper cell differentiation	GO:0042093	0.00765819	0.007	4	0.794976	29	GATA3, HMGB1, IL6, BCL6	2625, 3146, 3569, 604
organic hydroxy compound biosynthetic process	GO:1901617	0.00770442	0.007	8	2.85095	104	GATA3, SREBF1, LEP, ZEB2, P2RY1, DKK3, BMP6, ACER2	2625, 6720, 3952, 9839, 5028, 27122, 654, 340485
cellular hormone metabolic process	GO:0034754	0.00798636	0.008	6	1.75443	64	DKK3, PLEKHA1, RDH13, CYP11A1, SCARB1, BMP6	27122, 59338, 112724, 1583, 949, 654
renal tubule development	GO:0061326	0.00798636	0.009	6	1.75443	64	GATA3, LAMA5, TCF21, BMP4, OSR1, VEGFA	2625, 3911, 6943, 652, 130497, 7422
regulation of interferon-gamma production	GO:0032649	0.00798636	0.01	6	1.75443	64	GATA3, IL33, HMGB1, INHBA, INHA, SLAMF1	2625, 90865, 3146, 3624, 3623, 6504
pattern specification process	GO:0007389	0.00803625	0.006	15	7.45632	272	NTF4, CRKL, BASP1, MID1, ZEB2, WNT2, EFNB1, CITED2, BMP4, OSR1, VEGFA, ENG, BTG2, PLXND1, GREM2	4909, 1399, 10409, 4281, 9839, 7472, 1947, 10370, 652, 130497, 7422, 2022, 7832, 23129, 64388
positive regulation of epithelial cell migration	GO:0010634	0.00812383	0.009	7	2.30269	84	GATA3, SASH1, ENPP2, ADGRA2, BMP4, VEGFA, SCARB1	2625, 23328, 5168, 25960, 652, 7422, 949
regulation of lymphocyte differentiation	GO:0045619	0.00812383	0.009	7	2.30269	84	GATA3, HMGB1, INHBA, INHA, IL6, BMP4, BCL6	2625, 3146, 3624, 3623, 3569, 652, 604
positive regulation of lymphocyte proliferation	GO:0050671	0.00812383	0.01	7	2.30269	84	HMGB1, LEP, EFNB1, IL6, SLAMF1, VCAM1, BCL6	3146, 3952, 1947, 3569, 6504, 7412, 604
cellular response to molecule of bacterial origin	GO:0071219	0.0081771	0.009	9	3.48145	127	SASH1, MAPK8, CDK19, ICAM1, CEBPB, IL6, SCARB1, CX3CR1, BMP6	23328, 5599, 23097, 3383, 1051, 3569, 949, 1524, 654
negative regulation of hormone secretion	GO:0046888	0.00818892	0.007	5	1.261	46	SREBF1, LEP, INHBA, INHA, IL6	6720, 3952, 3624, 3623, 3569
regulation of nitric oxide biosynthetic process	GO:0045428	0.00818892	0.008	5	1.261	46	DNM2, ICAM1, IL6, GLA, INSR	1785, 3383, 3569, 2717, 3643
regulation of cytokine biosynthetic process	GO:0042035	0.00860129	0.01	6	1.78184	65	GATA3, INHBA, ERRFI1, INHA, CEBPB, IL6	2625, 3624, 54206, 3623, 1051, 3569
negative regulation of developmental growth	GO:0048640	0.00860129	0.008	6	1.78184	65	SEMA4B, BMP4, PLXNA3, SPP1, SEMA4C, WWC3	10509, 652, 55558, 6696, 54910, 55841
CD4-positive, alpha-beta T cell differentiation involved in immune response	GO:0002294	0.0086492	0.007	4	0.822389	30	GATA3, HMGB1, IL6, BCL6	2625, 3146, 3569, 604
alpha-beta T cell activation involved in immune response	GO:0002287	0.0086492	0.007	4	0.822389	30	GATA3, HMGB1, IL6, BCL6	2625, 3146, 3569, 604
alpha-beta T cell differentiation involved in immune response	GO:0002293	0.0086492	0.007	4	0.822389	30	GATA3, HMGB1, IL6, BCL6	2625, 3146, 3569, 604
regulation of macrophage differentiation	GO:0045649	0.00876219	0.013	3	0.438607	16	INHBA, INHA, CSF1	3624, 3623, 1435
cellular component morphogenesis	GO:0032989	0.00879945	0.012	39	26.4261	964	HEXB, GATA3, DNM2, CSNK1E, NTF4, LOXL2, LZTS1, LIMD1, PTPRD, ST6GAL1, CHN1, PDPN, EPHA3, FLNB, BASP1, SIPA1L1, DLX5, LAMA5, SEMA4B, ZEB2, BRAF, WNT2, EFNB1, ICAM1, ENPP2, IL6, BMP4, KRT19, PLXNA3, LAMA2, VEGFA, SDC2, SPP1, OBSCN, NTRK2, BCL6, PLXND1, SEMA4C, SCN1B	3074, 2625, 1785, 1454, 4909, 4017, 11178, 8994, 5789, 6480, 1123, 10630, 2042, 2317, 10409, 26037, 1749, 3911, 10509, 9839, 673, 7472, 1947, 3383, 5168, 3569, 652, 3880, 55558, 3908, 7422, 6383, 6696, 84033, 4915, 604, 23129, 54910, 6324
regulation of cellular process	GO:0050794	0.0088041	0.012	214	193.7	7066	HEXB, AQP1, GATA3, CEBPA, RAB33B, MORF4L2, PLA2G16, STK24, IDO1, PHYHIP, FOXJ3, IL33, DNM2, HILPDA, RASEF, ARHGAP45, CSNK1E, SH3BGRL, NTF4, LOXL2, MKNK1, ENPP1, SASH1, KITLG, CYTH4, LZTS1, PDCD4, LIMD1, HMGB1, BACH1, PTPRD, ST6GAL1, ITGAM, PRDM6, TSPAN7, MESDC2, FKBP1A, SH2B3, CHN1, ADORA2A, SREBF1, LEP, PDPN, DLX4, INHBA, IRF2BP2, ZIM2, ELL2, ANXA4, CALM1, ERO1A, FBN2, PTPRF, ADAMTS3, HMGB3, MAP…	3074, 358, 2625, 1050, 83452, 9643, 11145, 8428, 3620, 9796, 22887, 90865, 1785, 29923, 158158, 23526, 1454, 6451, 4909, 4017, 8569, 5167, 23328, 4254, 27128, 11178, 27250, 8994, 3146, 571, 5789, 6480, 3684, 93166, 7102, 23184, 2280, 10019, 1123, 135, 6720, 3952, 10630, 1748, 3624, 359948, 23619, 22936, 307, 801, 30001, 2201, 5792, 9508, 3149, 5599, 2042, 161742, 1728, 10397, 2840, 2317, 1399, 23…
wound healing	GO:0042060	0.0089311	0.011	20	11.2119	409	GATA3, HMGB1, SH2B3, ADORA2A, PDPN, DOCK8, DSP, GNG2, P2RY1, MYOF, PIK3R1, IL6, BMP4, MAFF, A2M, SDC2, FCER1G, F13A1, SCARB1, PIK3CB	2625, 3146, 10019, 135, 10630, 81704, 1832, 54331, 5028, 26509, 5295, 3569, 652, 23764, 2, 6383, 2207, 2162, 949, 5291
cell morphogenesis	GO:0000902	0.00893349	0.012	37	24.7813	904	HEXB, GATA3, DNM2, CSNK1E, NTF4, LOXL2, LZTS1, LIMD1, PTPRD, ST6GAL1, CHN1, PDPN, EPHA3, FLNB, BASP1, SIPA1L1, DLX5, LAMA5, SEMA4B, ZEB2, BRAF, WNT2, EFNB1, ICAM1, ENPP2, IL6, BMP4, PLXNA3, LAMA2, VEGFA, SDC2, SPP1, NTRK2, BCL6, PLXND1, SEMA4C, SCN1B	3074, 2625, 1785, 1454, 4909, 4017, 11178, 8994, 5789, 6480, 1123, 10630, 2042, 2317, 10409, 26037, 1749, 3911, 10509, 9839, 673, 7472, 1947, 3383, 5168, 3569, 652, 55558, 3908, 7422, 6383, 6696, 4915, 604, 23129, 54910, 6324
regulation of monooxygenase activity	GO:0032768	0.00896317	0.013	5	1.28841	47	DNM2, LEP, CALM1, GLA, SCARB1	1785, 3952, 801, 2717, 949
aging	GO:0007568	0.0091328	0.01	13	6.16792	225	LOXL2, PDCD4, SREBF1, ERO1A, NQO1, P2RY1, ICAM1, IL6, VCAM1, NTRK2, MME, ENG, BCL6	4017, 27250, 6720, 30001, 1728, 5028, 3383, 3569, 7412, 4915, 4311, 2022, 604
regulation of blood circulation	GO:1903522	0.00916754	0.009	11	4.82468	176	CYP2J2, SREBF1, LEP, CALM1, DSP, P2RY1, ICAM1, APLN, SPX, PDE5A, SCN1B	1573, 6720, 3952, 801, 1832, 5028, 3383, 8862, 80763, 8654, 6324
regulation of carbohydrate biosynthetic process	GO:0043255	0.00924944	0.009	6	1.80926	66	ENPP1, LEP, P2RY1, IL6, INSR, RANBP2	5167, 3952, 5028, 3569, 3643, 5903
female gamete generation	GO:0007292	0.00924944	0.008	6	1.80926	66	HEXB, LEP, INHBA, NRIP1, PDE5A, ANG	3074, 3952, 3624, 8204, 8654, 283
circadian rhythm	GO:0007623	0.0094667	0.007	9	3.56368	130	CSNK1E, SREBF1, LEP, MAPK8, BHLHE40, IL6, PTGDS, NRIP1, NTRK2	1454, 6720, 3952, 5599, 8553, 3569, 5730, 8204, 4915
regulation of growth	GO:0040008	0.00948295	0.006	22	12.8019	467	RAB33B, MORF4L2, DNM2, ENPP1, LEP, INHBA, BASP1, SEMA4B, WNT2, BMP4, PLXNA3, VEGFA, HTRA4, SPP1, INSR, CSF1, HTRA1, BCL6, PLXND1, SEMA4C, PAPPA2, WWC3	83452, 9643, 1785, 5167, 3952, 3624, 10409, 10509, 7472, 652, 55558, 7422, 203100, 6696, 3643, 1435, 5654, 604, 23129, 54910, 60676, 55841
regulation of cell activation	GO:0050865	0.00950261	0.012	17	9.04628	330	GATA3, IDO1, IL33, HMGB1, LEP, INHBA, EFNB1, PIK3R1, INHA, CEBPB, IL6, BMP4, SLAMF1, VCAM1, PDE5A, FCER1G, BCL6	2625, 3620, 90865, 3146, 3952, 3624, 1947, 5295, 3623, 1051, 3569, 652, 6504, 7412, 8654, 2207, 604
glucose transport	GO:0015758	0.00959078	0.008	8	2.9606	108	ENPP1, LEP, BRAF, PIK3R1, INSR, SLC2A1, RARRES2, RANBP2	5167, 3952, 673, 5295, 3643, 6513, 5919, 5903
tube formation	GO:0035148	0.00959078	0.007	8	2.9606	108	GATA3, FZD1, ZEB2, BMP4, OSR1, MTHFD1L, VEGFA, SEMA4C	2625, 8321, 9839, 652, 130497, 25902, 7422, 54910
response to estradiol	GO:0032355	0.00959078	0.013	8	2.9606	108	LEP, NQO1, PAM, BMP4, NRIP1, INSR, SSTR1, DUSP1	3952, 1728, 5066, 652, 8204, 3643, 6751, 1843
regulation of phosphorylation	GO:0042325	0.00962049	0.013	41	28.2628	1031	CEBPA, ENPP1, SASH1, KITLG, PDCD4, HMGB1, LEP, INHBA, CALM1, SPRED1, CRKL, FZD1, MID1, ZEB2, BRAF, P2RY1, ICAM1, ERRFI1, ENPP2, APLN, PIK3R1, INHA, SH3BP5, IL6, BMP4, SLAMF1, VEGFA, PDE5A, INSR, CSF1, NTRK2, ENG, RARRES2, DUSP4, RANBP2, FLT1, SEMA4C, BMP6, ANG, DUSP1, PIK3CB	1050, 5167, 23328, 4254, 27250, 3146, 3952, 3624, 801, 161742, 1399, 8321, 4281, 9839, 673, 5028, 3383, 54206, 5168, 8862, 5295, 3623, 9467, 3569, 652, 6504, 7422, 8654, 3643, 1435, 4915, 2022, 5919, 1846, 5903, 2321, 54910, 654, 283, 1843, 5291
regulation of immune effector process	GO:0002697	0.00965427	0.014	16	8.33354	304	GATA3, PHYHIP, IL33, HILPDA, HMGB1, LEP, TREM1, CFI, IL6, ALKBH5, SLAMF1, A2M, FCER1G, HTRA1, BCL6, SERPINB9	2625, 9796, 90865, 29923, 3146, 3952, 54210, 3426, 3569, 54890, 6504, 2, 2207, 5654, 604, 5272
regulation of endothelial cell apoptotic process	GO:2000351	0.0097204	0.007	4	0.849802	31	GATA3, BRAF, ICAM1, BMP4	2625, 673, 3383, 652
negative regulation of carbohydrate metabolic process	GO:0045912	0.0097204	0.011	4	0.849802	31	ENPP1, IL6, RANBP2, ACER2	5167, 3569, 5903, 340485
regulation of glucose import	GO:0046324	0.00978652	0.007	5	1.31582	48	ENPP1, LEP, PIK3R1, INSR, RARRES2	5167, 3952, 5295, 3643, 5919
negative regulation of leukocyte cell-cell adhesion	GO:1903038	0.00993173	0.005	6	1.83667	67	IDO1, HMGB1, CEBPB, BMP4, PDE5A, BCL6	3620, 3146, 1051, 652, 8654, 604

## Sheet: cellular component
GO-Term	GO-Term id	P-value	Adjusted p-value	# Genes (observed)	# Genes (expected)	# Genes (total)	List of observed genes	Gene ids
extracellular region	GO:0005576	5.40741e-13	0	139	80.5811	2947	GBE1, HEXB, AQP1, RAB33B, STK24, HAPLN1, IL33, QPCT, DNM2, HILPDA, SH3BGRL, COL8A2, NTF4, LOXL2, ENPP1, KITLG, RNASE4, LAIR1, HMGB1, PTPRD, CYP2J2, ST6GAL1, ITGAM, FAM212A, FKBP1A, RSPRY1, OLFML3, LEP, INHBA, ANXA4, CALM1, EFHD1, PCDHA6, FBN2, MEST, PTPRF, ADAMTS3, APMAP, EPHA3, NQO1, NDRG1, MFAP5, MYO1B, KCTD12, COL14A1, FLNB, CRKL, MTMR4, BASP1, DSP, GNG2, HNMT, PAM, FSTL3, LAMA5, SEMA4B, PCOLC…	2632, 3074, 358, 83452, 8428, 1404, 90865, 25797, 1785, 29923, 6451, 1296, 4909, 4017, 5167, 4254, 6038, 3903, 3146, 5789, 1573, 6480, 3684, 389119, 2280, 89970, 56944, 3952, 3624, 307, 801, 80303, 56142, 2201, 4232, 5792, 9508, 57136, 2042, 1728, 10397, 8076, 4430, 115207, 7373, 2317, 1399, 9110, 10409, 1832, 54331, 3176, 5066, 10272, 3911, 10509, 5118, 7472, 1947, 3383, 54210, 5168, 81607, 2650…
integral component of plasma membrane	GO:0005887	2.47706e-10	0	57	23.4607	858	AQP1, PCDHA7, CADM3, ENPP1, PTPRD, ITGAM, TSPAN7, ADORA2A, PDPN, PCDHA2, EMB, CALM1, PCDHA6, PTPRF, EPHA3, PCDHAC2, GPR17, CYBB, SLCO2A1, CLDN1, P2RY1, KCNC4, EFNB1, ICAM1, ENPP2, PCDHA3, NECTIN4, IL6, TPBG, TNFSF12, STEAP4, PLXNA3, PCDHA1, PCDHA4, GPR34, IGF2R, INSR, SSTR1, NTRK2, MME, ACKR2, FCER1G, SLC2A1, SLC16A3, ENG, PCDHA10, PCDHA11, FLT1, PLXND1, SCARB1, CX3CR1, SIGLEC6, PCDHA5, SCN1B, PC…	358, 56141, 57863, 5167, 5789, 3684, 7102, 135, 10630, 56146, 133418, 801, 56142, 5792, 2042, 56134, 2840, 1536, 6578, 9076, 5028, 3749, 1947, 3383, 5168, 56145, 81607, 3569, 7162, 8742, 79689, 55558, 56147, 56144, 2857, 3482, 3643, 6751, 4915, 4311, 1238, 2207, 6513, 9123, 2022, 56139, 56138, 2321, 23129, 949, 1524, 946, 56143, 6324, 56140, 5638, 56135
extracellular space	GO:0005615	2.85874e-10	0	53	20.9724	767	IL33, HILPDA, SH3BGRL, LOXL2, ENPP1, KITLG, HMGB1, ITGAM, LEP, INHBA, ADAMTS3, COL14A1, MTMR4, PAM, FSTL3, LAMA5, SEMA4B, PCOLCE, WNT2, ICAM1, ENPP2, APLN, CFI, INHA, IL6, DKK3, PTGDS, BMP4, LIPG, TNFSF12, VEGFA, VCAM1, SPON1, A2M, SPP1, SPX, IGF2R, FGF22, C3orf58, CSF1, HTRA1, SLC2A1, ENG, F13A1, FLT1, CXCL14, SEMA4C, SERPINB9, BMP6, ANG, GREM2, GLDN, HSPA1B	90865, 29923, 6451, 4017, 5167, 4254, 3146, 3684, 3952, 3624, 9508, 7373, 9110, 5066, 10272, 3911, 10509, 5118, 7472, 3383, 5168, 8862, 3426, 3623, 3569, 27122, 5730, 652, 9388, 8742, 7422, 7412, 10418, 2, 6696, 80763, 3482, 27006, 205428, 1435, 5654, 6513, 2022, 2162, 2321, 9547, 54910, 5272, 654, 283, 64388, 342035, 3304
intrinsic component of plasma membrane	GO:0031226	1.27904e-09	0	57	24.4997	896	AQP1, PCDHA7, CADM3, ENPP1, PTPRD, ITGAM, TSPAN7, ADORA2A, PDPN, PCDHA2, EMB, CALM1, PCDHA6, PTPRF, EPHA3, PCDHAC2, GPR17, CYBB, SLCO2A1, CLDN1, P2RY1, KCNC4, EFNB1, ICAM1, ENPP2, PCDHA3, NECTIN4, IL6, TPBG, TNFSF12, STEAP4, PLXNA3, PCDHA1, PCDHA4, GPR34, IGF2R, INSR, SSTR1, NTRK2, MME, ACKR2, FCER1G, SLC2A1, SLC16A3, ENG, PCDHA10, PCDHA11, FLT1, PLXND1, SCARB1, CX3CR1, SIGLEC6, PCDHA5, SCN1B, PC…	358, 56141, 57863, 5167, 5789, 3684, 7102, 135, 10630, 56146, 133418, 801, 56142, 5792, 2042, 56134, 2840, 1536, 6578, 9076, 5028, 3749, 1947, 3383, 5168, 56145, 81607, 3569, 7162, 8742, 79689, 55558, 56147, 56144, 2857, 3482, 3643, 6751, 4915, 4311, 1238, 2207, 6513, 9123, 2022, 56139, 56138, 2321, 23129, 949, 1524, 946, 56143, 6324, 56140, 5638, 56135
extracellular region part	GO:0044421	2.12437e-09	0	119	72.4874	2651	GBE1, HEXB, AQP1, RAB33B, STK24, HAPLN1, IL33, QPCT, DNM2, HILPDA, SH3BGRL, COL8A2, LOXL2, ENPP1, KITLG, RNASE4, LAIR1, HMGB1, PTPRD, CYP2J2, ST6GAL1, ITGAM, FAM212A, FKBP1A, OLFML3, LEP, INHBA, ANXA4, CALM1, EFHD1, FBN2, MEST, PTPRF, ADAMTS3, APMAP, NQO1, NDRG1, MFAP5, MYO1B, KCTD12, COL14A1, FLNB, CRKL, MTMR4, BASP1, DSP, GNG2, HNMT, PAM, FSTL3, LAMA5, SEMA4B, PCOLCE, WNT2, EFNB1, ICAM1, ENPP2,…	2632, 3074, 358, 83452, 8428, 1404, 90865, 25797, 1785, 29923, 6451, 1296, 4017, 5167, 4254, 6038, 3903, 3146, 5789, 1573, 6480, 3684, 389119, 2280, 56944, 3952, 3624, 307, 801, 80303, 2201, 4232, 5792, 9508, 57136, 1728, 10397, 8076, 4430, 115207, 7373, 2317, 1399, 9110, 10409, 1832, 54331, 3176, 5066, 10272, 3911, 10509, 5118, 7472, 1947, 3383, 5168, 81607, 26509, 8862, 3426, 3623, 3569, 27122,…
plasma membrane	GO:0005886	1.36196e-08	0	125	79.8701	2921	AQP1, MORF4L2, PCDHA7, PCDHA9, CADM3, DNM2, ENPP1, KITLG, CYTH4, LAIR1, LZTS1, HMGB1, PTPRD, ITGAM, TSPAN7, MESDC2, ADORA2A, BIN2, PDPN, PLEKHA2, PCDHA2, ANXA4, EMB, CALM1, PCDHA6, PTPRF, EPHA3, PCDHAC2, SPRED1, NDRG1, GPR17, MYO1B, KCTD12, LY6D, FLNB, BASP1, CYBB, FZD1, SLCO2A1, PCDHA13, LANCL2, DSP, GNG2, SIPA1L1, PAM, KLF5, SEMA4B, CLDN1, BRAF, WNT2, P2RY1, KCNC4, EFNB1, ICAM1, TREM1, ERRFI1, …	358, 9643, 56141, 9752, 57863, 1785, 5167, 4254, 27128, 3903, 11178, 3146, 5789, 3684, 7102, 23184, 135, 51411, 10630, 59339, 56146, 307, 133418, 801, 56142, 5792, 2042, 56134, 161742, 10397, 2840, 4430, 115207, 8581, 2317, 10409, 1536, 8321, 6578, 56136, 55915, 1832, 54331, 26037, 5066, 688, 10509, 9076, 673, 7472, 5028, 3749, 1947, 3383, 54210, 54206, 5168, 56145, 81607, 26509, 5295, 2977, 3623…
cell periphery	GO:0071944	6.68291e-08	0	125	81.9482	2997	AQP1, MORF4L2, PCDHA7, PCDHA9, CADM3, DNM2, ENPP1, KITLG, CYTH4, LAIR1, LZTS1, HMGB1, PTPRD, ITGAM, TSPAN7, MESDC2, ADORA2A, BIN2, PDPN, PLEKHA2, PCDHA2, ANXA4, EMB, CALM1, PCDHA6, PTPRF, EPHA3, PCDHAC2, SPRED1, NDRG1, GPR17, MYO1B, KCTD12, LY6D, FLNB, BASP1, CYBB, FZD1, SLCO2A1, PCDHA13, LANCL2, DSP, GNG2, SIPA1L1, PAM, KLF5, SEMA4B, CLDN1, BRAF, WNT2, P2RY1, KCNC4, EFNB1, ICAM1, TREM1, ERRFI1, …	358, 9643, 56141, 9752, 57863, 1785, 5167, 4254, 27128, 3903, 11178, 3146, 5789, 3684, 7102, 23184, 135, 51411, 10630, 59339, 56146, 307, 133418, 801, 56142, 5792, 2042, 56134, 161742, 10397, 2840, 4430, 115207, 8581, 2317, 10409, 1536, 8321, 6578, 56136, 55915, 1832, 54331, 26037, 5066, 688, 10509, 9076, 673, 7472, 5028, 3749, 1947, 3383, 54210, 54206, 5168, 56145, 81607, 26509, 5295, 2977, 3623…
plasma membrane part	GO:0044459	3.20324e-07	0	75	42.2456	1545	AQP1, PCDHA7, CADM3, DNM2, ENPP1, LZTS1, PTPRD, ITGAM, TSPAN7, ADORA2A, BIN2, PDPN, PCDHA2, EMB, CALM1, PCDHA6, PTPRF, EPHA3, PCDHAC2, SPRED1, GPR17, KCTD12, CYBB, SLCO2A1, DSP, GNG2, SIPA1L1, CLDN1, P2RY1, KCNC4, EFNB1, ICAM1, ERRFI1, ENPP2, PCDHA3, NECTIN4, MYOF, INHA, IL6, TPBG, EPS8L1, TNFSF12, SLAMF1, KRT19, STEAP4, PLXNA3, PCDHA1, PLEKHA1, VCAM1, PCDHA4, GPR34, IGF2R, INSR, FSCN1, SSTR1, NT…	358, 56141, 57863, 1785, 5167, 11178, 5789, 3684, 7102, 135, 51411, 10630, 56146, 133418, 801, 56142, 5792, 2042, 56134, 161742, 2840, 115207, 1536, 6578, 1832, 54331, 26037, 9076, 5028, 3749, 1947, 3383, 54206, 5168, 56145, 81607, 26509, 3623, 3569, 7162, 54869, 8742, 6504, 3880, 79689, 55558, 56147, 59338, 7412, 56144, 2857, 3482, 3643, 6624, 6751, 4915, 4311, 1238, 2207, 6513, 9123, 2022, 5613…
extracellular matrix	GO:0031012	9.29932e-06	0.001	22	7.6835	281	HAPLN1, COL8A2, LOXL2, FKBP1A, FBN2, ADAMTS3, MFAP5, COL14A1, LAMA5, PCOLCE, WNT2, BMP4, LAMA2, VEGFA, MFAP4, SPON1, EMID1, HTRA1, THSD4, RARRES2, ANG, GLDN	1404, 1296, 4017, 2280, 2201, 9508, 8076, 7373, 3911, 5118, 7472, 652, 3908, 7422, 4239, 10418, 129080, 5654, 79875, 5919, 283, 342035
microfibril	GO:0001527	6.20035e-05	0.001	4	0.246091	9	FBN2, MFAP5, MFAP4, THSD4	2201, 8076, 4239, 79875
proteinaceous extracellular matrix	GO:0005578	6.84051e-05	0.001	18	6.34367	232	HAPLN1, COL8A2, LOXL2, FBN2, ADAMTS3, MFAP5, COL14A1, LAMA5, WNT2, BMP4, LAMA2, VEGFA, MFAP4, SPON1, EMID1, THSD4, ANG, GLDN	1404, 1296, 4017, 2201, 9508, 8076, 7373, 3911, 7472, 652, 3908, 7422, 4239, 10418, 129080, 79875, 283, 342035
integral component of membrane	GO:0016021	8.01143e-05	0	113	82.3584	3012	FAM171B, AQP1, PCDHA7, PLA2G16, GRAMD1B, PCDHA9, CADM3, HILPDA, ENPP1, SARAF, KITLG, LAIR1, PTPRD, ST6GAL1, ITGAM, TSPAN7, ADORA2A, SREBF1, PDPN, TMEM45A, PCDHA2, EMB, CALM1, PCDHA6, MEST, PTPRF, APMAP, EPHA3, MGAT3, PCDHAC2, GPR17, BLCAP, FLNB, TMEM136, CYBB, FZD1, SLCO2A1, PCDHA13, PAM, TMEM176B, SEMA4B, CLDN1, P2RY1, KCNC4, EFNB1, ICAM1, TREM1, ENPP2, PCDHA3, NECTIN4, MYOF, ADGRA2, IL6, TPBG, …	165215, 358, 56141, 11145, 57476, 9752, 57863, 29923, 5167, 51669, 4254, 3903, 5789, 6480, 3684, 7102, 135, 6720, 10630, 55076, 56146, 133418, 801, 56142, 4232, 5792, 57136, 2042, 4248, 56134, 2840, 10904, 2317, 219902, 1536, 8321, 6578, 56136, 5066, 28959, 10509, 9076, 5028, 3749, 1947, 3383, 54210, 5168, 56145, 81607, 26509, 25960, 3569, 7162, 6745, 8742, 6504, 79689, 55558, 56147, 9080, 7412, …
intrinsic component of membrane	GO:0031224	0.000121584	0	114	84.0537	3074	FAM171B, AQP1, PCDHA7, PLA2G16, GRAMD1B, PCDHA9, CADM3, HILPDA, ENPP1, SARAF, KITLG, LAIR1, PTPRD, ST6GAL1, ITGAM, TSPAN7, ADORA2A, SREBF1, PDPN, TMEM45A, PCDHA2, EMB, CALM1, PCDHA6, MEST, PTPRF, APMAP, EPHA3, MGAT3, PCDHAC2, GPR17, BLCAP, LY6D, FLNB, TMEM136, CYBB, FZD1, SLCO2A1, PCDHA13, PAM, TMEM176B, SEMA4B, CLDN1, P2RY1, KCNC4, EFNB1, ICAM1, TREM1, ENPP2, PCDHA3, NECTIN4, MYOF, ADGRA2, IL6, …	165215, 358, 56141, 11145, 57476, 9752, 57863, 29923, 5167, 51669, 4254, 3903, 5789, 6480, 3684, 7102, 135, 6720, 10630, 55076, 56146, 133418, 801, 56142, 4232, 5792, 57136, 2042, 4248, 56134, 2840, 10904, 8581, 2317, 219902, 1536, 8321, 6578, 56136, 5066, 28959, 10509, 9076, 5028, 3749, 1947, 3383, 54210, 5168, 56145, 81607, 26509, 25960, 3569, 7162, 6745, 8742, 6504, 79689, 55558, 56147, 9080, …
fibril	GO:0043205	0.000155554	0.001	4	0.300778	11	FBN2, MFAP5, MFAP4, THSD4	2201, 8076, 4239, 79875
cell surface	GO:0009986	0.000245456	0	27	12.9334	473	HILPDA, ENPP1, HMGB1, ITGAM, PDPN, ANXA4, APMAP, LY6D, FZD1, PAM, P2RY1, ICAM1, ADGRA2, IL6, TPBG, LIPG, SLAMF1, VEGFA, VCAM1, SDC2, IGF2R, FGF22, NTRK2, FCER1G, ENG, SRPX, SCARB1	29923, 5167, 3146, 3684, 10630, 307, 57136, 8581, 8321, 5066, 5028, 3383, 25960, 3569, 7162, 9388, 6504, 7422, 7412, 6383, 3482, 27006, 4915, 2207, 2022, 8406, 949
extracellular matrix component	GO:0044420	0.000545919	0	10	2.84372	104	COL8A2, LOXL2, FBN2, MFAP5, COL14A1, LAMA5, LAMA2, MFAP4, THSD4, ANG	1296, 4017, 2201, 8076, 7373, 3911, 3908, 4239, 79875, 283
membrane part	GO:0044425	0.000642419	0.001	136	108.061	3952	FAM171B, AQP1, PCDHA7, PLA2G16, GRAMD1B, PCDHA9, CADM3, DNM2, HILPDA, ENPP1, SARAF, KITLG, LAIR1, LZTS1, PTPRD, CYP2J2, ST6GAL1, ITGAM, TSPAN7, FKBP1A, ADORA2A, SREBF1, BIN2, PDPN, TMEM45A, PCDHA2, EMB, CALM1, ERO1A, PCDHA6, MEST, PTPRF, APMAP, EPHA3, MGAT3, PCDHAC2, SPRED1, GPR17, BLCAP, KCTD12, LY6D, FLNB, TMEM136, CYBB, FZD1, SLCO2A1, PCDHA13, DSP, GNG2, SIPA1L1, PAM, TMEM176B, SEMA4B, CLDN1, …	165215, 358, 56141, 11145, 57476, 9752, 57863, 1785, 29923, 5167, 51669, 4254, 3903, 11178, 5789, 1573, 6480, 3684, 7102, 2280, 135, 6720, 51411, 10630, 55076, 56146, 133418, 801, 30001, 56142, 4232, 5792, 57136, 2042, 4248, 56134, 161742, 2840, 10904, 115207, 8581, 2317, 219902, 1536, 8321, 6578, 56136, 1832, 54331, 26037, 5066, 28959, 10509, 9076, 5028, 3749, 1947, 3383, 54210, 54206, 5168, 561…
inhibin A complex	GO:0043512	0.000745439	0	2	0.0546868	2	INHBA, INHA	3624, 3623
inhibin complex	GO:0043511	0.000745439	0	2	0.0546868	2	INHBA, INHA	3624, 3623
podosome	GO:0002102	0.00322061	0.005	4	0.628899	23	BIN2, VCAM1, FSCN1, SH3PXD2A	51411, 7412, 6624, 9644
extracellular vesicle	GO:1903561	0.00437479	0.009	77	58.0774	2124	GBE1, HEXB, AQP1, RAB33B, STK24, QPCT, DNM2, SH3BGRL, RNASE4, LAIR1, PTPRD, CYP2J2, ST6GAL1, ITGAM, FAM212A, FKBP1A, OLFML3, ANXA4, CALM1, EFHD1, MEST, PTPRF, ADAMTS3, APMAP, NQO1, NDRG1, MYO1B, KCTD12, COL14A1, FLNB, CRKL, BASP1, DSP, GNG2, HNMT, PAM, LAMA5, PCOLCE, EFNB1, ICAM1, NECTIN4, MYOF, CFI, PTGDS, EPS8L1, CST6, SLAMF1, KRT19, STEAP4, LAP3, LAMA2, PLEKHA1, MFAP4, VCAM1, GLA, A2M, SPP1, I…	2632, 3074, 358, 83452, 8428, 25797, 1785, 6451, 6038, 3903, 5789, 1573, 6480, 3684, 389119, 2280, 56944, 307, 801, 80303, 4232, 5792, 9508, 57136, 1728, 10397, 4430, 115207, 7373, 2317, 1399, 10409, 1832, 54331, 3176, 5066, 3911, 5118, 1947, 3383, 81607, 26509, 3426, 5730, 54869, 1474, 6504, 3880, 79689, 51056, 3908, 59338, 4239, 7412, 2717, 2, 6696, 3482, 57134, 3643, 6624, 1435, 4311, 5654, 65…
extracellular organelle	GO:0043230	0.00437479	0.009	77	58.0774	2124	GBE1, HEXB, AQP1, RAB33B, STK24, QPCT, DNM2, SH3BGRL, RNASE4, LAIR1, PTPRD, CYP2J2, ST6GAL1, ITGAM, FAM212A, FKBP1A, OLFML3, ANXA4, CALM1, EFHD1, MEST, PTPRF, ADAMTS3, APMAP, NQO1, NDRG1, MYO1B, KCTD12, COL14A1, FLNB, CRKL, BASP1, DSP, GNG2, HNMT, PAM, LAMA5, PCOLCE, EFNB1, ICAM1, NECTIN4, MYOF, CFI, PTGDS, EPS8L1, CST6, SLAMF1, KRT19, STEAP4, LAP3, LAMA2, PLEKHA1, MFAP4, VCAM1, GLA, A2M, SPP1, I…	2632, 3074, 358, 83452, 8428, 25797, 1785, 6451, 6038, 3903, 5789, 1573, 6480, 3684, 389119, 2280, 56944, 307, 801, 80303, 4232, 5792, 9508, 57136, 1728, 10397, 4430, 115207, 7373, 2317, 1399, 10409, 1832, 54331, 3176, 5066, 3911, 5118, 1947, 3383, 81607, 26509, 3426, 5730, 54869, 1474, 6504, 3880, 79689, 51056, 3908, 59338, 4239, 7412, 2717, 2, 6696, 3482, 57134, 3643, 6624, 1435, 4311, 5654, 65…
extracellular exosome	GO:0070062	0.00604407	0.01	76	57.9134	2118	GBE1, HEXB, AQP1, RAB33B, STK24, QPCT, DNM2, SH3BGRL, RNASE4, LAIR1, PTPRD, CYP2J2, ST6GAL1, ITGAM, FAM212A, FKBP1A, ANXA4, CALM1, EFHD1, MEST, PTPRF, ADAMTS3, APMAP, NQO1, NDRG1, MYO1B, KCTD12, COL14A1, FLNB, CRKL, BASP1, DSP, GNG2, HNMT, PAM, LAMA5, PCOLCE, EFNB1, ICAM1, NECTIN4, MYOF, CFI, PTGDS, EPS8L1, CST6, SLAMF1, KRT19, STEAP4, LAP3, LAMA2, PLEKHA1, MFAP4, VCAM1, GLA, A2M, SPP1, IGF2R, MA…	2632, 3074, 358, 83452, 8428, 25797, 1785, 6451, 6038, 3903, 5789, 1573, 6480, 3684, 389119, 2280, 307, 801, 80303, 4232, 5792, 9508, 57136, 1728, 10397, 4430, 115207, 7373, 2317, 1399, 10409, 1832, 54331, 3176, 5066, 3911, 5118, 1947, 3383, 81607, 26509, 3426, 5730, 54869, 1474, 6504, 3880, 79689, 51056, 3908, 59338, 4239, 7412, 2717, 2, 6696, 3482, 57134, 3643, 6624, 1435, 4311, 5654, 6513, 120…
membrane-bounded vesicle	GO:0031988	0.00674358	0.011	92	72.7608	2661	GBE1, HEXB, AQP1, RAB33B, STK24, IL33, QPCT, DNM2, HILPDA, SH3BGRL, NTF4, RNASE4, LAIR1, PTPRD, CYP2J2, ST6GAL1, ITGAM, FAM212A, FKBP1A, SREBF1, ANXA4, CALM1, EFHD1, MEST, PTPRF, ADAMTS3, APMAP, NQO1, NDRG1, MYO1B, KCTD12, COL14A1, FLNB, CRKL, BASP1, CYBB, DSP, GNG2, HNMT, PAM, FSTL3, LAMA5, PCOLCE, EFNB1, ICAM1, NECTIN4, MYOF, CFI, PTGDS, BMP4, EPS8L1, CST6, SLAMF1, KRT19, STEAP4, LAP3, LAMA2, P…	2632, 3074, 358, 83452, 8428, 90865, 25797, 1785, 29923, 6451, 4909, 6038, 3903, 5789, 1573, 6480, 3684, 389119, 2280, 6720, 307, 801, 80303, 4232, 5792, 9508, 57136, 1728, 10397, 4430, 115207, 7373, 2317, 1399, 10409, 1536, 1832, 54331, 3176, 5066, 10272, 3911, 5118, 1947, 3383, 81607, 26509, 3426, 5730, 652, 54869, 1474, 6504, 3880, 79689, 51056, 3908, 59338, 7422, 4239, 7412, 2717, 8992, 2, 66…
microvillus	GO:0005902	0.00969507	0.012	5	1.31248	48	PDPN, VCAM1, FSCN1, SCARB1, MYO7B	10630, 7412, 6624, 949, 4648

## Sheet: clinical disease
Clinical disease	Clinical disease id	P-value	Adjusted p-value	# Genes (observed)	# Genes (expected)	# Genes (total)	List of observed genes	Gene ids
Electrolytes abnormal	C0151613	0.00234601	0.003	4	0.591173	18	ENPP1, PIK3R1, INSR, SLC2A1	5167, 5295, 3643, 6513
Cerebral infarcts	C0007785	0.00310028	0.005	2	0.0985289	3	FBN2, HTRA1	2201, 5654
Brain Infarction	C0751955	0.00613403	0.009	2	0.131372	4	FBN2, HTRA1	2201, 5654
Appetite Disorders	C0003621	0.00613403	0.006	2	0.131372	4	LEP, NTRK2	3952, 4915
Alzheimer's Disease	C0002395	0.00772729	0.006	3	0.426959	13	VEGFA, A2M, HTRA1	7422, 2, 5654
Water-Electrolyte Imbalance	C0043065	0.00772729	0.011	3	0.426959	13	PIK3R1, INSR, SLC2A1	5295, 3643, 6513
Schizophrenia, Childhood	C0036346	0.00960241	0.009	3	0.459802	14	MEST, PLXNA3, PDZRN3	4232, 55558, 23024
Tauopathies	C0949664	0.00960241	0.009	3	0.459802	14	VEGFA, A2M, HTRA1	7422, 2, 5654

## Sheet: molecular function
GO-Term	GO-Term id	P-value	Adjusted p-value	# Genes (observed)	# Genes (expected)	# Genes (total)	List of observed genes	Gene ids
receptor binding	GO:0005102	1.62916e-09	0	58	25.4211	956	GATA3, IL33, CADM3, DNM2, HILPDA, NTF4, ENPP1, KITLG, HMGB1, PTPRD, MESDC2, FKBP1A, CHN1, LEP, INHBA, CALM1, SPRED1, FZD1, SIPA1L1, LAMA5, SEMA4B, WNT2, TCF21, P2RY1, EFNB1, ICAM1, NECTIN4, APLN, PIK3R1, INHA, CEBPB, IL6, BMP4, EPS8L1, TNFSF12, ARRDC3, LAMA2, VEGFA, VCAM1, GLA, A2M, SPP1, SPX, NRIP1, FGF22, INSR, CSF1, NTRK2, ENG, AMACR, CGA, RARRES2, CXCL14, SEMA4C, BMP6, ANG, GREM2, HSPA1B	2625, 90865, 57863, 1785, 29923, 4909, 5167, 4254, 3146, 5789, 23184, 2280, 1123, 3952, 3624, 801, 161742, 8321, 26037, 3911, 10509, 7472, 6943, 5028, 1947, 3383, 81607, 8862, 5295, 3623, 1051, 3569, 652, 54869, 8742, 57561, 3908, 7422, 7412, 2717, 2, 6696, 80763, 8204, 27006, 3643, 1435, 4915, 2022, 23600, 1081, 5919, 9547, 54910, 654, 283, 64388, 3304
cytokine activity	GO:0005125	2.70454e-08	0	15	2.52616	95	IL33, KITLG, HMGB1, INHBA, WNT2, INHA, IL6, BMP4, TNFSF12, VEGFA, SPP1, CSF1, CXCL14, BMP6, GREM2	90865, 4254, 3146, 3624, 7472, 3623, 3569, 652, 8742, 7422, 6696, 1435, 9547, 654, 64388
cytokine receptor binding	GO:0005126	4.99105e-06	0	16	4.22799	159	GATA3, NTF4, KITLG, FKBP1A, INHBA, SPRED1, PIK3R1, INHA, IL6, BMP4, TNFSF12, VEGFA, CSF1, ENG, CXCL14, BMP6	2625, 4909, 4254, 2280, 3624, 161742, 5295, 3623, 3569, 652, 8742, 7422, 1435, 2022, 9547, 654
growth factor activity	GO:0008083	1.15198e-05	0	11	2.20706	83	NTF4, KITLG, LEP, INHBA, INHA, IL6, BMP4, VEGFA, FGF22, CSF1, BMP6	4909, 4254, 3952, 3624, 3623, 3569, 652, 7422, 27006, 1435, 654
calcium ion binding	GO:0005509	2.8105e-05	0	27	11.381	428	PCDHA7, PCDHA9, RASEF, ENPP1, PCDHA2, ANXA4, CALM1, EFHD1, PCDHA6, FBN2, PCDHAC2, PCDHA13, PAM, BRAF, ENPP2, PCDHA3, PCDHA1, PCDHA4, PLCB2, MAN1C1, PCDHA10, PCDHA11, PCDHA5, PCDHA8, PRRG1, PCDHAC1, PCDHA12	56141, 9752, 158158, 5167, 56146, 307, 801, 80303, 56142, 2201, 56134, 56136, 5066, 673, 5168, 56145, 56147, 56144, 5330, 57134, 56139, 56138, 56143, 56140, 5638, 56135, 56137
receptor activity	GO:0004872	5.79134e-05	0	36	18.082	680	AQP1, CADM3, LOXL2, ENPP1, PTPRD, ADORA2A, CALM1, PTPRF, EPHA3, GPR17, FZD1, CLDN1, P2RY1, ICAM1, TREM1, ENPP2, NECTIN4, CFI, ADGRA2, SLAMF1, PLXNA3, ADGRL2, GPR157, GPR34, IGF2R, INSR, SSTR1, NTRK2, ACKR2, FCER1G, ENG, FLT1, PLXND1, SCARB1, CX3CR1, HSPA1B	358, 57863, 4017, 5167, 5789, 135, 801, 5792, 2042, 2840, 8321, 9076, 5028, 3383, 54210, 5168, 81607, 3426, 25960, 6504, 55558, 23266, 80045, 2857, 3482, 3643, 6751, 4915, 1238, 2207, 2022, 2321, 23129, 949, 1524, 3304
molecular transducer activity	GO:0060089	5.79134e-05	0	36	18.082	680	AQP1, CADM3, LOXL2, ENPP1, PTPRD, ADORA2A, CALM1, PTPRF, EPHA3, GPR17, FZD1, CLDN1, P2RY1, ICAM1, TREM1, ENPP2, NECTIN4, CFI, ADGRA2, SLAMF1, PLXNA3, ADGRL2, GPR157, GPR34, IGF2R, INSR, SSTR1, NTRK2, ACKR2, FCER1G, ENG, FLT1, PLXND1, SCARB1, CX3CR1, HSPA1B	358, 57863, 4017, 5167, 5789, 135, 801, 5792, 2042, 2840, 8321, 9076, 5028, 3383, 54210, 5168, 81607, 3426, 25960, 6504, 55558, 23266, 80045, 2857, 3482, 3643, 6751, 4915, 1238, 2207, 2022, 2321, 23129, 949, 1524, 3304
transforming growth factor beta receptor binding	GO:0005160	0.00017012	0.001	6	0.850915	32	FKBP1A, INHBA, INHA, BMP4, ENG, BMP6	2280, 3624, 3623, 652, 2022, 654
transcriptional repressor activity, RNA polymerase II core promoter proximal region sequence-specific binding	GO:0001078	0.000194844	0.001	9	2.04752	77	GATA3, BACH1, DLX4, TCF21, BHLHE40, SP3, MXD1, BTG2, TFAP2A	2625, 571, 1748, 6943, 8553, 6670, 4084, 7832, 7020
transcriptional repressor activity, RNA polymerase II transcription regulatory region sequence-specific binding	GO:0001227	0.00022126	0	11	3.03139	114	GATA3, BACH1, DLX4, TCF21, BHLHE40, SP3, MXD1, BCL6, BTG2, MSC, TFAP2A	2625, 571, 1748, 6943, 8553, 6670, 4084, 604, 7832, 9242, 7020
transmembrane receptor activity	GO:0099600	0.000300622	0.001	26	12.418	467	AQP1, PTPRD, ADORA2A, CALM1, PTPRF, EPHA3, GPR17, FZD1, P2RY1, ICAM1, ADGRA2, SLAMF1, PLXNA3, ADGRL2, GPR157, GPR34, IGF2R, INSR, SSTR1, NTRK2, ACKR2, FCER1G, ENG, FLT1, PLXND1, CX3CR1	358, 5789, 135, 801, 5792, 2042, 2840, 8321, 5028, 3383, 25960, 6504, 55558, 23266, 80045, 2857, 3482, 3643, 6751, 4915, 1238, 2207, 2022, 2321, 23129, 1524
hormone activity	GO:0005179	0.000453263	0	6	1.01046	38	LEP, INHBA, APLN, INHA, SPX, CGA	3952, 3624, 8862, 3623, 80763, 1081
protein tyrosine/threonine phosphatase activity	GO:0008330	0.00070483	0.002	2	0.0531822	2	DUSP4, DUSP1	1846, 1843
scavenger receptor activity	GO:0005044	0.000764562	0	5	0.744551	28	LOXL2, ENPP1, ENPP2, CFI, ACKR2	4017, 5167, 5168, 3426, 1238
transmembrane signaling receptor activity	GO:0004888	0.000803472	0	24	11.833	445	PTPRD, ADORA2A, PTPRF, EPHA3, GPR17, FZD1, P2RY1, ICAM1, ADGRA2, SLAMF1, PLXNA3, ADGRL2, GPR157, GPR34, IGF2R, INSR, SSTR1, NTRK2, ACKR2, FCER1G, ENG, FLT1, PLXND1, CX3CR1	5789, 135, 5792, 2042, 2840, 8321, 5028, 3383, 25960, 6504, 55558, 23266, 80045, 2857, 3482, 3643, 6751, 4915, 1238, 2207, 2022, 2321, 23129, 1524
signal transducer activity	GO:0004871	0.000843942	0	36	20.7677	781	STK24, PTPRD, FKBP1A, SH2B3, ADORA2A, PTPRF, MAPK8, EPHA3, GPR17, CRKL, FZD1, GNG2, BRAF, WNT2, P2RY1, ICAM1, PIK3R1, ADGRA2, SLAMF1, PLXNA3, VEGFA, ADGRL2, GPR157, PLCB2, GPR34, IGF2R, INSR, SSTR1, NTRK2, ACKR2, FCER1G, ENG, FLT1, PLXND1, SCARB1, CX3CR1	8428, 5789, 2280, 10019, 135, 5792, 5599, 2042, 2840, 1399, 8321, 54331, 673, 7472, 5028, 3383, 5295, 25960, 6504, 55558, 7422, 23266, 80045, 5330, 2857, 3482, 3643, 6751, 4915, 1238, 2207, 2022, 2321, 23129, 949, 1524
transcription factor activity, RNA polymerase II core promoter proximal region sequence-specific binding	GO:0000982	0.000912903	0.001	15	5.92982	223	GATA3, CEBPA, BACH1, SREBF1, DLX4, DLX5, KLF5, TCF21, BHLHE40, CEBPB, GRHL1, SP3, MXD1, BTG2, TFAP2A	2625, 1050, 571, 6720, 1748, 1749, 688, 6943, 8553, 1051, 29841, 6670, 4084, 7832, 7020
chemokine binding	GO:0019956	0.00111659	0	4	0.47864	18	HMGB1, A2M, ACKR2, CX3CR1	3146, 2, 1238, 1524
cargo receptor activity	GO:0038024	0.00114424	0	6	1.1966	45	LOXL2, ENPP1, ENPP2, CFI, ACKR2, SCARB1	4017, 5167, 5168, 3426, 1238, 949
growth factor binding	GO:0019838	0.00177732	0.005	9	2.76548	104	HTRA4, A2M, IGF2R, INSR, NTRK2, HTRA1, ENG, FLT1, DUSP1	203100, 2, 3482, 3643, 4915, 5654, 2022, 2321, 1843
insulin receptor substrate binding	GO:0043560	0.00194443	0.001	3	0.265911	10	PIK3R1, INSR, PIK3CB	5295, 3643, 5291
stem cell factor receptor binding	GO:0005173	0.00205862	0.002	2	0.0797733	3	KITLG, SPRED1	4254, 161742
virus receptor activity	GO:0001618	0.00221438	0.002	6	1.35615	51	CLDN1, ICAM1, NECTIN4, SLAMF1, SCARB1, HSPA1B	9076, 3383, 81607, 6504, 949, 3304
transmembrane receptor protein serine/threonine kinase binding	GO:0070696	0.00262121	0.005	3	0.292502	11	INHBA, BMP4, BMP6	3624, 652, 654
receptor serine/threonine kinase binding	GO:0033612	0.00262121	0.005	3	0.292502	11	INHBA, BMP4, BMP6	3624, 652, 654
signaling receptor activity	GO:0038023	0.00263108	0.001	25	13.6678	514	PTPRD, ADORA2A, PTPRF, EPHA3, GPR17, FZD1, P2RY1, ICAM1, ADGRA2, SLAMF1, PLXNA3, ADGRL2, GPR157, GPR34, IGF2R, INSR, SSTR1, NTRK2, ACKR2, FCER1G, ENG, FLT1, PLXND1, SCARB1, CX3CR1	5789, 135, 5792, 2042, 2840, 8321, 5028, 3383, 25960, 6504, 55558, 23266, 80045, 2857, 3482, 3643, 6751, 4915, 1238, 2207, 2022, 2321, 23129, 949, 1524
RNA polymerase II transcription factor activity, sequence-specific DNA binding	GO:0000981	0.00279356	0.002	21	10.796	406	GATA3, CEBPA, FOXJ3, BACH1, SREBF1, DLX4, PEG3, DLX5, KLF5, ZEB2, TCF21, BHLHE40, CEBPB, GRHL1, SP3, MAFF, MXD1, BCL6, BTG2, MSC, TFAP2A	2625, 1050, 22887, 571, 6720, 1748, 5178, 1749, 688, 9839, 6943, 8553, 1051, 29841, 6670, 23764, 4084, 604, 7832, 9242, 7020
insulin-like growth factor binding	GO:0005520	0.0029106	0.002	4	0.611595	23	HTRA4, IGF2R, INSR, HTRA1	203100, 3482, 3643, 5654
transcription factor activity, RNA polymerase II distal enhancer sequence-specific binding	GO:0003705	0.00326347	0.001	6	1.46251	55	CEBPA, BACH1, ZEB2, BHLHE40, CEBPB, MSC	1050, 571, 9839, 8553, 1051, 9242
glycosaminoglycan binding	GO:0005539	0.00338536	0.002	10	3.61639	136	HAPLN1, PTPRF, ADAMTS3, PCOLCE, BMP4, LIPG, VEGFA, ENG, ANG, GREM2	1404, 5792, 9508, 5118, 652, 9388, 7422, 2022, 283, 64388
activin binding	GO:0048185	0.00342654	0.004	3	0.319093	12	FKBP1A, FSTL3, ENG	2280, 10272, 2022
G-protein coupled receptor activity	GO:0004930	0.00390637	0.004	12	4.91935	185	ADORA2A, GPR17, FZD1, P2RY1, ADGRA2, ADGRL2, GPR157, GPR34, IGF2R, SSTR1, ACKR2, CX3CR1	135, 2840, 8321, 5028, 25960, 23266, 80045, 2857, 3482, 6751, 1238, 1524
phosphatidylinositol 3-kinase binding	GO:0043548	0.00398801	0.003	4	0.664778	25	DNM2, CALM1, PIK3R1, INSR	1785, 801, 5295, 3643
phosphodiesterase I activity	GO:0004528	0.00408098	0.004	2	0.106364	4	ENPP1, ENPP2	5167, 5168
binding, bridging	GO:0060090	0.00460507	0.004	10	3.77594	142	SH3BGRL, COL8A2, FRMD4A, SH2B3, CHN1, COL14A1, CRKL, DSP, PIK3R1, FSCN1	6451, 1296, 55691, 10019, 1123, 7373, 1399, 1832, 5295, 6624
protein dimerization activity	GO:0046983	0.00629489	0.003	34	21.7781	819	HEXB, GATA3, CEBPA, CADM3, ENPP1, PRDM6, SREBF1, INHBA, CYBB, MID1, BRAF, MXI1, TCF21, P2RY1, BHLHE40, NECTIN4, PIK3R1, INHA, CEBPB, BMP4, MTHFD1L, VEGFA, GLA, CSF1, NTRK2, MXD1, ENG, MSC, SCARB1, GCLM, BMP6, ANG, TFAP2A, GREM2	3074, 2625, 1050, 57863, 5167, 93166, 6720, 3624, 1536, 4281, 673, 4601, 6943, 5028, 8553, 81607, 5295, 3623, 1051, 652, 25902, 7422, 2717, 1435, 4915, 4084, 2022, 9242, 949, 2730, 654, 283, 7020, 64388
monocarboxylic acid transmembrane transporter activity	GO:0008028	0.00667943	0.003	3	0.398867	15	EMB, SLCO2A1, SLC16A3	133418, 6578, 9123
oxidoreductase activity, acting on single donors with incorporation of molecular oxygen, incorporation of two atoms of oxygen	GO:0016702	0.00667943	0.008	3	0.398867	15	IDO1, P4HA1, CDO1	3620, 5033, 1036
oxidoreductase activity, acting on single donors with incorporation of molecular oxygen	GO:0016701	0.00667943	0.008	3	0.398867	15	IDO1, P4HA1, CDO1	3620, 5033, 1036
insulin binding	GO:0043559	0.00668075	0.007	2	0.132956	5	PIK3R1, INSR	5295, 3643
BMP binding	GO:0036122	0.00668075	0.007	2	0.132956	5	ENG, GREM2	2022, 64388
water channel activity	GO:0015250	0.00668075	0.006	2	0.132956	5	AQP1, PDPN	358, 10630
transcriptional repressor activity, RNA polymerase II distal enhancer sequence-specific binding	GO:0001206	0.00668075	0.008	2	0.132956	5	BACH1, MSC	571, 9242
protein binding, bridging	GO:0030674	0.00675916	0.004	9	3.37707	127	SH3BGRL, COL8A2, FRMD4A, CHN1, COL14A1, CRKL, DSP, PIK3R1, FSCN1	6451, 1296, 55691, 1123, 7373, 1399, 1832, 5295, 6624
heparin binding	GO:0008201	0.0076367	0.005	8	2.84525	107	PTPRF, ADAMTS3, PCOLCE, BMP4, LIPG, VEGFA, ANG, GREM2	5792, 9508, 5118, 652, 9388, 7422, 283, 64388
extracellular matrix structural constituent	GO:0005201	0.00791483	0.009	5	1.24978	47	HAPLN1, COL8A2, FBN2, MFAP5, COL14A1	1404, 1296, 2201, 8076, 7373
transmembrane receptor protein tyrosine kinase activity	GO:0004714	0.00791483	0.007	5	1.24978	47	EPHA3, IGF2R, INSR, NTRK2, FLT1	2042, 3482, 3643, 4915, 2321
chemokine receptor activity	GO:0004950	0.00806051	0.009	3	0.425458	16	GPR17, ACKR2, CX3CR1	2840, 1238, 1524
G-protein coupled chemoattractant receptor activity	GO:0001637	0.00806051	0.009	3	0.425458	16	GPR17, ACKR2, CX3CR1	2840, 1238, 1524
heme binding	GO:0020037	0.00862352	0.006	6	1.7816	67	IDO1, BACH1, CYP2J2, CYBB, GUCY1A2, CYP11A1	3620, 571, 1573, 1536, 2977, 1583
transcriptional activator activity, RNA polymerase II transcription regulatory region sequence-specific binding	GO:0001228	0.00870187	0.01	12	5.45118	205	GATA3, CEBPA, BACH1, SREBF1, DLX5, KLF5, ZEB2, TCF21, CEBPB, GRHL1, MAFF, TFAP2A	2625, 1050, 571, 6720, 1749, 688, 9839, 6943, 1051, 29841, 23764, 7020
purinergic receptor activity	GO:0035586	0.00959704	0.012	3	0.452049	17	ADORA2A, P2RY1, GPR34	135, 5028, 2857
C-X-C chemokine binding	GO:0019958	0.00984226	0.006	2	0.159547	6	HMGB1, A2M	3146, 2
water transmembrane transporter activity	GO:0005372	0.00984226	0.012	2	0.159547	6	AQP1, PDPN	358, 10630
G-protein coupled adenosine receptor activity	GO:0001609	0.00984226	0.012	2	0.159547	6	ADORA2A, P2RY1	135, 5028
inhibin binding	GO:0034711	0.00984226	0.008	2	0.159547	6	INHBA, INHA	3624, 3623
receptor agonist activity	GO:0048018	0.00984226	0.012	2	0.159547	6	WNT2, VEGFA	7472, 7422
oxidoreductase activity, acting on paired donors, with incorporation or reduction of molecular oxygen	GO:0016705	0.00998784	0.014	7	2.3932	90	CYP2J2, PAM, P4HA1, ALKBH5, TET3, CYP11A1, MICAL3	1573, 5066, 5033, 54890, 200424, 1583, 57553

## Sheet: signal transduction canonical
Canonical pathway	Pathway id	P-value	Adjusted p-value	# Genes (observed)	# Genes (expected)	# Genes (total)	List of observed genes	Gene ids
Cytosolic calcium ion concentration elevation (through IP3 receptor) ( GPCR signaling (G alpha q) )	INOH:GPCR_signaling-G_alpha_q-	1.07933e-05	0	16	4.71998	123	NTF4, KITLG, ADORA2A, LEP, INHBA, FZD1, BRAF, WNT2, INHA, IL6, BMP4, VEGFA, PLCB2, FGF22, CGA, BMP6	4909, 4254, 135, 3952, 3624, 8321, 673, 7472, 3623, 3569, 652, 7422, 5330, 27006, 1081, 654
ERK cascade ( GPCR signaling (G alpha s, PKA and ERK) )	INOH:GPCR_signaling-G_alpha_s_PKA_and_ERK-	2.21767e-05	0	16	4.9886	130	NTF4, KITLG, ADORA2A, LEP, INHBA, CRKL, FZD1, BRAF, WNT2, INHA, IL6, BMP4, VEGFA, FGF22, CGA, BMP6	4909, 4254, 135, 3952, 3624, 1399, 8321, 673, 7472, 3623, 3569, 652, 7422, 27006, 1081, 654
ERK cascade ( GPCR signaling (G alpha s, Epac and ERK) )	INOH:GPCR_signaling-G_alpha_s_Epac_and_ERK-	3.78677e-05	0	15	4.64324	121	NTF4, KITLG, ADORA2A, LEP, INHBA, FZD1, BRAF, WNT2, INHA, IL6, BMP4, VEGFA, FGF22, CGA, BMP6	4909, 4254, 135, 3952, 3624, 8321, 673, 7472, 3623, 3569, 652, 7422, 27006, 1081, 654
Negative regulation of (Binding of GPCR ligand and GPCR) ( GPCR signaling (pertussis toxin) )	INOH:GPCR_signaling-pertussis_toxin-	7.11156e-05	0	14	4.33625	113	NTF4, KITLG, ADORA2A, LEP, INHBA, FZD1, WNT2, INHA, IL6, BMP4, VEGFA, FGF22, CGA, BMP6	4909, 4254, 135, 3952, 3624, 8321, 7472, 3623, 3569, 652, 7422, 27006, 1081, 654
Negative regulation of (G alpha i GDP-GTP exchange signaling) ( GPCR signaling (G alpha i) )	INOH:GPCR_signaling-G_alpha_i-	7.11156e-05	0	14	4.33625	113	NTF4, KITLG, ADORA2A, LEP, INHBA, FZD1, WNT2, INHA, IL6, BMP4, VEGFA, FGF22, CGA, BMP6	4909, 4254, 135, 3952, 3624, 8321, 7472, 3623, 3569, 652, 7422, 27006, 1081, 654
PKA activation signaling ( GPCR signaling (cholera toxin) )	INOH:GPCR_signaling-cholera_toxin-	0.000126485	0	14	4.56649	119	NTF4, KITLG, ADORA2A, LEP, INHBA, FZD1, WNT2, INHA, IL6, BMP4, VEGFA, FGF22, CGA, BMP6	4909, 4254, 135, 3952, 3624, 8321, 7472, 3623, 3569, 652, 7422, 27006, 1081, 654
HIF-1-alpha transcription factor network	NCI-nature:hif1_tfpathway	0.00123628	0.003	8	2.18731	57	LEP, NDRG1, BHLHE40, CITED2, VEGFA, SLC2A1, ENG, PLIN2	3952, 10397, 8553, 10370, 7422, 6513, 2022, 123
HIF-2-alpha transcription factor network	NCI-nature:hif2pathway	0.00131152	0.003	6	1.26634	33	ADORA2A, BHLHE40, CITED2, VEGFA, SLC2A1, FLT1	135, 8553, 10370, 7422, 6513, 2321
Signaling events mediated by Stem cell factor receptor (c-Kit)	NCI-nature:kitpathway	0.00823311	0.007	6	1.80357	47	KITLG, SH2B3, MAPK8, SPRED1, CRKL, PIK3R1	4254, 10019, 5599, 161742, 1399, 5295

## Sheet: signal transduction association
Pathway	Pathway id	P-value	Adjusted p-value	# Genes (observed)	# Genes (expected)	# Genes (total)	List of observed genes	Gene ids
HYPOXIA INDUCIBLE FACTOR 1, ALPHA SUBUNIT (BASIC HELIX LOOP HELIX TRANSCRIPTION FACTOR)	PW_HIF1A_HOMO_SAPIENS	4.61784e-06	0	19	5.78497	184	AQP1, HILPDA, ADORA2A, ERO1A, NDRG1, MIR210, RBMS1, BHLHE40, TREM1, CITED2, VEGFA, ELL, PDE5A, SLC2A1, AMACR, FLT1, CX3CR1, ANG, TFAP2A	358, 29923, 135, 30001, 10397, 406992, 5937, 8553, 54210, 10370, 7422, 8178, 8654, 6513, 23600, 2321, 1524, 283, 7020
INTERLEUKIN 6 (INTERFERON, BETA 2)	PW_IL6_HOMO_SAPIENS	5.93229e-05	0	15	4.65312	148	IDO1, IL33, KITLG, PDCD4, ICAM1, TREM1, CEBPB, IL6, LIPG, STEAP4, SPON1, FSCN1, CSF1, CGA, BTG2	3620, 90865, 4254, 27250, 3383, 54210, 1051, 3569, 9388, 79689, 10418, 6624, 1435, 1081, 7832
NUCLEAR RECEPTOR SUBFAMILY 5, GROUP A, MEMBER 1	PW_NR5A1_HOMO_SAPIENS	0.000250926	0	7	1.28904	41	LEP, LAMA5, CITED2, INHA, CYP11A1, DUSP1, MAML2	3952, 3911, 10370, 3623, 1583, 1843, 84441
TGF BETA	PW_TGFBR_HOMO_SAPIENS	0.000444609	0.001	29	14.9969	477	LOXL2, FKBP1A, OLFML3, PDPN, DLX4, INHBA, FBN2, MTMR4, FSTL3, P4HA1, DLX5, ZEB2, BHLHE40, CITED2, INHA, BMP4, NREP, KRT19, PDZRN3, ITGBL1, SDC2, FSCN1, HTRA1, ENG, IGSF8, BMP6, PAPPA2, GREM2, ADAM12	4017, 2280, 56944, 10630, 1748, 3624, 2201, 9110, 10272, 5033, 1749, 9839, 8553, 10370, 3623, 652, 9315, 3880, 23024, 9358, 6383, 6624, 5654, 2022, 93185, 654, 60676, 64388, 8038
PEROXISOME PROLIFERATOR ACTIVATED RECEPTOR GAMMA	PW_PPARG_HOMO_SAPIENS	0.000503663	0	13	4.46448	142	CEBPA, ADORA2A, SREBF1, HMGB3, LANCL2, CLDN1, CITED2, CEBPB, PTGDS, MIR33B, ARRDC3, PLIN2, CX3CR1	1050, 135, 6720, 3149, 55915, 9076, 10370, 1051, 5730, 693120, 57561, 123, 1524
CHEMOKINE (C C MOTIF) LIGAND 2	PW_CCL2_HOMO_SAPIENS	0.000538023	0.001	10	2.86104	91	IL33, QPCT, ICAM1, IL6, VCAM1, CSF1, RARRES2, SCARB1, CX3CR1, DUSP1	90865, 25797, 3383, 3569, 7412, 1435, 5919, 949, 1524, 1843
DUAL SPECIFICITY PHOSPHATASE	PW_DUSP_HOMO_SAPIENS	0.000646503	0.001	9	2.42088	77	ADORA2A, MAPK8, MTMR4, GNG2, KLF5, CSF1, CGA, DUSP4, DUSP1	135, 5599, 9110, 54331, 688, 1435, 1081, 1846, 1843
NUCLEAR RECEPTOR SUBFAMILY 5, GROUP A, MEMBER 2	PW_NR5A2_HOMO_SAPIENS	0.000767483	0.003	5	0.754561	24	GATA3, INHA, GPT2, CYP11A1, SCARB1	2625, 3623, 84706, 1583, 949
PLATELET/ENDOTHELIAL CELL ADHESION MOLECULE 1 (CD31)	PW_PECAM1_HOMO_SAPIENS	0.000774043	0.001	7	1.54056	49	AQP1, LAIR1, ICAM1, KRT19, VEGFA, VCAM1, ENG	358, 3903, 3383, 3880, 7422, 7412, 2022
INTERLEUKIN 7	PW_IL7_HOMO_SAPIENS	0.000821757	0.002	8	2.01216	64	GATA3, DNM2, KITLG, SH2B3, DOCK8, ZEB2, SLC2A1, BCL6	2625, 1785, 4254, 10019, 81704, 9839, 6513, 604
NITRIC OXIDE	PW_NITRIC_OXIDE_HOMO_SAPIENS	0.000873829	0	11	3.58416	114	SMOX, CYBB, RBMS1, P2RY1, ICAM1, MYOF, APLN, VCAM1, PDE5A, RARRES2, SCARB1	54498, 1536, 5937, 5028, 3383, 26509, 8862, 7412, 8654, 5919, 949
INTERLEUKIN 5 (COLONY STIMULATING FACTOR, EOSINOPHIL)	PW_IL5_HOMO_SAPIENS	0.00123933	0.002	6	1.22616	39	GATA3, IL33, SPRED1, CRKL, VCAM1, SSTR1	2625, 90865, 161742, 1399, 7412, 6751
ANGIOGENESIS	PW_ANGIOGENESIS_HOMO_SAPIENS	0.00124768	0.002	17	7.45129	237	AQP1, DNM2, BACH1, CYP2J2, OLFML3, MFAP5, SLCO2A1, MIR210, ENPP2, APLN, ADGRA2, PLXNA3, VEGFA, SPP1, ENG, FLT1, ANG	358, 1785, 571, 1573, 56944, 8076, 6578, 406992, 5168, 8862, 25960, 55558, 7422, 6696, 2022, 2321, 283
INTEGRIN	PW_INTEGRIN_HOMO_SAPIENS	0.00162039	0	15	6.31945	201	ITGAM, TSPAN7, MGAT3, KCTD12, GNG2, ICAM1, ENPP2, ARRDC3, MFAP4, VCAM1, SPP1, FCER1G, F13A1, ADAM12, ACER2	3684, 7102, 4248, 115207, 54331, 3383, 5168, 57561, 4239, 7412, 6696, 2207, 2162, 8038, 340485
PROTEIN TYROSINE PHOSPHATASE, NON RECEPTOR TYPE	PW_PTPN_HOMO_SAPIENS	0.00202016	0	14	5.81641	185	STK24, DNM2, LAIR1, LEP, PTPRF, EPHA3, SPRED1, CRKL, SLAMF1, PLEKHA1, INSR, CSF1, SSTR1, SH3PXD2A	8428, 1785, 3903, 3952, 5792, 2042, 161742, 1399, 6504, 59338, 3643, 1435, 6751, 9644
INSULIN	PW_INS_HOMO_SAPIENS	0.00296	0.005	17	8.08009	257	ENPP1, SREBF1, LEP, PTPRF, APMAP, LANCL2, BHLHE40, PIK3R1, PTGDS, MIR33B, STEAP4, PLEKHA1, IGF2R, INSR, SLC2A1, RARRES2, PIK3CB	5167, 6720, 3952, 5792, 57136, 55915, 8553, 5295, 5730, 693120, 79689, 59338, 3482, 3643, 6513, 5919, 5291
NITRIC OXIDE SYNTHASE	PW_NOS_HOMO_SAPIENS	0.00323533	0	10	3.6156	115	FKBP1A, CYBB, APLN, LIPG, VEGFA, VCAM1, PDE5A, ENG, CXCL14, SCARB1	2280, 1536, 8862, 9388, 7422, 7412, 8654, 2022, 9547, 949
INFLAMMATORY	PW_INFLAMMATORY_HOMO_SAPIENS	0.00505482	0.007	20	10.6896	340	AQP1, IDO1, IL33, HMGB1, CYP2J2, ITGAM, ADORA2A, ICAM1, TREM1, ENPP2, IL6, STEAP4, SP3, VCAM1, SPP1, NRIP1, ACKR2, RARRES2, SCARB1, CX3CR1	358, 3620, 90865, 3146, 1573, 3684, 135, 3383, 54210, 5168, 3569, 79689, 6670, 7412, 6696, 8204, 1238, 5919, 949, 1524
LYMPHOTOXIN ALPHA (TNF SUPERFAMILY, MEMBER 1)	PW_LTA_HOMO_SAPIENS	0.00616903	0.007	4	0.754561	24	PDPN, ICAM1, A2M, CGA	10630, 3383, 2, 1081
CHEMOKINE (C C MOTIF) RECEPTOR 2	PW_CCR2_HOMO_SAPIENS	0.00708618	0.005	5	1.22616	39	IL33, QPCT, ITGAM, CSF1, CX3CR1	90865, 25797, 3684, 1435, 1524
THROMBOPOIETIN	PW_TPO_HOMO_SAPIENS	0.00708618	0.006	5	1.22616	39	KITLG, SH2B3, CRKL, FSTL3, BMP4	4254, 10019, 1399, 10272, 652
BMX NON RECEPTOR TYROSINE KINASE	PW_BMX_HOMO_SAPIENS	0.00946568	0.011	4	0.848881	27	EPHA3, IL6, VEGFA, FLT1	2042, 3569, 7422, 2321
LOW DENSITY LIPOPROTEIN RECEPTOR RELATED PROTEIN	PW_LRP_HOMO_SAPIENS	0.00991933	0.009	10	4.2444	135	MESDC2, MEST, FZD1, DKK3, TPBG, SPON1, A2M, SDC2, SCARB1, LYPD6	23184, 4232, 8321, 27122, 7162, 10418, 2, 6383, 949, 130574

## Sheet: unigene tissues
Tissue	Tissue id	P-value	Adjusted p-value	# Genes (observed)	# Genes (expected)	# Genes (total)	List of observed genes	Gene ids
placenta	197	1.73478e-07	0	306	273.541	10444	GBE1, FAM171B, HEXB, AQP1, GATA3, CEBPA, RAB33B, MORF4L2, PLA2G16, GRAMD1B, STK24, HAPLN1, IDO1, PHYHIP, FOXJ3, IL33, QPCT, CADM3, DNM2, HILPDA, CCDC183, RASEF, ARHGAP45, CSNK1E, SH3BGRL, COL8A2, NTF4, LOXL2, TCL6, MKNK1, ENPP1, SASH1, SARAF, KITLG, RNASE4, CYTH4, LAIR1, LZTS1, PDCD4, CCDC97, LIMD1, HMGB1, BACH1, FRMD4A, PTPRD, CYP2J2, ST6GAL1, ITGAM, PRDM6, FAM212A, TSPAN7, GSE1, MESDC2, FKBP1A,…	2632, 165215, 3074, 358, 2625, 1050, 83452, 9643, 11145, 57476, 8428, 1404, 3620, 9796, 22887, 90865, 25797, 57863, 1785, 29923, 84960, 158158, 23526, 1454, 6451, 1296, 4909, 4017, 27004, 8569, 5167, 23328, 51669, 4254, 6038, 27128, 3903, 11178, 27250, 90324, 8994, 3146, 571, 55691, 5789, 1573, 6480, 3684, 93166, 389119, 7102, 23199, 23184, 2280, 10019, 1123, 89970, 54498, 56944, 6720, 51411, 395…
female	195	3.94849e-05	0	323	305.442	11662	GBE1, FAM171B, HEXB, AQP1, GATA3, CEBPA, RAB33B, MORF4L2, PCDHA7, PLA2G16, GRAMD1B, STK24, HAPLN1, IDO1, PHYHIP, FOXJ3, IL33, QPCT, CADM3, DNM2, HILPDA, CCDC183, RASEF, ARHGAP45, CSNK1E, SH3BGRL, COL8A2, NTF4, LOXL2, TCL6, MKNK1, ENPP1, SASH1, SARAF, KITLG, RNASE4, CYTH4, LAIR1, LZTS1, PDCD4, CCDC97, LIMD1, HMGB1, BACH1, FRMD4A, PTPRD, CYP2J2, ST6GAL1, ITGAM, PRDM6, FAM212A, TSPAN7, GSE1, MESDC2,…	2632, 165215, 3074, 358, 2625, 1050, 83452, 9643, 56141, 11145, 57476, 8428, 1404, 3620, 9796, 22887, 90865, 25797, 57863, 1785, 29923, 84960, 158158, 23526, 1454, 6451, 1296, 4909, 4017, 27004, 8569, 5167, 23328, 51669, 4254, 6038, 27128, 3903, 11178, 27250, 90324, 8994, 3146, 571, 55691, 5789, 1573, 6480, 3684, 93166, 389119, 7102, 23199, 23184, 2280, 10019, 1123, 89970, 54498, 56944, 6720, 514…

## Sheet: MESH diseases
MeSH-Term	MeSH-Term id(s)	P-value	Adjusted p-value	# Genes (observed)	# Genes (expected)	# Genes (total)	List of observed genes	Gene ids
Pre-Eclampsia	C13.703.395.249	3.5398e-24	0	96	31.9581	1131	AQP1, GATA3, IDO1, IL33, ARHGAP45, ENPP1, SASH1, LAIR1, HMGB1, CYP2J2, ST6GAL1, ITGAM, SMOX, ADORA2A, SREBF1, LEP, PDPN, DLX4, INHBA, ANXA4, CALM1, DCP2, MAPK8, NQO1, NDRG1, FLNB, CYBB, ZNF175, DSP, MIR210, FSTL3, RBMS1, P4HA1, CLDN1, WNT2, BHLHE40, ICAM1, TREM1, ENPP2, NECTIN4, MYOF, APLN, CFI, PIK3R1, INHA, CEBPB, SH3BP5, IL6, PTGDS, BMP4, TPBG, PLAC1, TET3, TNFSF12, SLAMF1, KRT19, LAMA2, VEGFA…	358, 2625, 3620, 90865, 23526, 5167, 23328, 3903, 3146, 1573, 6480, 3684, 54498, 135, 6720, 3952, 10630, 1748, 3624, 307, 801, 167227, 5599, 1728, 10397, 2317, 1536, 7728, 1832, 406992, 10272, 5937, 5033, 9076, 7472, 8553, 3383, 54210, 5168, 81607, 26509, 8862, 3426, 5295, 3623, 1051, 9467, 3569, 5730, 652, 7162, 10761, 200424, 8742, 6504, 3880, 3908, 7422, 9358, 203100, 7412, 387715, 2, 6696, 82…
Placenta	C13.703.590.767	4.58887e-22	0	152	74.2016	2626	GBE1, HEXB, AQP1, GATA3, CEBPA, STK24, HAPLN1, IDO1, IL33, QPCT, DNM2, ARHGAP45, NTF4, LOXL2, ENPP1, SASH1, KITLG, CYTH4, LAIR1, HMGB1, PTPRD, CYP2J2, ST6GAL1, ITGAM, SH2B3, SMOX, ADORA2A, SREBF1, LEP, PDPN, DLX4, INHBA, ZIM2, ANXA4, CALM1, EFHD1, MEST, DCP2, PTPRF, ADAMTS3, MAPK8, EPHA3, MGAT3, NQO1, NDRG1, BLCAP, BASP1, CYBB, SLCO2A1, ZNF175, PEG3, DSP, MIR210, HNMT, PAM, FSTL3, RBMS1, P4HA1, D…	2632, 3074, 358, 2625, 1050, 8428, 1404, 3620, 90865, 25797, 1785, 23526, 4909, 4017, 5167, 23328, 4254, 27128, 3903, 3146, 5789, 1573, 6480, 3684, 10019, 54498, 135, 6720, 3952, 10630, 1748, 3624, 23619, 307, 801, 80303, 4232, 167227, 5792, 9508, 5599, 2042, 4248, 1728, 10397, 10904, 10409, 1536, 6578, 7728, 5178, 1832, 406992, 3176, 5066, 10272, 5937, 5033, 1749, 688, 4281, 9839, 9076, 673, 747…
Placenta Diseases	C13.703.590	1.70791e-21	0	152	75.134	2659	GBE1, HEXB, AQP1, GATA3, CEBPA, STK24, HAPLN1, IDO1, IL33, QPCT, DNM2, ARHGAP45, NTF4, LOXL2, ENPP1, SASH1, KITLG, CYTH4, LAIR1, HMGB1, PTPRD, CYP2J2, ST6GAL1, ITGAM, SH2B3, SMOX, ADORA2A, SREBF1, LEP, PDPN, DLX4, INHBA, ZIM2, ANXA4, CALM1, EFHD1, MEST, DCP2, PTPRF, ADAMTS3, MAPK8, EPHA3, MGAT3, NQO1, NDRG1, BLCAP, BASP1, CYBB, SLCO2A1, ZNF175, PEG3, DSP, MIR210, HNMT, PAM, FSTL3, RBMS1, P4HA1, D…	2632, 3074, 358, 2625, 1050, 8428, 1404, 3620, 90865, 25797, 1785, 23526, 4909, 4017, 5167, 23328, 4254, 27128, 3903, 3146, 5789, 1573, 6480, 3684, 10019, 54498, 135, 6720, 3952, 10630, 1748, 3624, 23619, 307, 801, 80303, 4232, 167227, 5792, 9508, 5599, 2042, 4248, 1728, 10397, 10904, 10409, 1536, 6578, 7728, 5178, 1832, 406992, 3176, 5066, 10272, 5937, 5033, 1749, 688, 4281, 9839, 9076, 673, 747…
Hypertension	C13.703.395	1.58054e-20	0	142	68.7763	2434	AQP1, GATA3, CEBPA, STK24, IDO1, IL33, QPCT, ARHGAP45, CSNK1E, NTF4, LOXL2, ENPP1, SASH1, KITLG, LAIR1, LZTS1, HMGB1, BACH1, PTPRD, CYP2J2, ST6GAL1, ITGAM, FKBP1A, SH2B3, SMOX, ADORA2A, SREBF1, LEP, PDPN, DLX4, INHBA, ANXA4, CALM1, DCP2, PTPRF, MAPK8, EPHA3, NQO1, NDRG1, LY6D, COL14A1, FLNB, MTMR4, CYBB, SLCO2A1, ZNF175, DSP, MIR210, FSTL3, RBMS1, P4HA1, KLF5, KLHL31, ZEB2, CLDN1, BRAF, MXI1, WNT…	358, 2625, 1050, 8428, 3620, 90865, 25797, 23526, 1454, 4909, 4017, 5167, 23328, 4254, 3903, 11178, 3146, 571, 5789, 1573, 6480, 3684, 2280, 10019, 54498, 135, 6720, 3952, 10630, 1748, 3624, 307, 801, 167227, 5792, 5599, 2042, 1728, 10397, 8581, 7373, 2317, 9110, 1536, 6578, 7728, 1832, 406992, 10272, 5937, 5033, 688, 401265, 9839, 9076, 673, 4601, 7472, 6943, 5028, 8553, 1947, 3383, 54210, 5168,…
Fibrosis	C23.550.355	5.80565e-14	0	109	54.535	1930	AQP1, GATA3, CEBPA, HAPLN1, IDO1, IL33, DNM2, COL8A2, LOXL2, ENPP1, KITLG, PDCD4, HMGB1, CYP2J2, ITGAM, FKBP1A, SH2B3, ADORA2A, SREBF1, LEP, PDPN, INHBA, EMB, CALM1, FBN2, MEST, PTPRF, MAPK8, NQO1, NDRG1, MFAP5, COL14A1, CYBB, FZD1, PEG3, DSP, MIR210, FSTL3, RBMS1, P4HA1, KLF5, MID1, LAMA5, ZEB2, BRAF, PCOLCE, WNT2, ICAM1, TREM1, ERRFI1, CITED2, ENPP2, APLN, CFI, PIK3R1, CEBPB, IL6, DKK3, PTGDS, …	358, 2625, 1050, 1404, 3620, 90865, 1785, 1296, 4017, 5167, 4254, 27250, 3146, 1573, 3684, 2280, 10019, 135, 6720, 3952, 10630, 3624, 133418, 801, 2201, 4232, 5792, 5599, 1728, 10397, 8076, 7373, 1536, 8321, 5178, 1832, 406992, 10272, 5937, 5033, 688, 4281, 3911, 9839, 673, 5118, 7472, 3383, 54210, 54206, 10370, 5168, 8862, 3426, 5295, 1051, 3569, 27122, 5730, 652, 55904, 9315, 200424, 8742, 6504…
Fetal Growth Retardation	C13.703.277.370, C16.300.390, C23.550.393.450	7.41888e-14	0	69	26.5611	940	GATA3, CEBPA, IDO1, NTF4, ITGAM, ADORA2A, SREBF1, LEP, DLX4, INHBA, ZIM2, MEST, MAPK8, NDRG1, LY6D, CYBB, PEG3, MIR210, FSTL3, RBMS1, CLDN1, BRAF, WNT2, ICAM1, APLN, PIK3R1, INHA, CEBPB, IL6, BMP4, PLAC1, LIPG, TNFSF12, SLAMF1, KRT19, SP3, VEGFA, ITGBL1, VCAM1, GPT2, A2M, SDC2, SPP1, IGF2R, BTNL9, PDE5A, INSR, CSF1, NTRK2, FCER1G, HTRA1, SLC2A1, ENG, UBR1, BCL6, CGA, F13A1, PLIN2, CYP11A1, FLT1, …	2625, 1050, 3620, 4909, 3684, 135, 6720, 3952, 1748, 3624, 23619, 4232, 5599, 10397, 8581, 1536, 5178, 406992, 10272, 5937, 9076, 673, 7472, 3383, 8862, 5295, 3623, 1051, 3569, 652, 10761, 9388, 8742, 6504, 3880, 6670, 7422, 9358, 7412, 84706, 2, 6383, 6696, 3482, 153579, 8654, 3643, 1435, 4915, 2207, 5654, 6513, 2022, 197131, 604, 1081, 2162, 123, 1583, 2321, 949, 654, 60676, 283, 130574, 7020, …
Peritoneal Diseases	C06.844	1.19541e-13	0	79	33.3992	1182	AQP1, GATA3, CEBPA, PLA2G16, IDO1, IL33, DNM2, HILPDA, ENPP1, KITLG, PDCD4, HMGB1, ST6GAL1, ITGAM, TSPAN7, ADORA2A, SREBF1, LEP, PDPN, ERO1A, MAPK8, NQO1, NDRG1, CYBB, DLX5, ZEB2, BRAF, TCF21, P2RY1, EFNB1, ICAM1, TREM1, ENPP2, NECTIN4, PIK3R1, INHA, CEBPB, IL6, DKK3, BMP4, SMARCB1, TNFSF12, SLAMF1, KRT19, SP3, VEGFA, VCAM1, SPON1, A2M, SDC2, SPP1, SPX, PLCB2, CORO2A, AMD1, IDS, INSR, FSCN1, CSF1…	358, 2625, 1050, 11145, 3620, 90865, 1785, 29923, 5167, 4254, 27250, 3146, 6480, 3684, 7102, 135, 6720, 3952, 10630, 30001, 5599, 1728, 10397, 1536, 1749, 9839, 673, 6943, 5028, 1947, 3383, 54210, 5168, 81607, 5295, 3623, 1051, 3569, 27122, 652, 6598, 8742, 6504, 3880, 6670, 7422, 7412, 10418, 2, 6383, 6696, 80763, 5330, 7464, 262, 3423, 3643, 6624, 1435, 6751, 9644, 4915, 4311, 1238, 2207, 5654,…
Abdominal Neoplasms	C04.588.033	7.05238e-12	0	59	22.7182	804	GATA3, IDO1, DNM2, HILPDA, KITLG, PDCD4, HMGB1, ITGAM, TSPAN7, LEP, PDPN, MAPK8, NQO1, NDRG1, LY6D, DSP, MIR210, DLX5, KLF5, ZEB2, BRAF, EFNB1, ICAM1, ENPP2, INHA, CEBPB, IL6, DKK3, BMP4, SMARCB1, KRT19, SP3, VEGFA, VCAM1, SPON1, SDC2, SPP1, OBSCN, IDS, INSR, FSCN1, CSF1, SSTR1, SH3PXD2A, NTRK2, MME, HTRA1, SLC2A1, ENG, BCL6, AMACR, CGA, BTG2, F13A1, RANBP2, FLT1, CX3CR1, ANG, TFAP2A	2625, 3620, 1785, 29923, 4254, 27250, 3146, 3684, 7102, 3952, 10630, 5599, 1728, 10397, 8581, 1832, 406992, 1749, 688, 9839, 673, 1947, 3383, 5168, 3623, 1051, 3569, 27122, 652, 6598, 3880, 6670, 7422, 7412, 10418, 6383, 6696, 84033, 3423, 3643, 6624, 1435, 6751, 9644, 4915, 4311, 5654, 6513, 2022, 604, 23600, 1081, 7832, 2162, 5903, 2321, 1524, 283, 7020
Proteinuria	C13.351.968.934.734, C12.777.934.734, C23.888.942.750	1.60936e-11	0	74	33.1731	1174	AQP1, GATA3, IDO1, IL33, DNM2, MKNK1, ENPP1, KITLG, PDCD4, HMGB1, ITGAM, ADORA2A, SREBF1, LEP, PDPN, INHBA, ANXA4, EMB, MEST, MAPK8, NQO1, CRKL, BASP1, CYBB, RBMS1, TMEM176B, ZEB2, CLDN1, MXI1, TCF21, EFNB1, ICAM1, ERRFI1, ENPP2, APLN, CFI, CEBPB, IL6, PTGDS, BMP4, NREP, TNFSF12, KRT19, VEGFA, VCAM1, GLA, A2M, SDC2, SPP1, UBE2Q2, IGF2R, PDE5A, INSR, CSF1, SSTR1, NTRK2, MME, ACKR2, FCER1G, SLC2A1,…	358, 2625, 3620, 90865, 1785, 8569, 5167, 4254, 27250, 3146, 3684, 135, 6720, 3952, 10630, 3624, 307, 133418, 4232, 5599, 1728, 1399, 10409, 1536, 5937, 28959, 9839, 9076, 4601, 6943, 1947, 3383, 54206, 5168, 8862, 3426, 1051, 3569, 5730, 652, 9315, 8742, 3880, 7422, 7412, 2717, 2, 6383, 6696, 92912, 3482, 8654, 3643, 1435, 6751, 4915, 4311, 1238, 2207, 6513, 9123, 2022, 604, 1081, 2162, 5919, 12…
Bile Duct Diseases	C06.130.120	1.81895e-11	0	107	57.8693	2048	GBE1, AQP1, GATA3, CEBPA, IDO1, IL33, DNM2, HILPDA, LOXL2, MKNK1, ENPP1, KITLG, LAIR1, PDCD4, HMGB1, BACH1, ST6GAL1, ITGAM, SH2B3, ADORA2A, SREBF1, LEP, PDPN, CALM1, MAPK8, EPHA3, MGAT3, NQO1, NDRG1, MFAP5, LY6D, COL14A1, UCA1, CYBB, FZD1, EID1, PEG3, DSP, MIR210, RBMS1, KLF5, ZEB2, CLDN1, BRAF, PCOLCE, WNT2, P2RY1, ICAM1, TREM1, CDO1, ERRFI1, ENPP2, APLN, PIK3R1, CEBPB, IL6, DKK3, PTGDS, BMP4, S…	2632, 358, 2625, 1050, 3620, 90865, 1785, 29923, 4017, 8569, 5167, 4254, 3903, 27250, 3146, 571, 6480, 3684, 10019, 135, 6720, 3952, 10630, 801, 5599, 2042, 4248, 1728, 10397, 8076, 8581, 7373, 652995, 1536, 8321, 23741, 5178, 1832, 406992, 5937, 688, 9839, 9076, 673, 5118, 7472, 5028, 3383, 54210, 1036, 54206, 5168, 8862, 5295, 1051, 3569, 27122, 5730, 652, 6598, 200424, 8742, 3880, 6670, 3908, …
Fetal Diseases	C16.300	1.90386e-11	0	85	41.1415	1456	GBE1, GATA3, CEBPA, IDO1, IL33, NTF4, ENPP1, KITLG, HMGB1, ITGAM, FKBP1A, ADORA2A, SREBF1, LEP, PDPN, DLX4, INHBA, ZIM2, FBN2, MEST, MAPK8, NDRG1, LY6D, FLNB, CYBB, PEG3, MIR210, FSTL3, RBMS1, CLDN1, BRAF, WNT2, KCNC4, ICAM1, TREM1, APLN, PIK3R1, INHA, CEBPB, IL6, BMP4, PLAC1, LIPG, SMARCB1, TNFSF12, SLAMF1, KRT19, SP3, VEGFA, ITGBL1, VCAM1, GPT2, A2M, SDC2, SPP1, IGF2R, BTNL9, PDE5A, IDS, INSR, …	2632, 2625, 1050, 3620, 90865, 4909, 5167, 4254, 3146, 3684, 2280, 135, 6720, 3952, 10630, 1748, 3624, 23619, 2201, 4232, 5599, 10397, 8581, 2317, 1536, 5178, 406992, 10272, 5937, 9076, 673, 7472, 3749, 3383, 54210, 8862, 5295, 3623, 1051, 3569, 652, 10761, 9388, 6598, 8742, 6504, 3880, 6670, 7422, 9358, 7412, 84706, 2, 6383, 6696, 3482, 153579, 8654, 3423, 3643, 6624, 1435, 4915, 4311, 2207, 565…
Fetal Diseases	C13.703.277	3.04834e-11	0	85	41.5088	1469	GBE1, GATA3, CEBPA, IDO1, IL33, NTF4, ENPP1, KITLG, HMGB1, ITGAM, FKBP1A, ADORA2A, SREBF1, LEP, PDPN, DLX4, INHBA, ZIM2, FBN2, MEST, MAPK8, NDRG1, LY6D, FLNB, CYBB, PEG3, MIR210, FSTL3, RBMS1, CLDN1, BRAF, WNT2, KCNC4, ICAM1, TREM1, APLN, PIK3R1, INHA, CEBPB, IL6, BMP4, PLAC1, LIPG, SMARCB1, TNFSF12, SLAMF1, KRT19, SP3, VEGFA, ITGBL1, VCAM1, GPT2, A2M, SDC2, SPP1, IGF2R, BTNL9, PDE5A, IDS, INSR, …	2632, 2625, 1050, 3620, 90865, 4909, 5167, 4254, 3146, 3684, 2280, 135, 6720, 3952, 10630, 1748, 3624, 23619, 2201, 4232, 5599, 10397, 8581, 2317, 1536, 5178, 406992, 10272, 5937, 9076, 673, 7472, 3749, 3383, 54210, 8862, 5295, 3623, 1051, 3569, 652, 10761, 9388, 6598, 8742, 6504, 3880, 6670, 7422, 9358, 7412, 84706, 2, 6383, 6696, 3482, 153579, 8654, 3423, 3643, 6624, 1435, 4915, 4311, 2207, 565…
Neoplasm Invasiveness	C04.697.645, C23.550.727.645	3.51997e-11	0	165	108.392	3836	AQP1, GATA3, CEBPA, PLA2G16, STK24, HAPLN1, IDO1, FOXJ3, IL33, CADM3, DNM2, CSNK1E, NTF4, LOXL2, MKNK1, ENPP1, SASH1, KITLG, LAIR1, LZTS1, PDCD4, LIMD1, HMGB1, BACH1, PTPRD, CYP2J2, ST6GAL1, ITGAM, TSPAN7, GSE1, FKBP1A, SREBF1, LEP, PDPN, DLX4, TMEM45A, INHBA, ELL2, ANXA4, CALM1, FBN2, MEST, PTPRF, HMGB3, MAPK8, EPHA3, MGAT3, NQO1, NDRG1, MFAP5, MYO1B, BLCAP, LY6D, UCA1, FLNB, CRKL, PRKD3, BASP1,…	358, 2625, 1050, 11145, 8428, 1404, 3620, 22887, 90865, 57863, 1785, 1454, 4909, 4017, 8569, 5167, 23328, 4254, 3903, 11178, 27250, 8994, 3146, 571, 5789, 1573, 6480, 3684, 7102, 23199, 2280, 6720, 3952, 10630, 1748, 55076, 3624, 22936, 307, 801, 2201, 4232, 5792, 3149, 5599, 2042, 4248, 1728, 10397, 8076, 4430, 10904, 8581, 652995, 2317, 1399, 23683, 10409, 1536, 8321, 6578, 56136, 5178, 1832, 4…
Growth Disorders	C23.550.393	3.62815e-11	0	80	38.005	1345	GATA3, CEBPA, IDO1, NTF4, ITGAM, ADORA2A, SREBF1, LEP, DLX4, INHBA, ZIM2, MEST, PTPRF, HMGB3, MAPK8, MGAT3, NDRG1, LY6D, FLNB, CYBB, PEG3, MIR210, FSTL3, RBMS1, CLDN1, BRAF, WNT2, ICAM1, FAM111A, APLN, PIK3R1, INHA, CEBPB, IL6, BMP4, KMT2E, PLAC1, LIPG, SMARCB1, TNFSF12, SLAMF1, KRT19, SP3, VEGFA, ITGBL1, VCAM1, GPT2, A2M, SDC2, SPP1, IGF2R, BTNL9, MAN1C1, PDE5A, IDS, INSR, CSF1, SSTR1, NTRK2, MM…	2625, 1050, 3620, 4909, 3684, 135, 6720, 3952, 1748, 3624, 23619, 4232, 5792, 3149, 5599, 4248, 10397, 8581, 2317, 1536, 5178, 406992, 10272, 5937, 9076, 673, 7472, 3383, 63901, 8862, 5295, 3623, 1051, 3569, 652, 55904, 10761, 9388, 6598, 8742, 6504, 3880, 6670, 7422, 9358, 7412, 84706, 2, 6383, 6696, 3482, 153579, 57134, 8654, 3423, 3643, 1435, 6751, 4915, 4311, 2207, 5654, 6513, 2022, 197131, 6…
Biliary Tract Diseases	C06.130	3.8355e-11	0	113	63.3793	2243	GBE1, AQP1, GATA3, CEBPA, IDO1, IL33, DNM2, HILPDA, NTF4, LOXL2, MKNK1, ENPP1, KITLG, LAIR1, PDCD4, HMGB1, BACH1, ST6GAL1, ITGAM, SH2B3, ADORA2A, SREBF1, LEP, PDPN, ANXA4, CALM1, MAPK8, EPHA3, MGAT3, NQO1, NDRG1, MFAP5, LY6D, COL14A1, UCA1, CYBB, FZD1, EID1, PEG3, DSP, MIR210, RBMS1, KLF5, ZEB2, CLDN1, BRAF, PCOLCE, WNT2, P2RY1, ICAM1, TREM1, CDO1, ERRFI1, ENPP2, NECTIN4, APLN, PIK3R1, INHA, CEBP…	2632, 358, 2625, 1050, 3620, 90865, 1785, 29923, 4909, 4017, 8569, 5167, 4254, 3903, 27250, 3146, 571, 6480, 3684, 10019, 135, 6720, 3952, 10630, 307, 801, 5599, 2042, 4248, 1728, 10397, 8076, 8581, 7373, 652995, 1536, 8321, 23741, 5178, 1832, 406992, 5937, 688, 9839, 9076, 673, 5118, 7472, 5028, 3383, 54210, 1036, 54206, 5168, 81607, 8862, 5295, 3623, 1051, 3569, 27122, 5730, 652, 6598, 200424, …
Inflammation	C23.550.470	4.41343e-11	0	169	112.376	3977	HEXB, AQP1, GATA3, CEBPA, PLA2G16, STK24, IDO1, IL33, QPCT, CADM3, DNM2, CSNK1E, NTF4, LOXL2, MKNK1, ENPP1, KITLG, LAIR1, PDCD4, LIMD1, HMGB1, BACH1, CYP2J2, ST6GAL1, ITGAM, TSPAN7, FKBP1A, SH2B3, SMOX, ADORA2A, SREBF1, BIN2, LEP, PDPN, INHBA, IRF2BP2, ANXA4, EMB, CALM1, MEST, DCP2, PTPRF, HMGB3, MAPK8, EPHA3, SPRED1, NQO1, NDRG1, GPR17, MFAP5, FLNB, CRKL, BASP1, DOCK8, CYBB, FZD1, SLCO2A1, LANCL…	3074, 358, 2625, 1050, 11145, 8428, 3620, 90865, 25797, 57863, 1785, 1454, 4909, 4017, 8569, 5167, 4254, 3903, 27250, 8994, 3146, 571, 1573, 6480, 3684, 7102, 2280, 10019, 54498, 135, 6720, 51411, 3952, 10630, 3624, 359948, 307, 133418, 801, 4232, 167227, 5792, 3149, 5599, 2042, 161742, 1728, 10397, 2840, 8076, 2317, 1399, 10409, 81704, 1536, 8321, 6578, 55915, 5178, 406992, 3176, 5066, 10272, 59…
Anoxia	C23.888.852.079	9.07484e-11	0	105	57.7845	2045	GBE1, AQP1, GATA3, CEBPA, STK24, IDO1, IL33, DNM2, HILPDA, CSNK1E, NTF4, LOXL2, KITLG, PDCD4, HMGB1, BACH1, CYP2J2, ITGAM, FKBP1A, ADORA2A, SREBF1, LEP, PDPN, ANXA4, ERO1A, MEST, ACSS1, ACSF2, MAPK8, EPHA3, NQO1, NDRG1, FLNB, CYBB, PEG3, DSP, MIR210, PAM, FSTL3, RBMS1, P4HA1, KLF5, ZEB2, BRAF, MXI1, WNT2, TCF21, P2RY1, BHLHE40, KCNC4, ICAM1, TREM1, ERRFI1, CITED2, ENPP2, APLN, PIK3R1, CEBPB, ADGR…	2632, 358, 2625, 1050, 8428, 3620, 90865, 1785, 29923, 1454, 4909, 4017, 4254, 27250, 3146, 571, 1573, 3684, 2280, 135, 6720, 3952, 10630, 307, 30001, 4232, 84532, 80221, 5599, 2042, 1728, 10397, 2317, 1536, 5178, 1832, 406992, 5066, 10272, 5937, 5033, 688, 9839, 673, 4601, 7472, 6943, 5028, 8553, 3749, 3383, 54210, 54206, 10370, 5168, 8862, 5295, 1051, 25960, 3569, 5730, 652, 54890, 200424, 8742…
Urogenital Neoplasms	C13.351.937	1.40134e-10	0	208	151.879	5375	GBE1, AQP1, GATA3, CEBPA, MORF4L2, PLA2G16, STK24, HAPLN1, IDO1, IL33, QPCT, DNM2, HILPDA, CSNK1E, NTF4, LOXL2, MKNK1, KITLG, LAIR1, LZTS1, PDCD4, LIMD1, HMGB1, BACH1, PTPRD, CYP2J2, ST6GAL1, ITGAM, PRDM6, TSPAN7, FKBP1A, SH2B3, SMOX, ADORA2A, SREBF1, LEP, PDPN, DLX4, TMEM45A, INHBA, ELL2, ANXA4, EMB, CALM1, EFHD1, GORASP2, FBN2, MEST, PTPRF, CXorf67, HMGB3, MAPK8, EPHA3, MGAT3, SPRED1, NQO1, NDR…	2632, 358, 2625, 1050, 9643, 11145, 8428, 1404, 3620, 90865, 25797, 1785, 29923, 1454, 4909, 4017, 8569, 4254, 3903, 11178, 27250, 8994, 3146, 571, 5789, 1573, 6480, 3684, 93166, 7102, 2280, 10019, 54498, 135, 6720, 3952, 10630, 1748, 55076, 3624, 22936, 307, 133418, 801, 80303, 26003, 2201, 4232, 5792, 340602, 3149, 5599, 2042, 4248, 161742, 1728, 10397, 8076, 10904, 115207, 8581, 7373, 652995, …
Liver Cirrhosis	C06.552.630, C25.775.100.087.645.550, C06.130.120.135.250.250, C06.552.150.250, C06.552.630.400, C06.552.630.380, C06.552.645.590, C06.552.630.467	1.62347e-10	0	87	44.3627	1570	GBE1, AQP1, GATA3, CEBPA, IDO1, IL33, DNM2, HILPDA, LOXL2, MKNK1, KITLG, LAIR1, HMGB1, ST6GAL1, ITGAM, SH2B3, ADORA2A, SREBF1, LEP, PDPN, MAPK8, MGAT3, NQO1, NDRG1, LY6D, COL14A1, CYBB, FZD1, EID1, MIR210, RBMS1, KLF5, ZEB2, CLDN1, PCOLCE, ICAM1, TREM1, CDO1, ENPP2, APLN, PIK3R1, CEBPB, IL6, DKK3, PTGDS, BMP4, TET3, TNFSF12, KRT19, LAMA2, VEGFA, ITGBL1, MFAP4, VCAM1, GPT2, A2M, SDC2, SPP1, PLCB2,…	2632, 358, 2625, 1050, 3620, 90865, 1785, 29923, 4017, 8569, 4254, 3903, 3146, 6480, 3684, 10019, 135, 6720, 3952, 10630, 5599, 4248, 1728, 10397, 8581, 7373, 1536, 8321, 23741, 406992, 5937, 688, 9839, 9076, 5118, 3383, 54210, 1036, 5168, 8862, 5295, 1051, 3569, 27122, 5730, 652, 200424, 8742, 3880, 3908, 7422, 9358, 4239, 7412, 84706, 2, 6383, 6696, 5330, 3482, 27006, 8654, 3423, 3643, 6624, 14…
Hypertension	C08.381.423	2.59366e-10	0	107	60.4124	2138	AQP1, GATA3, CEBPA, STK24, IDO1, IL33, QPCT, DNM2, CSNK1E, NTF4, LOXL2, ENPP1, KITLG, LZTS1, HMGB1, BACH1, PTPRD, CYP2J2, ITGAM, FKBP1A, SH2B3, ADORA2A, SREBF1, LEP, PDPN, INHBA, CALM1, PTPRF, MAPK8, EPHA3, SPRED1, NQO1, NDRG1, LY6D, COL14A1, MTMR4, CYBB, SLCO2A1, MIR210, FSTL3, RBMS1, KLF5, KLHL31, ZEB2, BRAF, MXI1, WNT2, TCF21, P2RY1, EFNB1, ICAM1, ENPP2, APLN, PIK3R1, CEBPB, IL6, DKK3, PTGDS, …	358, 2625, 1050, 8428, 3620, 90865, 25797, 1785, 1454, 4909, 4017, 5167, 4254, 11178, 3146, 571, 5789, 1573, 3684, 2280, 10019, 135, 6720, 3952, 10630, 3624, 801, 5792, 5599, 2042, 161742, 1728, 10397, 8581, 7373, 9110, 1536, 6578, 406992, 10272, 5937, 688, 401265, 9839, 673, 4601, 7472, 6943, 5028, 1947, 3383, 5168, 8862, 5295, 1051, 3569, 27122, 5730, 652, 9388, 8742, 29841, 79689, 6670, 57561,…
Hypertension	C14.907.489.480, C14.907.489, C13.351.968.419.331.490, C14.907.489.330, C14.907.489.631, C12.777.419.331.490, C14.907.489.631.485, C13.351.968.419.331, C12.777.419.331	2.61947e-10	0	104	58.0106	2053	AQP1, GATA3, CEBPA, STK24, IDO1, IL33, QPCT, CSNK1E, NTF4, LOXL2, ENPP1, KITLG, LZTS1, HMGB1, BACH1, PTPRD, CYP2J2, ITGAM, FKBP1A, SH2B3, ADORA2A, SREBF1, LEP, PDPN, INHBA, CALM1, PTPRF, MAPK8, EPHA3, NQO1, NDRG1, LY6D, COL14A1, MTMR4, CYBB, SLCO2A1, MIR210, FSTL3, RBMS1, KLF5, KLHL31, ZEB2, BRAF, MXI1, WNT2, TCF21, P2RY1, EFNB1, ICAM1, ENPP2, APLN, PIK3R1, CEBPB, IL6, DKK3, PTGDS, BMP4, LIPG, TN…	358, 2625, 1050, 8428, 3620, 90865, 25797, 1454, 4909, 4017, 5167, 4254, 11178, 3146, 571, 5789, 1573, 3684, 2280, 10019, 135, 6720, 3952, 10630, 3624, 801, 5792, 5599, 2042, 1728, 10397, 8581, 7373, 9110, 1536, 6578, 406992, 10272, 5937, 688, 401265, 9839, 673, 4601, 7472, 6943, 5028, 1947, 3383, 5168, 8862, 5295, 1051, 3569, 27122, 5730, 652, 9388, 8742, 29841, 79689, 6670, 57561, 3908, 7422, 7…
Hypertension	C06.552.494	3.59055e-10	0	104	58.3214	2064	AQP1, GATA3, CEBPA, STK24, IDO1, IL33, QPCT, CSNK1E, NTF4, LOXL2, ENPP1, KITLG, LZTS1, HMGB1, BACH1, PTPRD, CYP2J2, ITGAM, FKBP1A, SH2B3, ADORA2A, SREBF1, LEP, PDPN, INHBA, CALM1, PTPRF, MAPK8, EPHA3, NQO1, NDRG1, LY6D, COL14A1, MTMR4, CYBB, SLCO2A1, MIR210, FSTL3, RBMS1, KLF5, KLHL31, ZEB2, BRAF, MXI1, WNT2, TCF21, P2RY1, EFNB1, ICAM1, ENPP2, APLN, PIK3R1, CEBPB, IL6, DKK3, PTGDS, BMP4, LIPG, TN…	358, 2625, 1050, 8428, 3620, 90865, 25797, 1454, 4909, 4017, 5167, 4254, 11178, 3146, 571, 5789, 1573, 3684, 2280, 10019, 135, 6720, 3952, 10630, 3624, 801, 5792, 5599, 2042, 1728, 10397, 8581, 7373, 9110, 1536, 6578, 406992, 10272, 5937, 688, 401265, 9839, 673, 4601, 7472, 6943, 5028, 1947, 3383, 5168, 8862, 5295, 1051, 3569, 27122, 5730, 652, 9388, 8742, 29841, 79689, 6670, 57561, 3908, 7422, 7…
Cholestasis	C06.130.120.135.250, C06.552.150, C06.130.120.135	4.02748e-10	0	91	48.2056	1706	GBE1, AQP1, GATA3, CEBPA, IDO1, IL33, DNM2, HILPDA, LOXL2, MKNK1, KITLG, LAIR1, HMGB1, BACH1, ST6GAL1, ITGAM, SH2B3, ADORA2A, SREBF1, LEP, PDPN, MAPK8, MGAT3, NQO1, NDRG1, LY6D, COL14A1, CYBB, FZD1, EID1, MIR210, RBMS1, KLF5, ZEB2, CLDN1, PCOLCE, ICAM1, TREM1, CDO1, ENPP2, APLN, PIK3R1, CEBPB, IL6, DKK3, PTGDS, BMP4, TET3, TNFSF12, KRT19, SP3, LAMA2, VEGFA, ITGBL1, MFAP4, VCAM1, GPT2, A2M, SDC2, …	2632, 358, 2625, 1050, 3620, 90865, 1785, 29923, 4017, 8569, 4254, 3903, 3146, 571, 6480, 3684, 10019, 135, 6720, 3952, 10630, 5599, 4248, 1728, 10397, 8581, 7373, 1536, 8321, 23741, 406992, 5937, 688, 9839, 9076, 5118, 3383, 54210, 1036, 5168, 8862, 5295, 1051, 3569, 27122, 5730, 652, 200424, 8742, 3880, 6670, 3908, 7422, 9358, 4239, 7412, 84706, 2, 6383, 6696, 5330, 3482, 27006, 8654, 3423, 364…
Urination Disorders	C13.351.968.934, C12.777.934	4.94805e-10	0	77	37.8637	1340	AQP1, GATA3, IDO1, IL33, DNM2, MKNK1, ENPP1, KITLG, PDCD4, HMGB1, ITGAM, ADORA2A, SREBF1, LEP, PDPN, INHBA, ANXA4, EMB, MEST, MAPK8, NQO1, CRKL, BASP1, CYBB, RBMS1, TMEM176B, ZEB2, CLDN1, MXI1, TCF21, P2RY1, EFNB1, ICAM1, ERRFI1, ENPP2, APLN, CFI, CEBPB, IL6, PTGDS, BMP4, NREP, SMARCB1, TNFSF12, KRT19, VEGFA, VCAM1, GLA, A2M, SDC2, SPP1, UBE2Q2, IGF2R, PDE5A, IDS, INSR, CSF1, SSTR1, NTRK2, MME, A…	358, 2625, 3620, 90865, 1785, 8569, 5167, 4254, 27250, 3146, 3684, 135, 6720, 3952, 10630, 3624, 307, 133418, 4232, 5599, 1728, 1399, 10409, 1536, 5937, 28959, 9839, 9076, 4601, 6943, 5028, 1947, 3383, 54206, 5168, 8862, 3426, 1051, 3569, 5730, 652, 9315, 6598, 8742, 3880, 7422, 7412, 2717, 2, 6383, 6696, 92912, 3482, 8654, 3423, 3643, 1435, 6751, 4915, 4311, 1238, 2207, 6513, 9123, 2022, 604, 10…
Signs and Symptoms	C23.888.852	5.70203e-10	0	112	65.3008	2311	GBE1, AQP1, GATA3, CEBPA, STK24, IDO1, IL33, DNM2, HILPDA, CSNK1E, NTF4, LOXL2, KITLG, PDCD4, HMGB1, BACH1, CYP2J2, ITGAM, MESDC2, FKBP1A, SMOX, ADORA2A, SREBF1, LEP, PDPN, ANXA4, ERO1A, MEST, ACSS1, ACSF2, MAPK8, EPHA3, NQO1, NDRG1, FLNB, CYBB, PEG3, DSP, MIR210, HNMT, PAM, FSTL3, RBMS1, P4HA1, KLF5, ZEB2, CLDN1, BRAF, MXI1, WNT2, TCF21, P2RY1, BHLHE40, KCNC4, ICAM1, TREM1, ERRFI1, CITED2, ENPP2…	2632, 358, 2625, 1050, 8428, 3620, 90865, 1785, 29923, 1454, 4909, 4017, 4254, 27250, 3146, 571, 1573, 3684, 23184, 2280, 54498, 135, 6720, 3952, 10630, 307, 30001, 4232, 84532, 80221, 5599, 2042, 1728, 10397, 2317, 1536, 5178, 1832, 406992, 3176, 5066, 10272, 5937, 5033, 688, 9839, 9076, 673, 4601, 7472, 6943, 5028, 8553, 3749, 3383, 54210, 54206, 10370, 5168, 8862, 5295, 1051, 25960, 3569, 5730…
Peritoneal Neoplasms	C04.588.033.513, C06.844.620, C04.588.274.780, C06.301.780	5.73451e-10	0	49	18.8753	668	GATA3, IDO1, DNM2, HILPDA, KITLG, PDCD4, HMGB1, ITGAM, TSPAN7, LEP, PDPN, MAPK8, NQO1, NDRG1, DLX5, ZEB2, BRAF, EFNB1, ICAM1, ENPP2, INHA, CEBPB, IL6, DKK3, SMARCB1, KRT19, SP3, VEGFA, VCAM1, SPON1, SDC2, SPP1, IDS, FSCN1, CSF1, SSTR1, SH3PXD2A, NTRK2, MME, HTRA1, SLC2A1, ENG, BCL6, CGA, BTG2, F13A1, FLT1, CX3CR1, TFAP2A	2625, 3620, 1785, 29923, 4254, 27250, 3146, 3684, 7102, 3952, 10630, 5599, 1728, 10397, 1749, 9839, 673, 1947, 3383, 5168, 3623, 1051, 3569, 27122, 6598, 3880, 6670, 7422, 7412, 10418, 6383, 6696, 3423, 6624, 1435, 6751, 9644, 4915, 4311, 5654, 6513, 2022, 604, 1081, 7832, 2162, 2321, 1524, 7020
Ovarian Diseases	C13.351.500.056.630	6.83293e-10	0	173	119.666	4235	GBE1, AQP1, GATA3, CEBPA, MORF4L2, PLA2G16, STK24, HAPLN1, IDO1, IL33, QPCT, DNM2, HILPDA, NTF4, LOXL2, MKNK1, ENPP1, KITLG, LAIR1, LZTS1, PDCD4, LIMD1, HMGB1, BACH1, PTPRD, CYP2J2, ST6GAL1, ITGAM, FKBP1A, SH2B3, SMOX, ADORA2A, SREBF1, LEP, PDPN, DLX4, TMEM45A, INHBA, ELL2, ANXA4, EMB, FBN2, MEST, PTPRF, MAPK8, EPHA3, MGAT3, NQO1, NDRG1, MFAP5, LY6D, UCA1, FLNB, CRKL, PRKD3, CYBB, FZD1, LANCL2, P…	2632, 358, 2625, 1050, 9643, 11145, 8428, 1404, 3620, 90865, 25797, 1785, 29923, 4909, 4017, 8569, 5167, 4254, 3903, 11178, 27250, 8994, 3146, 571, 5789, 1573, 6480, 3684, 2280, 10019, 54498, 135, 6720, 3952, 10630, 1748, 55076, 3624, 22936, 307, 133418, 2201, 4232, 5792, 5599, 2042, 4248, 1728, 10397, 8076, 8581, 652995, 2317, 1399, 23683, 1536, 8321, 55915, 5178, 1832, 406992, 5066, 10272, 5937…
Vitamin D Deficiency	C18.654.521.500.133.770	7.33253e-10	0	38	12.4611	441	GATA3, CEBPA, IDO1, ENPP1, KITLG, CYP2J2, ITGAM, FKBP1A, SREBF1, LEP, PDPN, MAPK8, ICAM1, TREM1, CFI, CEBPB, IL6, KRT19, VEGFA, VCAM1, ARMS2, SPP1, NRIP1, IDS, INSR, SSTR1, MME, FCER1G, HTRA1, SLC2A1, ENG, BCL6, CGA, F13A1, RARRES2, FLT1, ANG, DUSP1	2625, 1050, 3620, 5167, 4254, 1573, 3684, 2280, 6720, 3952, 10630, 5599, 3383, 54210, 3426, 1051, 3569, 3880, 7422, 7412, 387715, 6696, 8204, 3423, 3643, 6751, 4311, 2207, 5654, 6513, 2022, 604, 1081, 2162, 5919, 2321, 283, 1843
Ovarian Diseases	C19.391.630	8.25634e-10	0	171	118.027	4177	GBE1, AQP1, GATA3, CEBPA, MORF4L2, PLA2G16, STK24, HAPLN1, IDO1, IL33, QPCT, DNM2, HILPDA, NTF4, LOXL2, MKNK1, ENPP1, KITLG, LAIR1, LZTS1, PDCD4, LIMD1, HMGB1, BACH1, PTPRD, CYP2J2, ST6GAL1, ITGAM, FKBP1A, SH2B3, SMOX, ADORA2A, SREBF1, LEP, PDPN, DLX4, TMEM45A, INHBA, ELL2, ANXA4, EMB, FBN2, MEST, PTPRF, MAPK8, EPHA3, MGAT3, NQO1, NDRG1, MFAP5, LY6D, UCA1, FLNB, CRKL, PRKD3, CYBB, FZD1, LANCL2, P…	2632, 358, 2625, 1050, 9643, 11145, 8428, 1404, 3620, 90865, 25797, 1785, 29923, 4909, 4017, 8569, 5167, 4254, 3903, 11178, 27250, 8994, 3146, 571, 5789, 1573, 6480, 3684, 2280, 10019, 54498, 135, 6720, 3952, 10630, 1748, 55076, 3624, 22936, 307, 133418, 2201, 4232, 5792, 5599, 2042, 4248, 1728, 10397, 8076, 8581, 652995, 2317, 1399, 23683, 1536, 8321, 55915, 5178, 1832, 406992, 5066, 10272, 5937…
Adnexal Diseases	C13.351.500.056	8.9685e-10	0	173	120.034	4248	GBE1, AQP1, GATA3, CEBPA, MORF4L2, PLA2G16, STK24, HAPLN1, IDO1, IL33, QPCT, DNM2, HILPDA, NTF4, LOXL2, MKNK1, ENPP1, KITLG, LAIR1, LZTS1, PDCD4, LIMD1, HMGB1, BACH1, PTPRD, CYP2J2, ST6GAL1, ITGAM, FKBP1A, SH2B3, SMOX, ADORA2A, SREBF1, LEP, PDPN, DLX4, TMEM45A, INHBA, ELL2, ANXA4, EMB, FBN2, MEST, PTPRF, MAPK8, EPHA3, MGAT3, NQO1, NDRG1, MFAP5, LY6D, UCA1, FLNB, CRKL, PRKD3, CYBB, FZD1, LANCL2, P…	2632, 358, 2625, 1050, 9643, 11145, 8428, 1404, 3620, 90865, 25797, 1785, 29923, 4909, 4017, 8569, 5167, 4254, 3903, 11178, 27250, 8994, 3146, 571, 5789, 1573, 6480, 3684, 2280, 10019, 54498, 135, 6720, 3952, 10630, 1748, 55076, 3624, 22936, 307, 133418, 2201, 4232, 5792, 5599, 2042, 4248, 1728, 10397, 8076, 8581, 652995, 2317, 1399, 23683, 1536, 8321, 55915, 5178, 1832, 406992, 5066, 10272, 5937…
Genital Neoplasms	C13.351.937.418	9.01397e-10	0	188	134.501	4760	GBE1, AQP1, GATA3, CEBPA, MORF4L2, PLA2G16, STK24, HAPLN1, IDO1, IL33, QPCT, DNM2, HILPDA, NTF4, LOXL2, MKNK1, KITLG, LAIR1, LZTS1, PDCD4, LIMD1, HMGB1, BACH1, PTPRD, CYP2J2, ST6GAL1, ITGAM, TSPAN7, FKBP1A, SH2B3, SMOX, ADORA2A, SREBF1, LEP, PDPN, DLX4, TMEM45A, INHBA, ELL2, ANXA4, EMB, GORASP2, MEST, PTPRF, CXorf67, MAPK8, EPHA3, MGAT3, NQO1, NDRG1, MFAP5, BLCAP, KCTD12, LY6D, COL14A1, UCA1, FLN…	2632, 358, 2625, 1050, 9643, 11145, 8428, 1404, 3620, 90865, 25797, 1785, 29923, 4909, 4017, 8569, 4254, 3903, 11178, 27250, 8994, 3146, 571, 5789, 1573, 6480, 3684, 7102, 2280, 10019, 54498, 135, 6720, 3952, 10630, 1748, 55076, 3624, 22936, 307, 133418, 26003, 4232, 5792, 340602, 5599, 2042, 4248, 1728, 10397, 8076, 10904, 115207, 8581, 7373, 652995, 2317, 1399, 23683, 10409, 1536, 8321, 23583, …
Kidney Diseases	C12.777.419.403, C13.351.968.419.403	1.04384e-09	0	88	46.7645	1655	AQP1, GATA3, CEBPA, IDO1, IL33, CSNK1E, ENPP1, KITLG, HMGB1, CYP2J2, ITGAM, FKBP1A, SMOX, SREBF1, LEP, PDPN, DLX4, ANXA4, ERO1A, PTPRF, MAPK8, NQO1, FLNB, CRKL, CYBB, FZD1, DSP, RBMS1, KLF5, LAMA5, ZEB2, BRAF, MXI1, WNT2, TCF21, EFNB1, ICAM1, TREM1, CITED2, APLN, CFI, PIK3R1, CEBPB, IL6, DKK3, PTGDS, BMP4, NREP, TNFSF12, KRT19, SP3, VEGFA, VCAM1, GLA, SPON1, A2M, SDC2, SPP1, UBE2Q2, IGF2R, AMD1, …	358, 2625, 1050, 3620, 90865, 1454, 5167, 4254, 3146, 1573, 3684, 2280, 54498, 6720, 3952, 10630, 1748, 307, 30001, 5792, 5599, 1728, 2317, 1399, 1536, 8321, 1832, 5937, 688, 3911, 9839, 673, 4601, 7472, 6943, 1947, 3383, 54210, 10370, 8862, 3426, 5295, 1051, 3569, 27122, 5730, 652, 9315, 8742, 3880, 6670, 7422, 7412, 2717, 10418, 2, 6383, 6696, 92912, 3482, 262, 57134, 8654, 3423, 3643, 6624, 14…
Tooth Diseases	C07.793	1.05234e-09	0	78	39.22	1388	AQP1, GATA3, CEBPA, HAPLN1, IDO1, IL33, NTF4, ENPP1, KITLG, HMGB1, ITGAM, ADORA2A, LEP, PDPN, DLX4, INHBA, CALM1, FBN2, PTPRF, MAPK8, NQO1, NDRG1, COL14A1, CYBB, FZD1, SLCO2A1, DSP, FSTL3, DLX5, KLF5, LAMA5, ZEB2, CLDN1, WNT2, P2RY1, EFNB1, ICAM1, TREM1, ENPP2, IL6, DKK3, PTGDS, BMP4, OSR1, GRHL1, BCORL1, SLAMF1, KRT19, SP3, LAMA2, VEGFA, VCAM1, GLA, A2M, SDC2, SPP1, SPX, IGF2R, AMD1, C3orf58, ID…	358, 2625, 1050, 1404, 3620, 90865, 4909, 5167, 4254, 3146, 3684, 135, 3952, 10630, 1748, 3624, 801, 2201, 5792, 5599, 1728, 10397, 7373, 1536, 8321, 6578, 1832, 10272, 1749, 688, 3911, 9839, 9076, 7472, 5028, 1947, 3383, 54210, 5168, 3569, 27122, 5730, 652, 130497, 29841, 63035, 6504, 3880, 6670, 3908, 7422, 7412, 2717, 2, 6383, 6696, 80763, 3482, 262, 205428, 3423, 3643, 1435, 4915, 4311, 2207,…
Retinal Neovascularization	C23.550.589.500.725, C11.768.725	1.12202e-09	0	36	11.5287	408	AQP1, KITLG, HMGB1, ITGAM, SH2B3, ADORA2A, LEP, PDPN, MAPK8, EPHA3, NQO1, CYBB, RBMS1, BRAF, ICAM1, APLN, IL6, BMP4, TNFSF12, VEGFA, VCAM1, ARMS2, A2M, SDC2, SPP1, PLXDC1, INSR, CSF1, NTRK2, HTRA1, SLC2A1, ENG, F13A1, FLT1, CX3CR1, ANG	358, 4254, 3146, 3684, 10019, 135, 3952, 10630, 5599, 2042, 1728, 1536, 5937, 673, 3383, 8862, 3569, 652, 8742, 7422, 7412, 387715, 2, 6383, 6696, 57125, 3643, 1435, 4915, 5654, 6513, 2022, 2162, 2321, 1524, 283
Albuminuria	C23.888.942.750.269, C12.777.934.734.269, C13.351.968.934.734.269	1.28e-09	0	49	19.3274	684	IL33, ENPP1, PDCD4, HMGB1, ITGAM, ADORA2A, SREBF1, LEP, PDPN, ANXA4, MAPK8, NQO1, CRKL, BASP1, CYBB, RBMS1, ZEB2, CLDN1, EFNB1, ICAM1, ERRFI1, APLN, CEBPB, IL6, PTGDS, BMP4, KRT19, VEGFA, VCAM1, GLA, A2M, SDC2, SPP1, UBE2Q2, IGF2R, INSR, CSF1, MME, ACKR2, FCER1G, SLC2A1, SLC16A3, ENG, FLT1, SCARB1, CX3CR1, PAPPA2, ANG, DUSP1	90865, 5167, 27250, 3146, 3684, 135, 6720, 3952, 10630, 307, 5599, 1728, 1399, 10409, 1536, 5937, 9839, 9076, 1947, 3383, 54206, 8862, 1051, 3569, 5730, 652, 3880, 7422, 7412, 2717, 2, 6383, 6696, 92912, 3482, 3643, 1435, 4311, 1238, 2207, 6513, 9123, 2022, 2321, 949, 1524, 60676, 283, 1843
Atherosclerosis	C14.907.137.126.307	1.28467e-09	0	91	49.2793	1744	AQP1, GATA3, CEBPA, IDO1, IL33, QPCT, DNM2, ENPP1, SASH1, KITLG, PDCD4, HMGB1, BACH1, PTPRD, CYP2J2, ITGAM, TSPAN7, FKBP1A, ADORA2A, SREBF1, LEP, PDPN, IRF2BP2, CALM1, ERO1A, MEST, PTPRF, MAPK8, NQO1, LY6D, COL14A1, FLNB, CYBB, MIR210, RBMS1, DLX5, KLF5, PCOLCE, TCF21, P2RY1, ICAM1, TREM1, ERRFI1, ENPP2, APLN, CEBPB, ADGRA2, IL6, PTGDS, BMP4, KMT2E, LIPG, TNFSF12, STEAP4, MTHFD1L, LAMA2, VEGFA, V…	358, 2625, 1050, 3620, 90865, 25797, 1785, 5167, 23328, 4254, 27250, 3146, 571, 5789, 1573, 3684, 7102, 2280, 135, 6720, 3952, 10630, 359948, 801, 30001, 4232, 5792, 5599, 1728, 8581, 7373, 2317, 1536, 406992, 5937, 1749, 688, 5118, 6943, 5028, 3383, 54210, 54206, 5168, 8862, 1051, 25960, 3569, 5730, 652, 55904, 9388, 8742, 79689, 25902, 3908, 7422, 7412, 2717, 387715, 2, 6696, 8932, 8204, 5330, …
Genital Neoplasms	C04.588.945.418	1.29547e-09	0	161	109.268	3867	GBE1, AQP1, GATA3, CEBPA, MORF4L2, IDO1, IL33, QPCT, DNM2, HILPDA, NTF4, LOXL2, KITLG, LZTS1, PDCD4, LIMD1, HMGB1, BACH1, PTPRD, CYP2J2, ST6GAL1, ITGAM, TSPAN7, FKBP1A, SH2B3, SREBF1, LEP, PDPN, DLX4, INHBA, ELL2, ANXA4, EMB, GORASP2, MEST, PTPRF, CXorf67, MAPK8, EPHA3, MGAT3, NQO1, NDRG1, BLCAP, LY6D, COL14A1, UCA1, FLNB, CRKL, PRKD3, BASP1, CYBB, FZD1, SMUG1, PCDHA13, LANCL2, PEG3, DSP, MIR210,…	2632, 358, 2625, 1050, 9643, 3620, 90865, 25797, 1785, 29923, 4909, 4017, 4254, 11178, 27250, 8994, 3146, 571, 5789, 1573, 6480, 3684, 7102, 2280, 10019, 6720, 3952, 10630, 1748, 3624, 22936, 307, 133418, 26003, 4232, 5792, 340602, 5599, 2042, 4248, 1728, 10397, 10904, 8581, 7373, 652995, 2317, 1399, 23683, 10409, 1536, 8321, 23583, 56136, 55915, 5178, 1832, 406992, 3176, 23097, 26037, 5066, 1027…
Pregnancy Complications	C14.583, C13.703.634	1.52193e-09	0	60	26.6741	944	GBE1, AQP1, CEBPA, IDO1, IL33, NTF4, ENPP1, CYTH4, PDCD4, HMGB1, ITGAM, SREBF1, LEP, CALM1, MEST, MAPK8, NQO1, SLCO2A1, PEG3, MIR210, FSTL3, TMEM176B, WNT2, ICAM1, TREM1, ENPP2, APLN, PIK3R1, INHA, CEBPB, IL6, PTGDS, PLAC1, LIPG, VEGFA, ITGBL1, VCAM1, GLA, A2M, SPP1, IGF2R, INSR, CSF1, MME, SLC2A1, ENG, CGA, F13A1, RARRES2, PLIN2, CYP11A1, FLT1, CX3CR1, BMP6, PAPPA2, ANG, LYPD6, TFAP2A, ADAM12, P…	2632, 358, 1050, 3620, 90865, 4909, 5167, 27128, 27250, 3146, 3684, 6720, 3952, 801, 4232, 5599, 1728, 6578, 5178, 406992, 10272, 28959, 7472, 3383, 54210, 5168, 8862, 5295, 3623, 1051, 3569, 5730, 10761, 9388, 7422, 9358, 7412, 2717, 2, 6696, 3482, 3643, 1435, 4311, 6513, 2022, 1081, 2162, 5919, 123, 1583, 2321, 1524, 654, 60676, 283, 130574, 7020, 8038, 5291
Coronary Artery Disease	C14.907.585.250.260, C14.907.137.126.339, C14.280.647.250.260	1.66529e-09	0	71	34.4729	1220	IDO1, IL33, ENPP1, KITLG, HMGB1, PTPRD, CYP2J2, ST6GAL1, ITGAM, SH2B3, ADORA2A, SREBF1, LEP, IRF2BP2, ANXA4, CALM1, PCDHA6, PTPRF, MAPK8, SPRED1, NQO1, COL14A1, CYBB, MIR210, RBMS1, KLF5, TCF21, P2RY1, ICAM1, TREM1, ENPP2, APLN, PIK3R1, CEBPB, IL6, PTGDS, BMP4, MIR33B, LIPG, TNFSF12, STEAP4, MTHFD1L, VEGFA, VCAM1, GLA, ARMS2, A2M, SDC2, SPP1, IGF2R, PDE5A, IDS, INSR, CSF1, MME, HTRA1, SLC2A1, ENG…	3620, 90865, 5167, 4254, 3146, 5789, 1573, 6480, 3684, 10019, 135, 6720, 3952, 359948, 307, 801, 56142, 5792, 5599, 161742, 1728, 7373, 1536, 406992, 5937, 688, 6943, 5028, 3383, 54210, 5168, 8862, 5295, 1051, 3569, 5730, 652, 693120, 9388, 8742, 79689, 25902, 7422, 7412, 2717, 387715, 2, 6383, 6696, 3482, 8654, 3423, 3643, 1435, 4311, 5654, 6513, 2022, 2162, 5919, 123, 2321, 9547, 949, 2730, 152…
Cysts	C04.182	1.87145e-09	0	64	29.5846	1047	AQP1, GATA3, CEBPA, CSNK1E, NTF4, ENPP1, KITLG, ITGAM, SREBF1, LEP, PDPN, EMB, FBN2, MAPK8, NDRG1, CYBB, MIR210, BRAF, MXI1, ICAM1, TREM1, ERRFI1, ENPP2, APLN, INHA, CEBPB, IL6, DKK3, PTGDS, BMP4, KRT19, LAMA2, VEGFA, VCAM1, GLA, A2M, SPP1, NRIP1, PLCB2, GPR34, IGF2R, CORO2A, INSR, CSF1, SSTR1, NTRK2, MME, SLC2A1, ENG, BCL6, AMACR, CGA, BTG2, F13A1, RARRES2, MSC, CYP11A1, FLT1, CXCL14, BMP6, ANG,…	358, 2625, 1050, 1454, 4909, 5167, 4254, 3684, 6720, 3952, 10630, 133418, 2201, 5599, 10397, 1536, 406992, 673, 4601, 3383, 54210, 54206, 5168, 8862, 3623, 1051, 3569, 27122, 5730, 652, 3880, 3908, 7422, 7412, 2717, 2, 6696, 8204, 5330, 2857, 3482, 7464, 3643, 1435, 6751, 4915, 4311, 6513, 2022, 604, 23600, 1081, 7832, 2162, 5919, 9242, 1583, 2321, 9547, 654, 283, 7020, 84441, 5291
Pregnancy	C13.703.733.619, C13.703.733.650, C13.703.733.640, C13.703.733.703, C13.703.733.703.500, C13.703.805, C13.703.733.661, C13.703.733, C13.703.733.536	1.87603e-09	0	205	152.5	5397	GBE1, HEXB, AQP1, GATA3, CEBPA, STK24, HAPLN1, IDO1, IL33, QPCT, DNM2, ARHGAP45, NTF4, LOXL2, MKNK1, ENPP1, SASH1, KITLG, CYTH4, LAIR1, PDCD4, HMGB1, BACH1, FRMD4A, PTPRD, CYP2J2, ST6GAL1, ITGAM, TSPAN7, MESDC2, FKBP1A, SH2B3, SMOX, ADORA2A, SREBF1, LEP, PDPN, DLX4, INHBA, ZIM2, ANXA4, EMB, CALM1, EFHD1, FBN2, MEST, DCP2, PTPRF, ADAMTS3, MAPK8, EPHA3, MGAT3, SPRED1, NQO1, NDRG1, MFAP5, BLCAP, LY6…	2632, 3074, 358, 2625, 1050, 8428, 1404, 3620, 90865, 25797, 1785, 23526, 4909, 4017, 8569, 5167, 23328, 4254, 27128, 3903, 27250, 3146, 571, 55691, 5789, 1573, 6480, 3684, 7102, 23184, 2280, 10019, 54498, 135, 6720, 3952, 10630, 1748, 3624, 23619, 307, 133418, 801, 80303, 2201, 4232, 167227, 5792, 9508, 5599, 2042, 4248, 161742, 1728, 10397, 8076, 10904, 8581, 2317, 1399, 23683, 10409, 81704, 15…
Urologic Neoplasms	C12.758.820, C13.351.937.820, C04.588.945.947	2.02064e-09	0	164	112.659	3987	AQP1, GATA3, CEBPA, MORF4L2, HAPLN1, IDO1, IL33, QPCT, DNM2, HILPDA, CSNK1E, NTF4, LOXL2, MKNK1, KITLG, LZTS1, PDCD4, LIMD1, HMGB1, BACH1, PTPRD, CYP2J2, ST6GAL1, ITGAM, PRDM6, TSPAN7, FKBP1A, SREBF1, LEP, PDPN, DLX4, TMEM45A, INHBA, ELL2, ANXA4, EMB, CALM1, EFHD1, FBN2, MEST, PTPRF, HMGB3, MAPK8, EPHA3, MGAT3, SPRED1, NQO1, NDRG1, BLCAP, LY6D, UCA1, FLNB, CRKL, PRKD3, BASP1, CYBB, FZD1, SMUG1, S…	358, 2625, 1050, 9643, 1404, 3620, 90865, 25797, 1785, 29923, 1454, 4909, 4017, 8569, 4254, 11178, 27250, 8994, 3146, 571, 5789, 1573, 6480, 3684, 93166, 7102, 2280, 6720, 3952, 10630, 1748, 55076, 3624, 22936, 307, 133418, 801, 80303, 2201, 4232, 5792, 3149, 5599, 2042, 4248, 161742, 1728, 10397, 10904, 8581, 652995, 2317, 1399, 23683, 10409, 1536, 8321, 23583, 6578, 55915, 5178, 1832, 406992, 3…
Stroke	C10.228.140.300.775.600, C10.228.140.300.275.800, C14.907.253.329.800, C14.907.253.855.600	2.02861e-09	0	75	37.5529	1329	GBE1, AQP1, GATA3, CEBPA, STK24, IDO1, IL33, NTF4, ENPP1, KITLG, HMGB1, CYP2J2, ITGAM, FKBP1A, SH2B3, SMOX, SREBF1, LEP, CALM1, PTPRF, MAPK8, NQO1, FLNB, CRKL, BASP1, CYBB, PEG3, DSP, MIR210, RBMS1, BRAF, P2RY1, ICAM1, TREM1, APLN, CFI, PIK3R1, CEBPB, IL6, PTGDS, BMP4, LIPG, TNFSF12, KRT19, SP3, VEGFA, VCAM1, GLA, ARMS2, A2M, SPP1, MAN1C1, PDE5A, IDS, INSR, FSCN1, CSF1, NTRK2, MME, HTRA1, SLC2A1,…	2632, 358, 2625, 1050, 8428, 3620, 90865, 4909, 5167, 4254, 3146, 1573, 3684, 2280, 10019, 54498, 6720, 3952, 801, 5792, 5599, 1728, 2317, 1399, 10409, 1536, 5178, 1832, 406992, 5937, 673, 5028, 3383, 54210, 8862, 3426, 5295, 1051, 3569, 5730, 652, 9388, 8742, 3880, 6670, 7422, 7412, 2717, 387715, 2, 6696, 57134, 8654, 3423, 3643, 6624, 1435, 4915, 4311, 5654, 6513, 2022, 604, 1081, 7832, 2162, 5…
Pregnancy Complications	C03.718, C13.703.700.680, C15.378.785, C13.703.667	2.0399e-09	0	58	25.5156	903	GBE1, AQP1, CEBPA, IDO1, IL33, ENPP1, CYTH4, HMGB1, ITGAM, SREBF1, LEP, CALM1, MEST, MAPK8, NQO1, SLCO2A1, PEG3, MIR210, FSTL3, TMEM176B, WNT2, ICAM1, TREM1, ENPP2, APLN, PIK3R1, INHA, CEBPB, IL6, PTGDS, PLAC1, LIPG, VEGFA, ITGBL1, VCAM1, GLA, A2M, SPP1, IGF2R, INSR, CSF1, MME, SLC2A1, ENG, CGA, F13A1, RARRES2, PLIN2, CYP11A1, FLT1, CX3CR1, BMP6, PAPPA2, ANG, LYPD6, TFAP2A, ADAM12, PIK3CB	2632, 358, 1050, 3620, 90865, 5167, 27128, 3146, 3684, 6720, 3952, 801, 4232, 5599, 1728, 6578, 5178, 406992, 10272, 28959, 7472, 3383, 54210, 5168, 8862, 5295, 3623, 1051, 3569, 5730, 10761, 9388, 7422, 9358, 7412, 2717, 2, 6696, 3482, 3643, 1435, 4311, 6513, 2022, 1081, 2162, 5919, 123, 1583, 2321, 1524, 654, 60676, 283, 130574, 7020, 8038, 5291
Metaplasia	C23.550.589	2.10673e-09	0	60	26.9002	952	AQP1, GATA3, CEBPA, IL33, LOXL2, KITLG, HMGB1, ITGAM, TSPAN7, SH2B3, SMOX, ADORA2A, LEP, PDPN, ANXA4, EMB, MAPK8, EPHA3, NQO1, CYBB, PAM, RBMS1, KLF5, CLDN1, BRAF, ICAM1, APLN, CFI, INHA, CEBPB, IL6, BMP4, TNFSF12, KRT19, VEGFA, VCAM1, GLA, ARMS2, A2M, SDC2, SPP1, PLCB2, PLXDC1, INSR, FSCN1, CSF1, NTRK2, MME, HTRA1, SLC2A1, ENG, BCL6, AMACR, F13A1, FLT1, CX3CR1, BMP6, ANG, MAML2, PIK3CB	358, 2625, 1050, 90865, 4017, 4254, 3146, 3684, 7102, 10019, 54498, 135, 3952, 10630, 307, 133418, 5599, 2042, 1728, 1536, 5066, 5937, 688, 9076, 673, 3383, 8862, 3426, 3623, 1051, 3569, 652, 8742, 3880, 7422, 7412, 2717, 387715, 2, 6383, 6696, 5330, 57125, 3643, 6624, 1435, 4915, 4311, 5654, 6513, 2022, 604, 23600, 2162, 2321, 1524, 654, 283, 84441, 5291
Urogenital Neoplasms	C04.588.945	2.25452e-09	0	212	159.932	5660	GBE1, AQP1, GATA3, CEBPA, MORF4L2, PLA2G16, STK24, HAPLN1, IDO1, IL33, QPCT, CADM3, DNM2, HILPDA, CSNK1E, NTF4, LOXL2, MKNK1, ENPP1, SARAF, KITLG, LZTS1, PDCD4, LIMD1, HMGB1, BACH1, PTPRD, CYP2J2, ST6GAL1, ITGAM, PRDM6, TSPAN7, MESDC2, FKBP1A, SH2B3, SMOX, SREBF1, LEP, PDPN, DLX4, TMEM45A, INHBA, ELL2, ANXA4, EMB, CALM1, EFHD1, GORASP2, FBN2, MEST, PTPRF, CXorf67, HMGB3, MAPK8, EPHA3, MGAT3, SPRE…	2632, 358, 2625, 1050, 9643, 11145, 8428, 1404, 3620, 90865, 25797, 57863, 1785, 29923, 1454, 4909, 4017, 8569, 5167, 51669, 4254, 11178, 27250, 8994, 3146, 571, 5789, 1573, 6480, 3684, 93166, 7102, 23184, 2280, 10019, 54498, 6720, 3952, 10630, 1748, 55076, 3624, 22936, 307, 133418, 801, 80303, 26003, 2201, 4232, 5792, 340602, 3149, 5599, 2042, 4248, 161742, 1728, 10397, 4430, 10904, 8581, 7373, …
Ovarian Neoplasms	C04.588.322.455, C19.344.410	2.37174e-09	0	135	86.5496	3063	GBE1, AQP1, GATA3, CEBPA, PLA2G16, STK24, HAPLN1, IDO1, IL33, DNM2, HILPDA, NTF4, LOXL2, MKNK1, KITLG, LAIR1, LZTS1, PDCD4, HMGB1, BACH1, CYP2J2, ST6GAL1, ITGAM, FKBP1A, SH2B3, SMOX, ADORA2A, SREBF1, LEP, PDPN, DLX4, TMEM45A, INHBA, ANXA4, EMB, MEST, PTPRF, MAPK8, EPHA3, MGAT3, NQO1, NDRG1, MFAP5, LY6D, UCA1, FLNB, CRKL, FZD1, PEG3, DSP, MIR210, RBMS1, DLX5, KLF5, ZEB2, CLDN1, BRAF, MXI1, WNT2, T…	2632, 358, 2625, 1050, 11145, 8428, 1404, 3620, 90865, 1785, 29923, 4909, 4017, 8569, 4254, 3903, 11178, 27250, 3146, 571, 1573, 6480, 3684, 2280, 10019, 54498, 135, 6720, 3952, 10630, 1748, 55076, 3624, 307, 133418, 4232, 5792, 5599, 2042, 4248, 1728, 10397, 8076, 8581, 652995, 2317, 1399, 8321, 5178, 1832, 406992, 5937, 1749, 688, 9839, 9076, 673, 4601, 7472, 6943, 5028, 1947, 3383, 10370, 5168…
Dermatitis	C17.800.174	2.43263e-09	0	53	22.2944	789	GATA3, IDO1, IL33, NTF4, KITLG, PDCD4, HMGB1, ITGAM, FKBP1A, SMOX, ADORA2A, LEP, PDPN, CALM1, MAPK8, NQO1, BASP1, DOCK8, CYBB, LANCL2, DSP, LAMA5, CLDN1, BRAF, ICAM1, ENPP2, APLN, PIK3R1, CEBPB, IL6, DKK3, CST6, TNFSF12, SLAMF1, KRT19, VEGFA, VCAM1, GLA, A2M, SPP1, PDE5A, MME, ACKR2, FCER1G, F13A1, RARRES2, PLIN2, FLT1, CXCL14, CX3CR1, ANG, TFAP2A, DUSP1	2625, 3620, 90865, 4909, 4254, 27250, 3146, 3684, 2280, 54498, 135, 3952, 10630, 801, 5599, 1728, 10409, 81704, 1536, 55915, 1832, 3911, 9076, 673, 3383, 5168, 8862, 5295, 1051, 3569, 27122, 1474, 8742, 6504, 3880, 7422, 7412, 2717, 2, 6696, 8654, 4311, 1238, 2207, 2162, 5919, 123, 2321, 9547, 1524, 283, 7020, 1843
Pregnancy Complications	C01.539.674, C13.703.700	2.61426e-09	0	58	25.6852	909	GBE1, AQP1, CEBPA, IDO1, IL33, ENPP1, CYTH4, HMGB1, ITGAM, SREBF1, LEP, CALM1, MEST, MAPK8, NQO1, SLCO2A1, PEG3, MIR210, FSTL3, TMEM176B, WNT2, ICAM1, TREM1, ENPP2, APLN, PIK3R1, INHA, CEBPB, IL6, PTGDS, PLAC1, LIPG, VEGFA, ITGBL1, VCAM1, GLA, A2M, SPP1, IGF2R, INSR, CSF1, MME, SLC2A1, ENG, CGA, F13A1, RARRES2, PLIN2, CYP11A1, FLT1, CX3CR1, BMP6, PAPPA2, ANG, LYPD6, TFAP2A, ADAM12, PIK3CB	2632, 358, 1050, 3620, 90865, 5167, 27128, 3146, 3684, 6720, 3952, 801, 4232, 5599, 1728, 6578, 5178, 406992, 10272, 28959, 7472, 3383, 54210, 5168, 8862, 5295, 3623, 1051, 3569, 5730, 10761, 9388, 7422, 9358, 7412, 2717, 2, 6696, 3482, 3643, 1435, 4311, 6513, 2022, 1081, 2162, 5919, 123, 1583, 2321, 1524, 654, 60676, 283, 130574, 7020, 8038, 5291
Ovarian Neoplasms	C13.351.500.056.630.705, C19.391.630.705, C13.351.937.418.685	2.74741e-09	0	165	114.015	4035	GBE1, AQP1, GATA3, CEBPA, MORF4L2, PLA2G16, STK24, HAPLN1, IDO1, IL33, QPCT, DNM2, HILPDA, NTF4, LOXL2, MKNK1, KITLG, LAIR1, LZTS1, PDCD4, LIMD1, HMGB1, BACH1, PTPRD, CYP2J2, ST6GAL1, ITGAM, FKBP1A, SH2B3, SMOX, ADORA2A, SREBF1, LEP, PDPN, DLX4, TMEM45A, INHBA, ELL2, ANXA4, EMB, MEST, PTPRF, MAPK8, EPHA3, MGAT3, NQO1, NDRG1, MFAP5, LY6D, UCA1, FLNB, CRKL, PRKD3, CYBB, FZD1, LANCL2, PEG3, DSP, MIR…	2632, 358, 2625, 1050, 9643, 11145, 8428, 1404, 3620, 90865, 25797, 1785, 29923, 4909, 4017, 8569, 4254, 3903, 11178, 27250, 8994, 3146, 571, 5789, 1573, 6480, 3684, 2280, 10019, 54498, 135, 6720, 3952, 10630, 1748, 55076, 3624, 22936, 307, 133418, 4232, 5792, 5599, 2042, 4248, 1728, 10397, 8076, 8581, 652995, 2317, 1399, 23683, 1536, 8321, 55915, 5178, 1832, 406992, 5066, 5937, 1749, 688, 9839, …
Disease Progression	C23.550.291.656	2.94109e-09	0	181	129.358	4578	GBE1, HEXB, AQP1, GATA3, CEBPA, STK24, HAPLN1, IDO1, FOXJ3, IL33, CADM3, DNM2, HILPDA, CSNK1E, COL8A2, NTF4, LOXL2, ENPP1, KITLG, LAIR1, LZTS1, PDCD4, LIMD1, HMGB1, BACH1, PTPRD, CYP2J2, ST6GAL1, ITGAM, TSPAN7, FKBP1A, SH2B3, SMOX, ADORA2A, SREBF1, LEP, PDPN, PLEKHA2, DLX4, TMEM45A, INHBA, ANXA4, EMB, CALM1, FBN2, MEST, PTPRF, HMGB3, MAPK8, EPHA3, MGAT3, NQO1, NDRG1, BLCAP, KCTD12, LY6D, UCA1, FL…	2632, 3074, 358, 2625, 1050, 8428, 1404, 3620, 22887, 90865, 57863, 1785, 29923, 1454, 1296, 4909, 4017, 5167, 4254, 3903, 11178, 27250, 8994, 3146, 571, 5789, 1573, 6480, 3684, 7102, 2280, 10019, 54498, 135, 6720, 3952, 10630, 59339, 1748, 55076, 3624, 307, 133418, 801, 2201, 4232, 5792, 3149, 5599, 2042, 4248, 1728, 10397, 10904, 115207, 8581, 652995, 2317, 1399, 23683, 10409, 81704, 1536, 8321…
Carcinoma in Situ	C04.557.470.200.240	2.99419e-09	0	70	34.2186	1211	AQP1, GATA3, MORF4L2, IDO1, DNM2, LOXL2, KITLG, PDCD4, HMGB1, ST6GAL1, ITGAM, SMOX, LEP, PDPN, DLX4, ANXA4, MEST, MAPK8, NQO1, NDRG1, BASP1, FZD1, PEG3, DSP, MIR210, PAM, KLF5, CLDN1, BRAF, MXI1, BHLHE40, ICAM1, ENPP2, PIK3R1, INHA, CEBPB, IL6, DKK3, PTGDS, OSR1, TNFSF12, KRT19, VEGFA, VCAM1, SDC2, SPP1, IGF2R, INSR, FSCN1, CSF1, SSTR1, MME, ACKR2, SLC2A1, ENG, SRPX, BCL6, AMACR, CCSAP, SLC2A11, …	358, 2625, 9643, 3620, 1785, 4017, 4254, 27250, 3146, 6480, 3684, 54498, 3952, 10630, 1748, 307, 4232, 5599, 1728, 10397, 10409, 8321, 5178, 1832, 406992, 5066, 688, 9076, 673, 4601, 8553, 3383, 5168, 5295, 3623, 1051, 3569, 27122, 5730, 130497, 8742, 3880, 7422, 7412, 6383, 6696, 3482, 3643, 6624, 1435, 6751, 4311, 1238, 6513, 2022, 8406, 604, 23600, 126731, 66035, 123, 5903, 2321, 9547, 1524, 2…
Xanthomatosis	C18.452.584.750.975, C18.452.648.398.925, C16.320.565.398.925	3.37837e-09	0	19	3.64509	129	KITLG, ITGAM, PDPN, DSP, BRAF, ICAM1, IL6, BMP4, SMARCB1, KRT19, VEGFA, VCAM1, FSCN1, MME, SLC2A1, AMACR, F13A1, PLIN2, SCARB1	4254, 3684, 10630, 1832, 673, 3383, 3569, 652, 6598, 3880, 7422, 7412, 6624, 4311, 6513, 23600, 2162, 123, 949
Skin Diseases	C17.800.815	3.38388e-09	0	67	32.1559	1138	GATA3, IDO1, IL33, NTF4, LOXL2, ENPP1, KITLG, PDCD4, HMGB1, ITGAM, FKBP1A, SMOX, LEP, PDPN, CALM1, FBN2, MAPK8, NQO1, DOCK8, CYBB, LANCL2, DSP, CLDN1, BRAF, MXI1, ICAM1, ERRFI1, APLN, PIK3R1, CEBPB, IL6, DKK3, BMP4, CST6, SMARCB1, TNFSF12, SLAMF1, KRT19, VEGFA, VCAM1, GLA, MAFF, A2M, SPP1, CORO2A, PDE5A, IDS, INSR, FSCN1, CSF1, MME, ACKR2, FCER1G, SLC2A1, ENG, BCL6, CGA, F13A1, RARRES2, PLIN2, FL…	2625, 3620, 90865, 4909, 4017, 5167, 4254, 27250, 3146, 3684, 2280, 54498, 3952, 10630, 801, 2201, 5599, 1728, 81704, 1536, 55915, 1832, 9076, 673, 4601, 3383, 54206, 8862, 5295, 1051, 3569, 27122, 652, 1474, 6598, 8742, 6504, 3880, 7422, 7412, 2717, 23764, 2, 6696, 7464, 8654, 3423, 3643, 6624, 1435, 4311, 1238, 2207, 6513, 2022, 604, 1081, 2162, 5919, 123, 2321, 9547, 2730, 1524, 283, 7020, 1843
Pregnancy in Diabetics	C13.703.726	3.42165e-09	0	32	9.805	347	GBE1, ENPP1, HMGB1, ITGAM, LEP, MEST, MAPK8, PEG3, CLDN1, ICAM1, PIK3R1, IL6, BMP4, LIPG, VEGFA, VCAM1, GPT2, A2M, IGF2R, PDE5A, INSR, NTRK2, SLC2A1, ENG, CGA, PLIN2, CYP11A1, FLT1, CX3CR1, ANG, TFAP2A, ADAM12	2632, 5167, 3146, 3684, 3952, 4232, 5599, 5178, 9076, 3383, 5295, 3569, 652, 9388, 7422, 7412, 84706, 2, 3482, 8654, 3643, 4915, 6513, 2022, 1081, 123, 1583, 2321, 1524, 283, 7020, 8038
Mouth	C07.465.550, C07.793.597	3.794e-09	0	44	16.8126	595	AQP1, GATA3, IDO1, KITLG, ITGAM, ADORA2A, LEP, PDPN, CALM1, MAPK8, NQO1, NDRG1, CYBB, DSP, FSTL3, DLX5, ZEB2, CLDN1, ICAM1, IL6, PTGDS, BMP4, OSR1, GRHL1, SLAMF1, KRT19, VEGFA, VCAM1, A2M, SDC2, SPP1, SPX, IGF2R, C3orf58, CSF1, NTRK2, MME, HTRA1, SLC2A1, ENG, BCL6, CXCL14, TFAP2A, DUSP1	358, 2625, 3620, 4254, 3684, 135, 3952, 10630, 801, 5599, 1728, 10397, 1536, 1832, 10272, 1749, 9839, 9076, 3383, 3569, 5730, 652, 130497, 29841, 6504, 3880, 7422, 7412, 2, 6383, 6696, 80763, 3482, 205428, 1435, 4915, 4311, 5654, 6513, 2022, 604, 9547, 7020, 1843
Choristoma	C23.300.250	3.81172e-09	0	30	8.78777	311	NTF4, ENPP1, KITLG, FKBP1A, SREBF1, LEP, PDPN, MAPK8, BLCAP, FLNB, BRAF, ICAM1, INHA, CEBPB, IL6, BMP4, KRT19, VEGFA, VCAM1, SPP1, CSF1, NTRK2, MME, SLC2A1, AMACR, BTG2, CYP11A1, CX3CR1, BMP6, ANG	4909, 5167, 4254, 2280, 6720, 3952, 10630, 5599, 10904, 2317, 673, 3383, 3623, 1051, 3569, 652, 3880, 7422, 7412, 6696, 1435, 4915, 4311, 6513, 23600, 7832, 1583, 1524, 654, 283
Pregnancy Complications	C04.850, C13.703.720	3.82512e-09	0	75	38.0898	1348	GBE1, AQP1, GATA3, CEBPA, IDO1, IL33, ENPP1, KITLG, CYTH4, HMGB1, ITGAM, SH2B3, SREBF1, LEP, DLX4, INHBA, CALM1, MEST, MAPK8, MGAT3, NQO1, SLCO2A1, PEG3, DSP, MIR210, FSTL3, TMEM176B, CLDN1, WNT2, ICAM1, TREM1, ENPP2, APLN, PIK3R1, INHA, CEBPB, IL6, PTGDS, BMP4, PLAC1, LIPG, KRT19, SP3, VEGFA, ITGBL1, VCAM1, GLA, MAFF, A2M, SPP1, IGF2R, INSR, CSF1, NTRK2, MME, SLC2A1, ENG, CGA, BTG2, F13A1, RARRE…	2632, 358, 2625, 1050, 3620, 90865, 5167, 4254, 27128, 3146, 3684, 10019, 6720, 3952, 1748, 3624, 801, 4232, 5599, 4248, 1728, 6578, 5178, 1832, 406992, 10272, 28959, 9076, 7472, 3383, 54210, 5168, 8862, 5295, 3623, 1051, 3569, 5730, 652, 10761, 9388, 3880, 6670, 7422, 9358, 7412, 2717, 23764, 2, 6696, 3482, 3643, 1435, 4915, 4311, 6513, 2022, 1081, 7832, 2162, 5919, 123, 1583, 2321, 949, 1524, 5…
Uterine Neoplasms	C04.588.945.418.948	3.90445e-09	0	159	108.901	3854	GBE1, AQP1, GATA3, CEBPA, MORF4L2, IDO1, IL33, QPCT, DNM2, HILPDA, NTF4, LOXL2, KITLG, LZTS1, PDCD4, LIMD1, HMGB1, BACH1, PTPRD, CYP2J2, ST6GAL1, ITGAM, TSPAN7, FKBP1A, SH2B3, SREBF1, LEP, PDPN, DLX4, INHBA, ELL2, ANXA4, EMB, GORASP2, MEST, PTPRF, CXorf67, MAPK8, EPHA3, MGAT3, NQO1, NDRG1, BLCAP, LY6D, COL14A1, UCA1, FLNB, CRKL, PRKD3, BASP1, CYBB, FZD1, SMUG1, PCDHA13, LANCL2, PEG3, DSP, MIR210,…	2632, 358, 2625, 1050, 9643, 3620, 90865, 25797, 1785, 29923, 4909, 4017, 4254, 11178, 27250, 8994, 3146, 571, 5789, 1573, 6480, 3684, 7102, 2280, 10019, 6720, 3952, 10630, 1748, 3624, 22936, 307, 133418, 26003, 4232, 5792, 340602, 5599, 2042, 4248, 1728, 10397, 10904, 8581, 7373, 652995, 2317, 1399, 23683, 10409, 1536, 8321, 23583, 56136, 55915, 5178, 1832, 406992, 3176, 23097, 26037, 5066, 1027…
Heart Diseases	C14.280	4.2144e-09	0	170	119.327	4223	GBE1, AQP1, GATA3, CEBPA, STK24, HAPLN1, IDO1, PHYHIP, IL33, QPCT, DNM2, HILPDA, COL8A2, NTF4, LOXL2, MKNK1, ENPP1, SASH1, KITLG, LAIR1, LZTS1, PDCD4, HMGB1, BACH1, FRMD4A, PTPRD, CYP2J2, ST6GAL1, ITGAM, GSE1, FKBP1A, SH2B3, ADORA2A, SREBF1, LEP, PDPN, IRF2BP2, ANXA4, CALM1, ERO1A, PCDHA6, GORASP2, FBN2, PTPRF, ADAMTS3, MAPK8, EPHA3, SPRED1, NQO1, NDRG1, GPR17, MFAP5, LY6D, COL14A1, FLNB, CRKL, P…	2632, 358, 2625, 1050, 8428, 1404, 3620, 9796, 90865, 25797, 1785, 29923, 1296, 4909, 4017, 8569, 5167, 23328, 4254, 3903, 11178, 27250, 3146, 571, 55691, 5789, 1573, 6480, 3684, 23199, 2280, 10019, 135, 6720, 3952, 10630, 359948, 307, 801, 30001, 56142, 26003, 2201, 5792, 9508, 5599, 2042, 161742, 1728, 10397, 2840, 8076, 8581, 7373, 2317, 1399, 23683, 1536, 8321, 6578, 23741, 55915, 1832, 40699…
Obesity	C18.654.726.500.697, C23.888.144.699.500.500, C18.654.726.500.700, C18.654.726.500.698, C23.888.144.699.500.250	4.39848e-09	0	122	76.01	2690	AQP1, GATA3, CEBPA, PLA2G16, STK24, IDO1, IL33, CSNK1E, NTF4, LOXL2, ENPP1, KITLG, PDCD4, HMGB1, BACH1, PTPRD, CYP2J2, ITGAM, SH2B3, ADORA2A, SREBF1, LEP, PDPN, INHBA, ANXA4, CALM1, ERO1A, GORASP2, MEST, PTPRF, MAPK8, MGAT3, SPRED1, NQO1, MFAP5, LY6D, MTMR4, BASP1, CYBB, SLCO2A1, PEG3, MIR210, PAM, FSTL3, RBMS1, P4HA1, KLF5, BRAF, WNT2, TCF21, P2RY1, BHLHE40, EFNB1, ICAM1, TREM1, CITED2, ENPP2, A…	358, 2625, 1050, 11145, 8428, 3620, 90865, 1454, 4909, 4017, 5167, 4254, 27250, 3146, 571, 5789, 1573, 3684, 10019, 135, 6720, 3952, 10630, 3624, 307, 801, 30001, 26003, 4232, 5792, 5599, 4248, 161742, 1728, 8076, 8581, 9110, 10409, 1536, 6578, 5178, 406992, 5066, 10272, 5937, 5033, 688, 673, 7472, 6943, 5028, 8553, 1947, 3383, 54210, 10370, 5168, 8862, 3426, 5295, 3623, 1051, 3569, 5730, 652, 54…
Obesity	C18.654.726.500	4.41646e-09	0	124	77.7336	2751	AQP1, GATA3, CEBPA, PLA2G16, STK24, IDO1, IL33, CSNK1E, NTF4, LOXL2, ENPP1, KITLG, PDCD4, HMGB1, BACH1, PTPRD, CYP2J2, ITGAM, SH2B3, ADORA2A, SREBF1, LEP, PDPN, INHBA, ANXA4, CALM1, ERO1A, GORASP2, MEST, PTPRF, MAPK8, MGAT3, SPRED1, NQO1, MFAP5, LY6D, MTMR4, BASP1, CYBB, SLCO2A1, EID1, PEG3, MIR210, PAM, FSTL3, RBMS1, P4HA1, KLF5, BRAF, WNT2, TCF21, P2RY1, BHLHE40, EFNB1, ICAM1, TREM1, CITED2, EN…	358, 2625, 1050, 11145, 8428, 3620, 90865, 1454, 4909, 4017, 5167, 4254, 27250, 3146, 571, 5789, 1573, 3684, 10019, 135, 6720, 3952, 10630, 3624, 307, 801, 30001, 26003, 4232, 5792, 5599, 4248, 161742, 1728, 8076, 8581, 9110, 10409, 1536, 6578, 23741, 5178, 406992, 5066, 10272, 5937, 5033, 688, 673, 7472, 6943, 5028, 8553, 1947, 3383, 54210, 10370, 5168, 8862, 3426, 5295, 3623, 1051, 3569, 5730, …
Carotid Artery Diseases	C14.907.253.123, C10.228.140.300.200	4.56763e-09	0	66	31.6755	1121	GATA3, IDO1, IL33, DNM2, ENPP1, KITLG, PDCD4, HMGB1, ITGAM, FKBP1A, ADORA2A, SREBF1, LEP, CALM1, MAPK8, SPRED1, NQO1, CYBB, MIR210, HNMT, RBMS1, KLF5, P2RY1, EFNB1, ICAM1, APLN, CFI, PIK3R1, IL6, PTGDS, BMP4, LIPG, TNFSF12, STEAP4, SP3, MTHFD1L, VEGFA, MFAP4, VCAM1, GLA, A2M, SPP1, IGF2R, OBSCN, PDE5A, INSR, FSCN1, CSF1, NTRK2, MME, FCER1G, SLC2A1, ENG, F13A1, RARRES2, PLIN2, FLT1, SCARB1, GCLM, …	2625, 3620, 90865, 1785, 5167, 4254, 27250, 3146, 3684, 2280, 135, 6720, 3952, 801, 5599, 161742, 1728, 1536, 406992, 3176, 5937, 688, 5028, 1947, 3383, 8862, 3426, 5295, 3569, 5730, 652, 9388, 8742, 79689, 6670, 25902, 7422, 4239, 7412, 2717, 2, 6696, 3482, 84033, 8654, 3643, 6624, 1435, 4915, 4311, 2207, 6513, 2022, 2162, 5919, 123, 2321, 949, 2730, 1524, 654, 7020, 1843, 8038, 5291, 3304
Kidney Neoplasms	C12.777.419.473, C12.758.820.750, C13.351.968.419.473, C13.351.937.820.535, C04.588.945.947.535	4.77929e-09	0	151	101.808	3603	AQP1, GATA3, CEBPA, MORF4L2, HAPLN1, IDO1, IL33, QPCT, DNM2, HILPDA, CSNK1E, NTF4, LOXL2, MKNK1, KITLG, LZTS1, PDCD4, LIMD1, HMGB1, BACH1, PTPRD, CYP2J2, ST6GAL1, ITGAM, TSPAN7, FKBP1A, SREBF1, LEP, PDPN, DLX4, TMEM45A, INHBA, ELL2, ANXA4, EMB, CALM1, EFHD1, FBN2, MEST, PTPRF, MAPK8, EPHA3, MGAT3, NQO1, NDRG1, BLCAP, UCA1, FLNB, CRKL, PRKD3, BASP1, CYBB, FZD1, LANCL2, PEG3, DSP, MIR210, HNMT, PAM…	358, 2625, 1050, 9643, 1404, 3620, 90865, 25797, 1785, 29923, 1454, 4909, 4017, 8569, 4254, 11178, 27250, 8994, 3146, 571, 5789, 1573, 6480, 3684, 7102, 2280, 6720, 3952, 10630, 1748, 55076, 3624, 22936, 307, 133418, 801, 80303, 2201, 4232, 5792, 5599, 2042, 4248, 1728, 10397, 10904, 652995, 2317, 1399, 23683, 10409, 1536, 8321, 55915, 5178, 1832, 406992, 3176, 5066, 5937, 688, 9839, 9076, 673, 4…
Overnutrition	C18.654.726	4.8487e-09	0	124	77.8466	2755	AQP1, GATA3, CEBPA, PLA2G16, STK24, IDO1, IL33, CSNK1E, NTF4, LOXL2, ENPP1, KITLG, PDCD4, HMGB1, BACH1, PTPRD, CYP2J2, ITGAM, SH2B3, ADORA2A, SREBF1, LEP, PDPN, INHBA, ANXA4, CALM1, ERO1A, GORASP2, MEST, PTPRF, MAPK8, MGAT3, SPRED1, NQO1, MFAP5, LY6D, MTMR4, BASP1, CYBB, SLCO2A1, EID1, PEG3, MIR210, PAM, FSTL3, RBMS1, P4HA1, KLF5, BRAF, WNT2, TCF21, P2RY1, BHLHE40, EFNB1, ICAM1, TREM1, CITED2, EN…	358, 2625, 1050, 11145, 8428, 3620, 90865, 1454, 4909, 4017, 5167, 4254, 27250, 3146, 571, 5789, 1573, 3684, 10019, 135, 6720, 3952, 10630, 3624, 307, 801, 30001, 26003, 4232, 5792, 5599, 4248, 161742, 1728, 8076, 8581, 9110, 10409, 1536, 6578, 23741, 5178, 406992, 5066, 10272, 5937, 5033, 688, 673, 7472, 6943, 5028, 8553, 1947, 3383, 54210, 10370, 5168, 8862, 3426, 5295, 3623, 1051, 3569, 5730, …
Hypersensitivity	C20.543.480	4.97211e-09	0	107	63.5206	2248	GBE1, AQP1, GATA3, CEBPA, GRAMD1B, HAPLN1, IDO1, IL33, HILPDA, COL8A2, NTF4, LOXL2, KITLG, LZTS1, PDCD4, HMGB1, FRMD4A, PTPRD, CYP2J2, ST6GAL1, ITGAM, FKBP1A, SH2B3, SMOX, ADORA2A, LEP, PDPN, INHBA, ANXA4, CALM1, MEST, PTPRF, MAPK8, SPRED1, NQO1, NDRG1, GPR17, CRKL, ZCCHC2, DOCK8, CYBB, LANCL2, PEG3, DSP, HNMT, RBMS1, MID1, CLDN1, BRAF, WNT2, ICAM1, TREM1, ERRFI1, ENPP2, APLN, CFI, PIK3R1, CEBPB,…	2632, 358, 2625, 1050, 57476, 1404, 3620, 90865, 29923, 1296, 4909, 4017, 4254, 11178, 27250, 3146, 55691, 5789, 1573, 6480, 3684, 2280, 10019, 54498, 135, 3952, 10630, 3624, 307, 801, 4232, 5792, 5599, 161742, 1728, 10397, 2840, 1399, 54877, 81704, 1536, 55915, 5178, 1832, 3176, 5937, 4281, 9076, 673, 7472, 3383, 54210, 54206, 5168, 8862, 3426, 5295, 1051, 3569, 27122, 5730, 652, 10761, 9388, 87…
Xanthomatosis	C18.452.584.750	5.0055e-09	0	19	3.72986	132	KITLG, ITGAM, PDPN, DSP, BRAF, ICAM1, IL6, BMP4, SMARCB1, KRT19, VEGFA, VCAM1, FSCN1, MME, SLC2A1, AMACR, F13A1, PLIN2, SCARB1	4254, 3684, 10630, 1832, 673, 3383, 3569, 652, 6598, 3880, 7422, 7412, 6624, 4311, 6513, 23600, 2162, 123, 949
Diabetic Nephropathies	C13.351.968.419.192, C19.246.099.875, C12.777.419.192	5.01818e-09	0	67	32.4667	1149	AQP1, CEBPA, IDO1, IL33, COL8A2, LOXL2, ENPP1, KITLG, PDCD4, HMGB1, CYP2J2, ITGAM, ADORA2A, SREBF1, LEP, PDPN, MEST, MAPK8, NQO1, BASP1, CYBB, ZEB2, CLDN1, BRAF, ICAM1, ERRFI1, ENPP2, APLN, PIK3R1, INHA, CEBPB, IL6, PTGDS, BMP4, TNFSF12, KRT19, SP3, VEGFA, VCAM1, GLA, SPON1, A2M, SDC2, SPP1, IGF2R, PDE5A, INSR, CSF1, NTRK2, MME, ACKR2, SLC2A1, SLC16A3, ENG, F13A1, RARRES2, DUSP4, PLIN2, MSC, FLT1…	358, 1050, 3620, 90865, 1296, 4017, 5167, 4254, 27250, 3146, 1573, 3684, 135, 6720, 3952, 10630, 4232, 5599, 1728, 10409, 1536, 9839, 9076, 673, 3383, 54206, 5168, 8862, 5295, 3623, 1051, 3569, 5730, 652, 8742, 3880, 6670, 7422, 7412, 2717, 10418, 2, 6383, 6696, 3482, 8654, 3643, 1435, 4915, 4311, 1238, 6513, 9123, 2022, 2162, 5919, 1846, 123, 9242, 2321, 949, 1524, 654, 283, 7020, 1843, 3304
Chronic Disease	C23.550.291.500	5.06299e-09	0	108	64.3683	2278	GBE1, HEXB, AQP1, GATA3, CEBPA, STK24, IDO1, IL33, ARHGAP45, NTF4, LOXL2, KITLG, LAIR1, PDCD4, HMGB1, PTPRD, CYP2J2, ST6GAL1, ITGAM, FKBP1A, SH2B3, SMOX, ADORA2A, SREBF1, LEP, PDPN, INHBA, ANXA4, EMB, CALM1, PTPRF, MAPK8, MGAT3, NQO1, GPR17, CYBB, FZD1, SLCO2A1, MIR210, HNMT, RBMS1, KLF5, CLDN1, BRAF, PCOLCE, WNT2, P2RY1, KCNC4, ICAM1, TREM1, ENPP2, APLN, CFI, CEBPB, IL6, PTGDS, BMP4, CST6, TET3,…	2632, 3074, 358, 2625, 1050, 8428, 3620, 90865, 23526, 4909, 4017, 4254, 3903, 27250, 3146, 5789, 1573, 6480, 3684, 2280, 10019, 54498, 135, 6720, 3952, 10630, 3624, 307, 133418, 801, 5792, 5599, 4248, 1728, 2840, 1536, 8321, 6578, 406992, 3176, 5937, 688, 9076, 673, 5118, 7472, 5028, 3749, 3383, 54210, 5168, 8862, 3426, 1051, 3569, 5730, 652, 1474, 200424, 8742, 3880, 6670, 7422, 7412, 2717, 387…
Myocardial Infarction	C14.280.647.500	5.28745e-09	0	89	49.0815	1737	AQP1, GATA3, CEBPA, IDO1, IL33, NTF4, ENPP1, KITLG, PDCD4, HMGB1, BACH1, CYP2J2, ITGAM, FKBP1A, SH2B3, ADORA2A, SREBF1, LEP, CALM1, MAPK8, SPRED1, NQO1, NDRG1, GPR17, LY6D, CRKL, CYBB, DSP, MIR210, PAM, FSTL3, RBMS1, ZEB2, PCOLCE, TCF21, P2RY1, ICAM1, TREM1, ERRFI1, CITED2, APLN, CFI, CEBPB, IL6, DKK3, BMP4, MIR33B, LIPG, TNFSF12, STEAP4, MTHFD1L, VEGFA, MFAP4, VCAM1, GLA, ARMS2, A2M, SDC2, SPP1,…	358, 2625, 1050, 3620, 90865, 4909, 5167, 4254, 27250, 3146, 571, 1573, 3684, 2280, 10019, 135, 6720, 3952, 801, 5599, 161742, 1728, 10397, 2840, 8581, 1399, 1536, 1832, 406992, 5066, 10272, 5937, 9839, 5118, 6943, 5028, 3383, 54210, 54206, 10370, 8862, 3426, 1051, 3569, 27122, 652, 693120, 9388, 8742, 79689, 25902, 7422, 4239, 7412, 2717, 387715, 2, 6383, 6696, 8204, 3482, 8654, 205428, 3423, 36…
Myocardial Infarction	C14.907.585.500	5.44137e-09	0	89	49.1098	1738	AQP1, GATA3, CEBPA, IDO1, IL33, NTF4, ENPP1, KITLG, PDCD4, HMGB1, BACH1, CYP2J2, ITGAM, FKBP1A, SH2B3, ADORA2A, SREBF1, LEP, CALM1, MAPK8, SPRED1, NQO1, NDRG1, GPR17, LY6D, CRKL, CYBB, DSP, MIR210, PAM, FSTL3, RBMS1, ZEB2, PCOLCE, TCF21, P2RY1, ICAM1, TREM1, ERRFI1, CITED2, APLN, CFI, CEBPB, IL6, DKK3, BMP4, MIR33B, LIPG, TNFSF12, STEAP4, MTHFD1L, VEGFA, MFAP4, VCAM1, GLA, ARMS2, A2M, SDC2, SPP1,…	358, 2625, 1050, 3620, 90865, 4909, 5167, 4254, 27250, 3146, 571, 1573, 3684, 2280, 10019, 135, 6720, 3952, 801, 5599, 161742, 1728, 10397, 2840, 8581, 1399, 1536, 1832, 406992, 5066, 10272, 5937, 9839, 5118, 6943, 5028, 3383, 54210, 54206, 10370, 8862, 3426, 1051, 3569, 27122, 652, 693120, 9388, 8742, 79689, 25902, 7422, 4239, 7412, 2717, 387715, 2, 6383, 6696, 8204, 3482, 8654, 205428, 3423, 36…
Obesity	C23.888.144.699.500	5.56411e-09	0	122	76.2925	2700	AQP1, GATA3, CEBPA, PLA2G16, STK24, IDO1, IL33, CSNK1E, NTF4, LOXL2, ENPP1, KITLG, PDCD4, HMGB1, BACH1, PTPRD, CYP2J2, ITGAM, SH2B3, ADORA2A, SREBF1, LEP, PDPN, INHBA, ANXA4, CALM1, ERO1A, GORASP2, MEST, PTPRF, MAPK8, MGAT3, SPRED1, NQO1, MFAP5, LY6D, MTMR4, BASP1, CYBB, SLCO2A1, PEG3, MIR210, PAM, FSTL3, RBMS1, P4HA1, KLF5, BRAF, WNT2, TCF21, P2RY1, BHLHE40, EFNB1, ICAM1, TREM1, CITED2, ENPP2, A…	358, 2625, 1050, 11145, 8428, 3620, 90865, 1454, 4909, 4017, 5167, 4254, 27250, 3146, 571, 5789, 1573, 3684, 10019, 135, 6720, 3952, 10630, 3624, 307, 801, 30001, 26003, 4232, 5792, 5599, 4248, 161742, 1728, 8076, 8581, 9110, 10409, 1536, 6578, 5178, 406992, 5066, 10272, 5937, 5033, 688, 673, 7472, 6943, 5028, 8553, 1947, 3383, 54210, 10370, 5168, 8862, 3426, 5295, 3623, 1051, 3569, 5730, 652, 54…
Myocardial Ischemia	C14.907.585, C14.280.647	5.92112e-09	0	120	74.6537	2642	GBE1, AQP1, GATA3, CEBPA, IDO1, IL33, HILPDA, NTF4, MKNK1, ENPP1, KITLG, LZTS1, PDCD4, HMGB1, BACH1, PTPRD, CYP2J2, ST6GAL1, ITGAM, FKBP1A, SH2B3, ADORA2A, SREBF1, LEP, IRF2BP2, ANXA4, CALM1, PCDHA6, GORASP2, PTPRF, MAPK8, SPRED1, NQO1, NDRG1, GPR17, LY6D, COL14A1, CRKL, CYBB, FZD1, DSP, MIR210, HNMT, PAM, FSTL3, RBMS1, KLF5, ZEB2, PCOLCE, WNT2, TCF21, P2RY1, ICAM1, TREM1, ERRFI1, CITED2, ENPP2, …	2632, 358, 2625, 1050, 3620, 90865, 29923, 4909, 8569, 5167, 4254, 11178, 27250, 3146, 571, 5789, 1573, 6480, 3684, 2280, 10019, 135, 6720, 3952, 359948, 307, 801, 56142, 26003, 5792, 5599, 161742, 1728, 10397, 2840, 8581, 7373, 1399, 1536, 8321, 1832, 406992, 3176, 5066, 10272, 5937, 688, 9839, 5118, 7472, 6943, 5028, 3383, 54210, 54206, 10370, 5168, 8862, 3426, 5295, 1051, 3569, 27122, 5730, 65…
Uterine Neoplasms	C13.351.937.418.875	6.01004e-09	0	162	112.291	3974	GBE1, AQP1, GATA3, CEBPA, MORF4L2, STK24, IDO1, IL33, QPCT, DNM2, HILPDA, NTF4, LOXL2, KITLG, LZTS1, PDCD4, LIMD1, HMGB1, BACH1, PTPRD, CYP2J2, ST6GAL1, ITGAM, TSPAN7, FKBP1A, SH2B3, SREBF1, LEP, PDPN, DLX4, INHBA, ELL2, ANXA4, EMB, GORASP2, MEST, PTPRF, CXorf67, MAPK8, EPHA3, MGAT3, NQO1, NDRG1, BLCAP, KCTD12, LY6D, COL14A1, UCA1, FLNB, CRKL, PRKD3, BASP1, CYBB, FZD1, SMUG1, PCDHA13, LANCL2, PEG…	2632, 358, 2625, 1050, 9643, 8428, 3620, 90865, 25797, 1785, 29923, 4909, 4017, 4254, 11178, 27250, 8994, 3146, 571, 5789, 1573, 6480, 3684, 7102, 2280, 10019, 6720, 3952, 10630, 1748, 3624, 22936, 307, 133418, 26003, 4232, 5792, 340602, 5599, 2042, 4248, 1728, 10397, 10904, 115207, 8581, 7373, 652995, 2317, 1399, 23683, 10409, 1536, 8321, 23583, 56136, 55915, 5178, 1832, 406992, 3176, 23097, 260…
Osteoarthritis	C05.116.900.853.625.399, C05.799.613.400, C05.550.114.606.750, C05.799.613.500, C05.550.114.606.500, C05.550.114.865.399, C05.550.114.606, C05.550.114.606.400, C05.799.613.750, C05.799.613	7.18934e-09	0	74	37.892	1341	HEXB, AQP1, GATA3, HAPLN1, IDO1, IL33, CSNK1E, COL8A2, NTF4, ENPP1, KITLG, LAIR1, HMGB1, BACH1, PTPRD, ITGAM, LEP, PDPN, INHBA, CALM1, FBN2, MEST, MAPK8, EPHA3, NQO1, COL14A1, CYBB, DSP, MIR210, P4HA1, DLX5, ICAM1, ERRFI1, CITED2, APLN, CFI, CEBPB, IL6, DKK3, PTGDS, BMP4, TNFSF12, SP3, VEGFA, VCAM1, SPON1, A2M, SDC2, SPP1, MAN1C1, PDE5A, INSR, FSCN1, CSF1, MME, FCER1G, HTRA1, SLC2A1, ENG, TPP1, S…	3074, 358, 2625, 1404, 3620, 90865, 1454, 1296, 4909, 5167, 4254, 3903, 3146, 571, 5789, 3684, 3952, 10630, 3624, 801, 2201, 4232, 5599, 2042, 1728, 7373, 1536, 1832, 406992, 5033, 1749, 3383, 54206, 10370, 8862, 3426, 1051, 3569, 27122, 5730, 652, 8742, 6670, 7422, 7412, 10418, 2, 6383, 6696, 57134, 8654, 3643, 6624, 1435, 4311, 2207, 5654, 6513, 2022, 1200, 8406, 2162, 5919, 123, 2321, 1524, 52…
Urinary Bladder Neoplasms	C04.588.945.947.960, C12.777.829.813, C12.758.820.968, C13.351.937.820.945, C13.351.968.829.707	7.37994e-09	0	94	53.3765	1889	AQP1, GATA3, CEBPA, IDO1, DNM2, NTF4, KITLG, LZTS1, PDCD4, HMGB1, PTPRD, ST6GAL1, ITGAM, PRDM6, SREBF1, LEP, PDPN, INHBA, PTPRF, HMGB3, MAPK8, MGAT3, SPRED1, NQO1, NDRG1, BLCAP, LY6D, UCA1, CRKL, CYBB, SMUG1, SLCO2A1, DSP, MIR210, RBMS1, KLF5, ZEB2, BRAF, MXI1, WNT2, TCF21, P2RY1, EFNB1, ICAM1, ERRFI1, ENPP2, CFI, PIK3R1, CEBPB, ADGRA2, IL6, DKK3, BMP4, TPBG, SMARCB1, KRT19, LAMA2, VEGFA, MFAP4, …	358, 2625, 1050, 3620, 1785, 4909, 4254, 11178, 27250, 3146, 5789, 6480, 3684, 93166, 6720, 3952, 10630, 3624, 5792, 3149, 5599, 4248, 161742, 1728, 10397, 10904, 8581, 652995, 1399, 1536, 23583, 6578, 1832, 406992, 5937, 688, 9839, 673, 4601, 7472, 6943, 5028, 1947, 3383, 54206, 5168, 3426, 5295, 1051, 25960, 3569, 27122, 652, 7162, 6598, 3880, 3908, 7422, 4239, 7412, 23266, 2, 6696, 8932, 5330,…
Lupus Erythematosus	C17.300.475.479, C17.800.480, C17.800.480.479, C17.300.475	7.43861e-09	0	21	4.66232	165	CEBPA, PLA2G16, IDO1, IL33, ITGAM, SREBF1, LEP, ERO1A, MAPK8, BRAF, EFNB1, ICAM1, IL6, VEGFA, VCAM1, SPP1, INSR, MME, BCL6, FLT1, CX3CR1	1050, 11145, 3620, 90865, 3684, 6720, 3952, 30001, 5599, 673, 1947, 3383, 3569, 7422, 7412, 6696, 3643, 4311, 604, 2321, 1524
Panniculitis	C17.300.710.600, C06.844.600, C17.800.566.400, C17.300.710.500, C17.800.566.500, C17.300.475.479.400, C17.800.480.479.400, C17.300.710.400	7.43861e-09	0	21	4.66232	165	CEBPA, PLA2G16, IDO1, IL33, ITGAM, SREBF1, LEP, ERO1A, MAPK8, BRAF, EFNB1, ICAM1, IL6, VEGFA, VCAM1, SPP1, INSR, MME, BCL6, FLT1, CX3CR1	1050, 11145, 3620, 90865, 3684, 6720, 3952, 30001, 5599, 673, 1947, 3383, 3569, 7422, 7412, 6696, 3643, 4311, 604, 2321, 1524
Bone Neoplasms	C04.588.149, C05.116.231	7.53684e-09	0	100	58.2366	2061	AQP1, GATA3, CEBPA, PLA2G16, HAPLN1, IDO1, DNM2, CSNK1E, NTF4, ENPP1, SASH1, KITLG, LZTS1, PDCD4, HMGB1, BACH1, PTPRD, ITGAM, LEP, PDPN, DLX4, MEST, PTPRF, MAPK8, EPHA3, SPRED1, NQO1, NDRG1, MYO1B, BLCAP, KCTD12, CRKL, PRKD3, FZD1, SLCO2A1, DSP, MIR210, DLX5, ZEB2, BRAF, PCOLCE, P2RY1, BHLHE40, KCNC4, EFNB1, ICAM1, TREM1, ERRFI1, CITED2, ENPP2, MYOF, PIK3R1, INHA, CEBPB, IL6, DKK3, BMP4, CST6, SM…	358, 2625, 1050, 11145, 1404, 3620, 1785, 1454, 4909, 5167, 23328, 4254, 11178, 27250, 3146, 571, 5789, 3684, 3952, 10630, 1748, 4232, 5792, 5599, 2042, 161742, 1728, 10397, 4430, 10904, 115207, 1399, 23683, 8321, 6578, 1832, 406992, 1749, 9839, 673, 5118, 5028, 8553, 3749, 1947, 3383, 54210, 54206, 10370, 5168, 26509, 5295, 3623, 1051, 3569, 27122, 652, 1474, 6598, 8742, 3880, 7422, 9358, 7412, …
Rheumatic Diseases	C05.799	8.16222e-09	0	97	55.8913	1978	HEXB, AQP1, GATA3, HAPLN1, IDO1, IL33, QPCT, ARHGAP45, CSNK1E, COL8A2, NTF4, LOXL2, ENPP1, KITLG, LAIR1, HMGB1, BACH1, PTPRD, ITGAM, FKBP1A, SMOX, ADORA2A, LEP, PDPN, INHBA, EMB, CALM1, FBN2, MEST, MAPK8, EPHA3, NQO1, COL14A1, CYBB, DSP, MIR210, HNMT, P4HA1, DLX5, ICAM1, TREM1, ERRFI1, CITED2, APLN, CFI, PIK3R1, CEBPB, IL6, DKK3, PTGDS, BMP4, SMARCB1, TNFSF12, SLAMF1, KRT19, STEAP4, SP3, LAMA2, V…	3074, 358, 2625, 1404, 3620, 90865, 25797, 23526, 1454, 1296, 4909, 4017, 5167, 4254, 3903, 3146, 571, 5789, 3684, 2280, 54498, 135, 3952, 10630, 3624, 133418, 801, 2201, 4232, 5599, 2042, 1728, 7373, 1536, 1832, 406992, 3176, 5033, 1749, 3383, 54210, 54206, 10370, 8862, 3426, 5295, 1051, 3569, 27122, 5730, 652, 6598, 8742, 6504, 3880, 79689, 6670, 3908, 7422, 7412, 2717, 10418, 2, 6383, 6696, 92…
Collagen Diseases	C17.300.200	8.25997e-09	0	55	24.4419	865	GBE1, HEXB, GATA3, HAPLN1, COL8A2, KITLG, LZTS1, PDCD4, HMGB1, ITGAM, SH2B3, ADORA2A, SREBF1, LEP, DLX4, INHBA, FBN2, MAPK8, NQO1, MFAP5, CYBB, FSTL3, P4HA1, KLF5, ZEB2, BRAF, PCOLCE, ICAM1, TREM1, APLN, CEBPB, IL6, SMARCB1, TNFSF12, KRT19, VEGFA, VCAM1, A2M, SDC2, SPP1, CSF1, MME, ACKR2, FCER1G, SLC2A1, ENG, BCL6, F13A1, PLIN2, FLT1, BMP6, ANG, TFAP2A, ADAM12, PIK3CB	2632, 3074, 2625, 1404, 1296, 4254, 11178, 27250, 3146, 3684, 10019, 135, 6720, 3952, 1748, 3624, 2201, 5599, 1728, 8076, 1536, 10272, 5033, 688, 9839, 673, 5118, 3383, 54210, 8862, 1051, 3569, 6598, 8742, 3880, 7422, 7412, 2, 6383, 6696, 1435, 4311, 1238, 2207, 6513, 2022, 604, 2162, 123, 2321, 654, 283, 7020, 8038, 5291
Panniculitis	C17.800.566, C17.300.710	9.25341e-09	0	21	4.71883	167	CEBPA, PLA2G16, IDO1, IL33, ITGAM, SREBF1, LEP, ERO1A, MAPK8, BRAF, EFNB1, ICAM1, IL6, VEGFA, VCAM1, SPP1, INSR, MME, BCL6, FLT1, CX3CR1	1050, 11145, 3620, 90865, 3684, 6720, 3952, 30001, 5599, 673, 1947, 3383, 3569, 7422, 7412, 6696, 3643, 4311, 604, 2321, 1524
Overweight	C23.888.144.699	9.70544e-09	0	122	76.9707	2724	AQP1, GATA3, CEBPA, PLA2G16, STK24, IDO1, IL33, CSNK1E, NTF4, LOXL2, ENPP1, KITLG, PDCD4, HMGB1, BACH1, PTPRD, CYP2J2, ITGAM, SH2B3, ADORA2A, SREBF1, LEP, PDPN, INHBA, ANXA4, CALM1, ERO1A, GORASP2, MEST, PTPRF, MAPK8, MGAT3, SPRED1, NQO1, MFAP5, LY6D, MTMR4, BASP1, CYBB, SLCO2A1, PEG3, MIR210, PAM, FSTL3, RBMS1, P4HA1, KLF5, BRAF, WNT2, TCF21, P2RY1, BHLHE40, EFNB1, ICAM1, TREM1, CITED2, ENPP2, A…	358, 2625, 1050, 11145, 8428, 3620, 90865, 1454, 4909, 4017, 5167, 4254, 27250, 3146, 571, 5789, 1573, 3684, 10019, 135, 6720, 3952, 10630, 3624, 307, 801, 30001, 26003, 4232, 5792, 5599, 4248, 161742, 1728, 8076, 8581, 9110, 10409, 1536, 6578, 5178, 406992, 5066, 10272, 5937, 5033, 688, 673, 7472, 6943, 5028, 8553, 1947, 3383, 54210, 10370, 5168, 8862, 3426, 5295, 3623, 1051, 3569, 5730, 652, 54…
Hyperlipidemias	C18.452.584.500.500	9.75581e-09	0	67	33.0036	1168	AQP1, CEBPA, IDO1, DNM2, ENPP1, KITLG, LZTS1, HMGB1, CYP2J2, ITGAM, SREBF1, LEP, PDPN, CALM1, MEST, PTPRF, MAPK8, LY6D, COL14A1, FLNB, CYBB, KLF5, TMEM176B, ICAM1, TREM1, ERRFI1, CITED2, ENPP2, APLN, PIK3R1, CEBPB, IL6, PTGDS, BMP4, MIR33B, LIPG, SP3, VEGFA, VCAM1, ARMS2, A2M, SDC2, SPP1, IGF2R, PDE5A, INSR, FSCN1, CSF1, NTRK2, MME, FCER1G, HTRA1, SLC2A1, ENG, BCL6, CGA, F13A1, RARRES2, PLIN2, FL…	358, 1050, 3620, 1785, 5167, 4254, 11178, 3146, 1573, 3684, 6720, 3952, 10630, 801, 4232, 5792, 5599, 8581, 7373, 2317, 1536, 688, 28959, 3383, 54210, 54206, 10370, 5168, 8862, 5295, 1051, 3569, 5730, 652, 693120, 9388, 6670, 7422, 7412, 387715, 2, 6383, 6696, 3482, 8654, 3643, 6624, 1435, 4915, 4311, 2207, 5654, 6513, 2022, 604, 1081, 2162, 5919, 123, 2321, 23129, 949, 1524, 283, 7020, 64388, 18…
Genital Diseases	C13.351.500	1.00248e-08	0	199	148.94	5271	GBE1, AQP1, GATA3, CEBPA, MORF4L2, PLA2G16, STK24, HAPLN1, IDO1, IL33, QPCT, DNM2, HILPDA, NTF4, LOXL2, MKNK1, ENPP1, KITLG, LAIR1, LZTS1, PDCD4, LIMD1, HMGB1, BACH1, PTPRD, CYP2J2, ST6GAL1, ITGAM, TSPAN7, FKBP1A, SH2B3, SMOX, ADORA2A, SREBF1, LEP, PDPN, DLX4, TMEM45A, INHBA, ELL2, ANXA4, EMB, GORASP2, FBN2, MEST, PTPRF, CXorf67, MAPK8, EPHA3, MGAT3, NQO1, NDRG1, MFAP5, BLCAP, KCTD12, LY6D, COL14…	2632, 358, 2625, 1050, 9643, 11145, 8428, 1404, 3620, 90865, 25797, 1785, 29923, 4909, 4017, 8569, 5167, 4254, 3903, 11178, 27250, 8994, 3146, 571, 5789, 1573, 6480, 3684, 7102, 2280, 10019, 54498, 135, 6720, 3952, 10630, 1748, 55076, 3624, 22936, 307, 133418, 26003, 2201, 4232, 5792, 340602, 5599, 2042, 4248, 1728, 10397, 8076, 10904, 115207, 8581, 7373, 652995, 2317, 1399, 23683, 10409, 81704, …
Coronary Disease	C14.907.585.250, C14.280.647.250	1.05981e-08	0	84	45.8603	1623	GBE1, IDO1, IL33, ENPP1, KITLG, LZTS1, PDCD4, HMGB1, PTPRD, CYP2J2, ST6GAL1, ITGAM, FKBP1A, SH2B3, ADORA2A, SREBF1, LEP, IRF2BP2, ANXA4, CALM1, PCDHA6, GORASP2, PTPRF, MAPK8, SPRED1, NQO1, NDRG1, COL14A1, CYBB, FZD1, DSP, MIR210, RBMS1, KLF5, WNT2, TCF21, P2RY1, ICAM1, TREM1, ENPP2, APLN, CFI, PIK3R1, CEBPB, IL6, PTGDS, BMP4, MIR33B, LIPG, TNFSF12, STEAP4, MTHFD1L, VEGFA, HTRA4, VCAM1, GLA, ARMS2…	2632, 3620, 90865, 5167, 4254, 11178, 27250, 3146, 5789, 1573, 6480, 3684, 2280, 10019, 135, 6720, 3952, 359948, 307, 801, 56142, 26003, 5792, 5599, 161742, 1728, 10397, 7373, 1536, 8321, 1832, 406992, 5937, 688, 7472, 6943, 5028, 3383, 54210, 5168, 8862, 3426, 5295, 1051, 3569, 5730, 652, 693120, 9388, 8742, 79689, 25902, 7422, 203100, 7412, 2717, 387715, 2, 6383, 6696, 3482, 8654, 3423, 3643, 1…
Colonic Neoplasms	C06.301.371.411.307.180, C06.405.249.411.307.180, C06.405.469.158.356.180, C04.588.274.476.411.307.180, C06.405.469.491.307.180	1.09491e-08	0	132	85.8432	3038	HEXB, AQP1, GATA3, CEBPA, STK24, HAPLN1, IDO1, IL33, CADM3, DNM2, NTF4, LOXL2, MKNK1, ENPP1, SASH1, KITLG, PDCD4, HMGB1, PTPRD, CYP2J2, ST6GAL1, ITGAM, TSPAN7, FKBP1A, SMOX, SREBF1, LEP, PDPN, INHBA, EMB, CALM1, ERO1A, FBN2, DCP2, PTPRF, MAPK8, EPHA3, MGAT3, NQO1, NDRG1, MYO1B, LY6D, FLNB, CRKL, CYBB, FZD1, SMUG1, SLCO2A1, DSP, MIR210, HNMT, CDK19, PAM, RBMS1, KLF5, ZEB2, CLDN1, BRAF, WNT2, P2RY1…	3074, 358, 2625, 1050, 8428, 1404, 3620, 90865, 57863, 1785, 4909, 4017, 8569, 5167, 23328, 4254, 27250, 3146, 5789, 1573, 6480, 3684, 7102, 2280, 54498, 6720, 3952, 10630, 3624, 133418, 801, 30001, 2201, 167227, 5792, 5599, 2042, 4248, 1728, 10397, 4430, 8581, 2317, 1399, 1536, 8321, 23583, 6578, 1832, 406992, 3176, 23097, 5066, 5937, 688, 9839, 9076, 673, 7472, 5028, 8553, 1947, 3383, 54210, 54…
Birth Weight	C23.888.144.186	1.1486e-08	0	49	20.6555	731	GBE1, GATA3, CEBPA, IL33, ENPP1, HMGB1, PTPRD, CYP2J2, ITGAM, SREBF1, LEP, ERO1A, GORASP2, MEST, MAPK8, BLCAP, CYBB, PEG3, ZEB2, CLDN1, WNT2, ICAM1, ENPP2, APLN, PIK3R1, INHA, IL6, ARRDC3, VEGFA, HTRA4, VCAM1, A2M, SPP1, IGF2R, MAN1C1, IDS, INSR, CSF1, NTRK2, HTRA1, SLC2A1, ENG, CGA, RARRES2, CYP11A1, FLT1, PAPPA2, ANG, ADAM12	2632, 2625, 1050, 90865, 5167, 3146, 5789, 1573, 3684, 6720, 3952, 30001, 26003, 4232, 5599, 10904, 1536, 5178, 9839, 9076, 7472, 3383, 5168, 8862, 5295, 3623, 3569, 57561, 7422, 203100, 7412, 2, 6696, 3482, 57134, 3423, 3643, 1435, 4915, 5654, 6513, 2022, 1081, 5919, 1583, 2321, 60676, 283, 8038
Osteolysis	C05.116.264.579	1.19597e-08	0	33	10.8788	385	CEBPA, IL33, ENPP1, KITLG, PDCD4, ITGAM, ADORA2A, LEP, PDPN, MAPK8, FLNB, DLX5, BRAF, ICAM1, CITED2, CEBPB, IL6, BMP4, VEGFA, ITGBL1, VCAM1, SPP1, EMID1, CSF1, NTRK2, MME, AMACR, FLT1, CXCL14, BMP6, DUSP1, ADAM12, PIK3CB	1050, 90865, 5167, 4254, 27250, 3684, 135, 3952, 10630, 5599, 2317, 1749, 673, 3383, 10370, 1051, 3569, 652, 7422, 9358, 7412, 6696, 129080, 1435, 4915, 4311, 23600, 2321, 9547, 654, 1843, 8038, 5291
Jaw Diseases	C05.500	1.21632e-08	0	75	39.107	1384	GATA3, STK24, HAPLN1, IDO1, IL33, QPCT, ENPP1, KITLG, HMGB1, ITGAM, ADORA2A, SREBF1, LEP, PDPN, DLX4, CALM1, FBN2, DCP2, PTPRF, MAPK8, EPHA3, FLNB, CYBB, DSP, FSTL3, DLX5, MID1, ZEB2, BRAF, TCF21, EFNB1, ICAM1, TREM1, CFI, INHA, CEBPB, IL6, BMP4, OSR1, SMARCB1, KRT19, SP3, LAMA2, VEGFA, VCAM1, GLA, ADGRL2, A2M, SDC2, SPP1, IGF2R, CORO2A, FSCN1, CSF1, SSTR1, SH3PXD2A, MME, FCER1G, HTRA1, SLC2A1, E…	2625, 8428, 1404, 3620, 90865, 25797, 5167, 4254, 3146, 3684, 135, 6720, 3952, 10630, 1748, 801, 2201, 167227, 5792, 5599, 2042, 2317, 1536, 1832, 10272, 1749, 4281, 9839, 673, 6943, 1947, 3383, 54210, 3426, 3623, 1051, 3569, 652, 130497, 6598, 3880, 6670, 3908, 7422, 7412, 2717, 23266, 2, 6383, 6696, 3482, 7464, 6624, 1435, 6751, 9644, 4311, 2207, 5654, 6513, 2022, 604, 7832, 2162, 123, 9242, 23…
RNA Virus Infections	C02.782	1.30978e-08	0	169	120.005	4247	HEXB, AQP1, GATA3, CEBPA, STK24, HAPLN1, IDO1, IL33, QPCT, DNM2, HILPDA, ARHGAP45, CSNK1E, NTF4, LOXL2, MKNK1, ENPP1, KITLG, LAIR1, LZTS1, PDCD4, LIMD1, HMGB1, BACH1, PTPRD, CYP2J2, ST6GAL1, ITGAM, TSPAN7, FKBP1A, SH2B3, SMOX, ADORA2A, SREBF1, LEP, PDPN, PLEKHA2, DLX4, ELL2, EMB, CALM1, EFHD1, GORASP2, DCP2, PTPRF, CXorf67, MAPK8, EPHA3, MGAT3, SPRED1, NQO1, NDRG1, KCTD12, COL14A1, FLNB, CRKL, BA…	3074, 358, 2625, 1050, 8428, 1404, 3620, 90865, 25797, 1785, 29923, 23526, 1454, 4909, 4017, 8569, 5167, 4254, 3903, 11178, 27250, 8994, 3146, 571, 5789, 1573, 6480, 3684, 7102, 2280, 10019, 54498, 135, 6720, 3952, 10630, 59339, 1748, 22936, 133418, 801, 80303, 26003, 167227, 5792, 340602, 5599, 2042, 4248, 161742, 1728, 10397, 115207, 7373, 2317, 1399, 10409, 81704, 1536, 8321, 23583, 6578, 5591…
Pregnancy Complications	C13.703	1.33108e-08	0	218	168.861	5976	GBE1, HEXB, AQP1, GATA3, CEBPA, STK24, HAPLN1, IDO1, IL33, QPCT, CADM3, DNM2, ARHGAP45, CSNK1E, NTF4, LOXL2, MKNK1, ENPP1, SASH1, KITLG, CYTH4, LAIR1, LZTS1, PDCD4, HMGB1, BACH1, FRMD4A, PTPRD, CYP2J2, ST6GAL1, ITGAM, TSPAN7, MESDC2, FKBP1A, SH2B3, SMOX, ADORA2A, SREBF1, LEP, PDPN, DLX4, INHBA, ZIM2, ANXA4, EMB, CALM1, EFHD1, FBN2, MEST, DCP2, PTPRF, ADAMTS3, MAPK8, EPHA3, MGAT3, SPRED1, NQO1, ND…	2632, 3074, 358, 2625, 1050, 8428, 1404, 3620, 90865, 25797, 57863, 1785, 23526, 1454, 4909, 4017, 8569, 5167, 23328, 4254, 27128, 3903, 11178, 27250, 3146, 571, 55691, 5789, 1573, 6480, 3684, 7102, 23184, 2280, 10019, 54498, 135, 6720, 3952, 10630, 1748, 3624, 23619, 307, 133418, 801, 80303, 2201, 4232, 167227, 5792, 9508, 5599, 2042, 4248, 161742, 1728, 10397, 8076, 10904, 8581, 7373, 2317, 139…
Renal Insufficiency	C13.351.968.419.780.750, C12.777.419.780.750	1.35441e-08	0	45	18.1689	643	AQP1, GATA3, IDO1, DNM2, ENPP1, KITLG, HMGB1, ITGAM, FKBP1A, SMOX, SREBF1, LEP, PDPN, FBN2, MAPK8, NQO1, CYBB, RBMS1, MXI1, ICAM1, APLN, CFI, CEBPB, IL6, PTGDS, BMP4, TNFSF12, KRT19, VEGFA, VCAM1, GLA, A2M, SDC2, SPP1, PDE5A, INSR, CSF1, MME, SLC2A1, ENG, F13A1, MSC, FLT1, ANG, TFAP2A	358, 2625, 3620, 1785, 5167, 4254, 3146, 3684, 2280, 54498, 6720, 3952, 10630, 2201, 5599, 1728, 1536, 5937, 4601, 3383, 8862, 3426, 1051, 3569, 5730, 652, 8742, 3880, 7422, 7412, 2717, 2, 6383, 6696, 8654, 3643, 1435, 4311, 6513, 2022, 2162, 9242, 2321, 283, 7020
Lipid Metabolism Disorders	C18.452.584	1.39098e-08	0	132	86.1541	3049	GBE1, HEXB, AQP1, GATA3, CEBPA, RAB33B, PLA2G16, STK24, IDO1, IL33, DNM2, HILPDA, NTF4, ENPP1, KITLG, CYTH4, LZTS1, PDCD4, HMGB1, CYP2J2, ST6GAL1, ITGAM, FKBP1A, CHN1, ADORA2A, SREBF1, LEP, PDPN, INHBA, CALM1, MEST, DCP2, PTPRF, ACSF2, MAPK8, MGAT3, NQO1, NDRG1, GPR17, BLCAP, LY6D, COL14A1, FLNB, MTMR4, BASP1, CYBB, EID1, DSP, MIR210, PAM, RBMS1, P4HA1, KLF5, MID1, TMEM176B, CLDN1, BRAF, WNT2, TC…	2632, 3074, 358, 2625, 1050, 83452, 11145, 8428, 3620, 90865, 1785, 29923, 4909, 5167, 4254, 27128, 11178, 27250, 3146, 1573, 6480, 3684, 2280, 1123, 135, 6720, 3952, 10630, 3624, 801, 4232, 167227, 5792, 80221, 5599, 4248, 1728, 10397, 2840, 10904, 8581, 7373, 2317, 9110, 10409, 1536, 23741, 1832, 406992, 5066, 5937, 5033, 688, 4281, 28959, 9076, 673, 7472, 6943, 5028, 3383, 54210, 1036, 54206, …
Urological Manifestations	C23.888.942	1.43657e-08	0	92	52.4723	1857	GBE1, AQP1, GATA3, CEBPA, IDO1, IL33, DNM2, NTF4, MKNK1, ENPP1, KITLG, PDCD4, HMGB1, CYP2J2, ITGAM, FKBP1A, ADORA2A, SREBF1, LEP, PDPN, INHBA, ANXA4, EMB, MEST, PTPRF, MAPK8, MGAT3, NQO1, UCA1, CRKL, BASP1, CYBB, DSP, RBMS1, KLF5, TMEM176B, ZEB2, CLDN1, BRAF, MXI1, WNT2, TCF21, P2RY1, EFNB1, ICAM1, ERRFI1, ENPP2, APLN, CFI, CEBPB, IL6, DKK3, PTGDS, BMP4, TPBG, NREP, SMARCB1, TNFSF12, KRT19, LAMA2…	2632, 358, 2625, 1050, 3620, 90865, 1785, 4909, 8569, 5167, 4254, 27250, 3146, 1573, 3684, 2280, 135, 6720, 3952, 10630, 3624, 307, 133418, 4232, 5792, 5599, 4248, 1728, 652995, 1399, 10409, 1536, 1832, 5937, 688, 28959, 9839, 9076, 673, 4601, 7472, 6943, 5028, 1947, 3383, 54206, 5168, 8862, 3426, 1051, 3569, 27122, 5730, 652, 7162, 9315, 6598, 8742, 3880, 3908, 7422, 7412, 2717, 2, 6383, 6696, 9…
Spinal Cord Diseases	C10.228.854	1.52561e-08	0	107	64.7921	2293	GBE1, AQP1, GATA3, CEBPA, STK24, HAPLN1, IDO1, IL33, CADM3, DNM2, CSNK1E, NTF4, LOXL2, MKNK1, KITLG, PDCD4, HMGB1, BACH1, ITGAM, TSPAN7, FKBP1A, SH2B3, RSPRY1, SMOX, OLFML3, ADORA2A, SREBF1, LEP, PDPN, INHBA, CALM1, MEST, PTPRF, MAPK8, EPHA3, SPRED1, NQO1, GPR17, BLCAP, FLNB, MTMR4, BASP1, CYBB, FZD1, PEG3, MIR210, CDK19, PAM, FSTL3, RBMS1, CLDN1, BRAF, WNT2, P2RY1, BHLHE40, KCNC4, EFNB1, ICAM1, …	2632, 358, 2625, 1050, 8428, 1404, 3620, 90865, 57863, 1785, 1454, 4909, 4017, 8569, 4254, 27250, 3146, 571, 3684, 7102, 2280, 10019, 89970, 54498, 56944, 135, 6720, 3952, 10630, 3624, 801, 4232, 5792, 5599, 2042, 161742, 1728, 2840, 10904, 2317, 9110, 10409, 1536, 8321, 5178, 406992, 23097, 5066, 10272, 5937, 9076, 673, 7472, 5028, 8553, 3749, 1947, 3383, 26260, 26509, 8862, 3426, 5295, 3623, 10…
Lipid Metabolism	C18.452.648.398, C16.320.565.398	1.54215e-08	0	123	78.4118	2775	GBE1, HEXB, AQP1, GATA3, CEBPA, RAB33B, PLA2G16, STK24, IDO1, IL33, DNM2, HILPDA, NTF4, ENPP1, KITLG, CYTH4, PDCD4, HMGB1, CYP2J2, ST6GAL1, ITGAM, FKBP1A, CHN1, ADORA2A, SREBF1, LEP, PDPN, INHBA, CALM1, MEST, DCP2, PTPRF, ACSF2, MAPK8, MGAT3, NQO1, NDRG1, GPR17, BLCAP, LY6D, COL14A1, FLNB, MTMR4, BASP1, CYBB, EID1, DSP, MIR210, PAM, RBMS1, P4HA1, KLF5, MID1, CLDN1, BRAF, WNT2, TCF21, P2RY1, ICAM1…	2632, 3074, 358, 2625, 1050, 83452, 11145, 8428, 3620, 90865, 1785, 29923, 4909, 5167, 4254, 27128, 27250, 3146, 1573, 6480, 3684, 2280, 1123, 135, 6720, 3952, 10630, 3624, 801, 4232, 167227, 5792, 80221, 5599, 4248, 1728, 10397, 2840, 10904, 8581, 7373, 2317, 9110, 10409, 1536, 23741, 1832, 406992, 5066, 5937, 5033, 688, 4281, 9076, 673, 7472, 6943, 5028, 3383, 1036, 10370, 5168, 26509, 8862, 52…
Hypersensitivity	C20.543.418	1.65164e-08	0	65	31.9864	1132	GATA3, IDO1, IL33, NTF4, KITLG, PDCD4, HMGB1, PTPRD, ST6GAL1, ITGAM, FKBP1A, SMOX, ADORA2A, LEP, PDPN, CALM1, PTPRF, MAPK8, SPRED1, NQO1, NDRG1, ZCCHC2, CYBB, LANCL2, DSP, HNMT, CLDN1, ICAM1, ERRFI1, ENPP2, APLN, PIK3R1, CEBPB, IL6, DKK3, PTGDS, LIPG, TNFSF12, SLAMF1, KRT19, SP3, VEGFA, VCAM1, SPP1, MBD2, PDE5A, IDS, FSCN1, CSF1, NTRK2, MME, ACKR2, FCER1G, BCL6, CGA, F13A1, RARRES2, PLIN2, CYP11A…	2625, 3620, 90865, 4909, 4254, 27250, 3146, 5789, 6480, 3684, 2280, 54498, 135, 3952, 10630, 801, 5792, 5599, 161742, 1728, 10397, 54877, 1536, 55915, 1832, 3176, 9076, 3383, 54206, 5168, 8862, 5295, 1051, 3569, 27122, 5730, 9388, 8742, 6504, 3880, 6670, 7422, 7412, 6696, 8932, 8654, 3423, 6624, 1435, 4915, 4311, 1238, 2207, 604, 1081, 2162, 5919, 123, 1583, 9547, 2730, 1524, 283, 7020, 1843
Occupational Diseases	C24	1.68799e-08	0	96	55.8631	1977	GBE1, AQP1, GATA3, CEBPA, GRAMD1B, HAPLN1, IDO1, IL33, HILPDA, NTF4, LOXL2, KITLG, LZTS1, PDCD4, HMGB1, FRMD4A, PTPRD, CYP2J2, ITGAM, FKBP1A, SH2B3, SMOX, ADORA2A, LEP, PDPN, INHBA, ANXA4, CALM1, PTPRF, MAPK8, SPRED1, NQO1, GPR17, CRKL, CYBB, LANCL2, PEG3, DSP, MIR210, HNMT, RBMS1, MID1, CLDN1, BRAF, ICAM1, TREM1, ERRFI1, ENPP2, APLN, CFI, PIK3R1, CEBPB, IL6, DKK3, PTGDS, BMP4, PLAC1, TNFSF12, SL…	2632, 358, 2625, 1050, 57476, 1404, 3620, 90865, 29923, 4909, 4017, 4254, 11178, 27250, 3146, 55691, 5789, 1573, 3684, 2280, 10019, 54498, 135, 3952, 10630, 3624, 307, 801, 5792, 5599, 161742, 1728, 2840, 1399, 1536, 55915, 5178, 1832, 406992, 3176, 5937, 4281, 9076, 673, 3383, 54210, 54206, 5168, 8862, 3426, 5295, 1051, 3569, 27122, 5730, 652, 10761, 8742, 6504, 3880, 6670, 3908, 7422, 4239, 741…
Sebaceous Gland Diseases	C17.800.794	1.71308e-08	0	45	18.3102	648	GATA3, IDO1, IL33, KITLG, PDCD4, ITGAM, FKBP1A, SMOX, SREBF1, LEP, PDPN, CALM1, MAPK8, NQO1, CYBB, LANCL2, DSP, ZEB2, CLDN1, BRAF, ICAM1, APLN, CEBPB, IL6, DKK3, TNFSF12, SLAMF1, KRT19, VEGFA, VCAM1, SPP1, NRIP1, MME, ACKR2, BCL6, AMACR, F13A1, RARRES2, PLIN2, FLT1, CXCL14, CX3CR1, ANG, TFAP2A, DUSP1	2625, 3620, 90865, 4254, 27250, 3684, 2280, 54498, 6720, 3952, 10630, 801, 5599, 1728, 1536, 55915, 1832, 9839, 9076, 673, 3383, 8862, 1051, 3569, 27122, 8742, 6504, 3880, 7422, 7412, 6696, 8204, 4311, 1238, 604, 23600, 2162, 5919, 123, 2321, 9547, 1524, 283, 7020, 1843
Arthritis	C05.550.114	1.74062e-08	0	94	54.2807	1921	HEXB, AQP1, GATA3, HAPLN1, IDO1, IL33, QPCT, ARHGAP45, CSNK1E, COL8A2, NTF4, ENPP1, KITLG, LAIR1, HMGB1, BACH1, PTPRD, ITGAM, FKBP1A, SMOX, ADORA2A, LEP, PDPN, INHBA, CALM1, FBN2, MEST, MAPK8, EPHA3, NQO1, COL14A1, CYBB, DSP, MIR210, HNMT, P4HA1, DLX5, ICAM1, TREM1, ERRFI1, CITED2, ENPP2, APLN, CFI, CEBPB, IL6, DKK3, PTGDS, BMP4, SMARCB1, TNFSF12, SLAMF1, KRT19, STEAP4, SP3, LAMA2, VEGFA, VCAM1, …	3074, 358, 2625, 1404, 3620, 90865, 25797, 23526, 1454, 1296, 4909, 5167, 4254, 3903, 3146, 571, 5789, 3684, 2280, 54498, 135, 3952, 10630, 3624, 801, 2201, 4232, 5599, 2042, 1728, 7373, 1536, 1832, 406992, 3176, 5033, 1749, 3383, 54210, 54206, 10370, 5168, 8862, 3426, 1051, 3569, 27122, 5730, 652, 6598, 8742, 6504, 3880, 79689, 6670, 3908, 7422, 7412, 2717, 10418, 2, 6383, 6696, 92912, 57134, 86…
Signs and Symptoms	C23.888	1.81398e-08	0	240	192.907	6827	GBE1, HEXB, AQP1, GATA3, CEBPA, RAB33B, MORF4L2, PLA2G16, STK24, HAPLN1, IDO1, FOXJ3, IL33, QPCT, DNM2, HILPDA, ARHGAP45, CSNK1E, COL8A2, NTF4, LOXL2, MKNK1, ENPP1, KITLG, LAIR1, LZTS1, PDCD4, LIMD1, HMGB1, BACH1, FRMD4A, PTPRD, CYP2J2, ST6GAL1, ITGAM, TSPAN7, GSE1, MESDC2, FKBP1A, SH2B3, RSPRY1, SMOX, ADORA2A, SREBF1, BIN2, LEP, PDPN, TMEM45A, INHBA, ANXA4, EMB, CALM1, ERO1A, EFHD1, GORASP2, FBN…	2632, 3074, 358, 2625, 1050, 83452, 9643, 11145, 8428, 1404, 3620, 22887, 90865, 25797, 1785, 29923, 23526, 1454, 1296, 4909, 4017, 8569, 5167, 4254, 3903, 11178, 27250, 8994, 3146, 571, 55691, 5789, 1573, 6480, 3684, 7102, 23199, 23184, 2280, 10019, 89970, 54498, 135, 6720, 51411, 3952, 10630, 55076, 3624, 307, 133418, 801, 30001, 80303, 26003, 2201, 4232, 167227, 5792, 9508, 84532, 80221, 3149,…
Body Weight	C23.888.144	1.91145e-08	0	157	109.268	3867	GBE1, HEXB, AQP1, GATA3, CEBPA, PLA2G16, STK24, IDO1, IL33, ARHGAP45, CSNK1E, NTF4, LOXL2, ENPP1, KITLG, LZTS1, PDCD4, LIMD1, HMGB1, BACH1, PTPRD, CYP2J2, ITGAM, TSPAN7, FKBP1A, SH2B3, SMOX, ADORA2A, SREBF1, LEP, PDPN, INHBA, ANXA4, EMB, CALM1, ERO1A, GORASP2, MEST, PTPRF, HMGB3, MAPK8, MGAT3, SPRED1, NQO1, NDRG1, MFAP5, BLCAP, LY6D, MTMR4, BASP1, CYBB, SLCO2A1, LANCL2, PEG3, MIR210, PAM, FSTL3, …	2632, 3074, 358, 2625, 1050, 11145, 8428, 3620, 90865, 23526, 1454, 4909, 4017, 5167, 4254, 11178, 27250, 8994, 3146, 571, 5789, 1573, 3684, 7102, 2280, 10019, 54498, 135, 6720, 3952, 10630, 3624, 307, 133418, 801, 30001, 26003, 4232, 5792, 3149, 5599, 4248, 161742, 1728, 10397, 8076, 10904, 8581, 9110, 10409, 1536, 6578, 55915, 5178, 406992, 5066, 10272, 5937, 5033, 1749, 688, 9839, 9076, 673, 5…
Facial Dermatoses	C17.800.271	2.21729e-08	0	40	15.315	542	GATA3, IDO1, IL33, KITLG, PDCD4, ITGAM, FKBP1A, SMOX, PDPN, CALM1, MAPK8, EPHA3, NQO1, CYBB, LANCL2, DSP, CLDN1, BRAF, ICAM1, APLN, CEBPB, IL6, DKK3, TNFSF12, SLAMF1, KRT19, VEGFA, VCAM1, SPP1, INSR, MME, ACKR2, F13A1, RARRES2, PLIN2, CXCL14, CX3CR1, ANG, TFAP2A, DUSP1	2625, 3620, 90865, 4254, 27250, 3684, 2280, 54498, 10630, 801, 5599, 2042, 1728, 1536, 55915, 1832, 9076, 673, 3383, 8862, 1051, 3569, 27122, 8742, 6504, 3880, 7422, 7412, 6696, 3643, 4311, 1238, 2162, 5919, 123, 9547, 1524, 283, 7020, 1843
Neoplasms	C04.557.450.565	2.31339e-08	0	206	157.332	5568	HEXB, AQP1, GATA3, CEBPA, PLA2G16, STK24, HAPLN1, IDO1, FOXJ3, IL33, CADM3, DNM2, HILPDA, ARHGAP45, CSNK1E, NTF4, LOXL2, MKNK1, ENPP1, SASH1, KITLG, LAIR1, LZTS1, PDCD4, LIMD1, HMGB1, BACH1, PTPRD, CYP2J2, ST6GAL1, ITGAM, TSPAN7, FKBP1A, SH2B3, SMOX, ADORA2A, SREBF1, BIN2, LEP, PDPN, PLEKHA2, DLX4, INHBA, ANXA4, EMB, CALM1, FBN2, MEST, PTPRF, CXorf67, ACSS1, HMGB3, MAPK8, EPHA3, MGAT3, SPRED1, NQ…	3074, 358, 2625, 1050, 11145, 8428, 1404, 3620, 22887, 90865, 57863, 1785, 29923, 23526, 1454, 4909, 4017, 8569, 5167, 23328, 4254, 3903, 11178, 27250, 8994, 3146, 571, 5789, 1573, 6480, 3684, 7102, 2280, 10019, 54498, 135, 6720, 51411, 3952, 10630, 59339, 1748, 3624, 307, 133418, 801, 2201, 4232, 5792, 340602, 84532, 3149, 5599, 2042, 4248, 161742, 1728, 10397, 2840, 4430, 10904, 115207, 8581, 7…
Skin Diseases	C17.800.865	2.34083e-08	0	66	33.0036	1168	GATA3, IDO1, IL33, NTF4, LOXL2, ENPP1, KITLG, LAIR1, PDCD4, HMGB1, ITGAM, FKBP1A, LEP, PDPN, CALM1, FBN2, MAPK8, NQO1, BASP1, DOCK8, DSP, HNMT, LAMA5, ZEB2, CLDN1, BRAF, MXI1, ICAM1, ERRFI1, ENPP2, PIK3R1, CEBPB, IL6, BMP4, CST6, SMARCB1, TNFSF12, SLAMF1, KRT19, LAMA2, VEGFA, VCAM1, GLA, MAFF, A2M, SPP1, CORO2A, PDE5A, IDS, INSR, FSCN1, CSF1, MME, FCER1G, SLC2A1, ENG, BCL6, CGA, F13A1, RARRES2, D…	2625, 3620, 90865, 4909, 4017, 5167, 4254, 3903, 27250, 3146, 3684, 2280, 3952, 10630, 801, 2201, 5599, 1728, 10409, 81704, 1832, 3176, 3911, 9839, 9076, 673, 4601, 3383, 54206, 5168, 5295, 1051, 3569, 652, 1474, 6598, 8742, 6504, 3880, 3908, 7422, 7412, 2717, 23764, 2, 6696, 7464, 8654, 3423, 3643, 6624, 1435, 4311, 2207, 6513, 2022, 604, 1081, 2162, 5919, 1846, 2321, 2730, 283, 1843, 3304
Neovascularization	C23.550.589.500	2.44032e-08	0	42	16.6148	588	AQP1, LOXL2, KITLG, HMGB1, ITGAM, SH2B3, ADORA2A, LEP, PDPN, ANXA4, EMB, MAPK8, EPHA3, NQO1, CYBB, RBMS1, BRAF, ICAM1, APLN, CFI, IL6, BMP4, TNFSF12, VEGFA, VCAM1, GLA, ARMS2, A2M, SDC2, SPP1, PLCB2, PLXDC1, INSR, CSF1, NTRK2, HTRA1, SLC2A1, ENG, F13A1, FLT1, CX3CR1, ANG	358, 4017, 4254, 3146, 3684, 10019, 135, 3952, 10630, 307, 133418, 5599, 2042, 1728, 1536, 5937, 673, 3383, 8862, 3426, 3569, 652, 8742, 7422, 7412, 2717, 387715, 2, 6383, 6696, 5330, 57125, 3643, 1435, 4915, 5654, 6513, 2022, 2162, 2321, 1524, 283
Diabetes Mellitus	C19.246	2.47052e-08	0	112	69.5675	2462	GBE1, AQP1, GATA3, CEBPA, STK24, IDO1, FOXJ3, IL33, COL8A2, NTF4, LOXL2, ENPP1, KITLG, PDCD4, HMGB1, BACH1, PTPRD, CYP2J2, ITGAM, FKBP1A, SH2B3, SMOX, ADORA2A, SREBF1, LEP, PDPN, INHBA, ZIM2, CALM1, FBN2, MEST, PTPRF, MAPK8, NQO1, FLNB, BASP1, CYBB, SLCO2A1, PEG3, MIR210, DLX5, LAMA5, ZEB2, CLDN1, BRAF, WNT2, P2RY1, KCNC4, EFNB1, ICAM1, ERRFI1, ENPP2, APLN, CFI, PIK3R1, INHA, CEBPB, IL6, DKK3, PT…	2632, 358, 2625, 1050, 8428, 3620, 22887, 90865, 1296, 4909, 4017, 5167, 4254, 27250, 3146, 571, 5789, 1573, 3684, 2280, 10019, 54498, 135, 6720, 3952, 10630, 3624, 23619, 801, 2201, 4232, 5792, 5599, 1728, 2317, 10409, 1536, 6578, 5178, 406992, 1749, 3911, 9839, 9076, 673, 7472, 5028, 3749, 1947, 3383, 54206, 5168, 8862, 3426, 5295, 3623, 1051, 3569, 27122, 5730, 652, 9388, 8742, 3880, 79689, 66…
Endometrial Neoplasms	C13.351.500.852.762.200	2.62987e-08	0	90	51.5116	1823	AQP1, GATA3, CEBPA, STK24, IDO1, HILPDA, LOXL2, KITLG, PDCD4, HMGB1, PTPRD, ITGAM, SH2B3, SREBF1, LEP, PDPN, INHBA, ANXA4, GORASP2, CXorf67, MAPK8, NQO1, NDRG1, KCTD12, LY6D, COL14A1, CRKL, CYBB, FZD1, LANCL2, PEG3, DSP, MIR210, HNMT, FSTL3, RBMS1, P4HA1, KLF5, ZEB2, BRAF, PCOLCE, WNT2, BHLHE40, ICAM1, ERRFI1, CITED2, ENPP2, PIK3R1, INHA, CEBPB, IL6, DKK3, PTGDS, BMP4, TPBG, SMARCB1, TNFSF12, KRT…	358, 2625, 1050, 8428, 3620, 29923, 4017, 4254, 27250, 3146, 5789, 3684, 10019, 6720, 3952, 10630, 3624, 307, 26003, 340602, 5599, 1728, 10397, 115207, 8581, 7373, 1399, 1536, 8321, 55915, 5178, 1832, 406992, 3176, 10272, 5937, 5033, 688, 9839, 673, 5118, 7472, 8553, 3383, 54206, 10370, 5168, 5295, 3623, 1051, 3569, 27122, 5730, 652, 7162, 6598, 8742, 3880, 55558, 6670, 7422, 7412, 6696, 8204, 34…
Chemically-Induced Disorders	C25	2.66179e-08	0	159	111.613	3950	GBE1, AQP1, GATA3, CEBPA, GRAMD1B, STK24, HAPLN1, IDO1, IL33, DNM2, HILPDA, CSNK1E, NTF4, LOXL2, MKNK1, ENPP1, SASH1, KITLG, LAIR1, LZTS1, PDCD4, LIMD1, HMGB1, BACH1, FRMD4A, PTPRD, CYP2J2, ST6GAL1, ITGAM, FKBP1A, SH2B3, CHN1, SMOX, ADORA2A, SREBF1, LEP, PDPN, INHBA, ANXA4, CALM1, ERO1A, PTPRF, MAPK8, EPHA3, MGAT3, SPRED1, NQO1, NDRG1, GPR17, LY6D, COL14A1, FLNB, CRKL, ZCCHC2, CYBB, FZD1, SLCO2A1…	2632, 358, 2625, 1050, 57476, 8428, 1404, 3620, 90865, 1785, 29923, 1454, 4909, 4017, 8569, 5167, 23328, 4254, 3903, 11178, 27250, 8994, 3146, 571, 55691, 5789, 1573, 6480, 3684, 2280, 10019, 1123, 54498, 135, 6720, 3952, 10630, 3624, 307, 801, 30001, 5792, 5599, 2042, 4248, 161742, 1728, 10397, 2840, 8581, 7373, 2317, 1399, 54877, 1536, 8321, 6578, 23741, 5178, 1832, 406992, 3176, 5066, 10272, 5…
Leiomyoma	C04.557.450.590.450	2.71678e-08	0	45	18.5928	658	AQP1, CEBPA, KITLG, PDCD4, HMGB1, LEP, INHBA, MEST, MAPK8, FLNB, CYBB, CDK19, FSTL3, ZEB2, CLDN1, BRAF, PCOLCE, ICAM1, CITED2, ENPP2, INHA, CEBPB, IL6, PTGDS, BMP4, SMARCB1, TET3, KRT19, VEGFA, A2M, IGF2R, INSR, FSCN1, CSF1, SSTR1, MME, SLC2A1, SLC16A3, ENG, AMACR, F13A1, PLIN2, FLT1, DUSP1, ADAM12	358, 1050, 4254, 27250, 3146, 3952, 3624, 4232, 5599, 2317, 1536, 23097, 10272, 9839, 9076, 673, 5118, 3383, 10370, 5168, 3623, 1051, 3569, 5730, 652, 6598, 200424, 3880, 7422, 2, 3482, 3643, 6624, 1435, 6751, 4311, 6513, 9123, 2022, 23600, 2162, 123, 2321, 1843, 8038
Lipid Metabolism	C18.452.584.562	2.9689e-08	0	113	70.6412	2500	HEXB, AQP1, GATA3, CEBPA, RAB33B, PLA2G16, STK24, IDO1, IL33, DNM2, HILPDA, NTF4, ENPP1, KITLG, CYTH4, PDCD4, HMGB1, CYP2J2, ST6GAL1, ITGAM, FKBP1A, CHN1, ADORA2A, SREBF1, LEP, INHBA, CALM1, MEST, DCP2, PTPRF, ACSF2, MAPK8, MGAT3, NQO1, NDRG1, GPR17, BLCAP, LY6D, MTMR4, BASP1, CYBB, EID1, DSP, MIR210, PAM, RBMS1, P4HA1, KLF5, CLDN1, BRAF, WNT2, TCF21, P2RY1, ICAM1, CDO1, CITED2, ENPP2, MYOF, APLN…	3074, 358, 2625, 1050, 83452, 11145, 8428, 3620, 90865, 1785, 29923, 4909, 5167, 4254, 27128, 27250, 3146, 1573, 6480, 3684, 2280, 1123, 135, 6720, 3952, 3624, 801, 4232, 167227, 5792, 80221, 5599, 4248, 1728, 10397, 2840, 10904, 8581, 9110, 10409, 1536, 23741, 1832, 406992, 5066, 5937, 5033, 688, 9076, 673, 7472, 6943, 5028, 3383, 1036, 10370, 5168, 26509, 8862, 5295, 1051, 3569, 5730, 652, 6931…
Female Urogenital Diseases	C13.351	3.01346e-08	0	238	191.523	6778	GBE1, HEXB, AQP1, GATA3, CEBPA, MORF4L2, PLA2G16, STK24, HAPLN1, IDO1, IL33, QPCT, DNM2, HILPDA, CSNK1E, COL8A2, NTF4, LOXL2, MKNK1, ENPP1, KITLG, LAIR1, LZTS1, PDCD4, LIMD1, HMGB1, BACH1, PTPRD, CYP2J2, ST6GAL1, ITGAM, PRDM6, TSPAN7, FKBP1A, SH2B3, SMOX, ADORA2A, SREBF1, LEP, PDPN, PLEKHA2, DLX4, TMEM45A, INHBA, ELL2, ANXA4, EMB, CALM1, ERO1A, EFHD1, GORASP2, FBN2, MEST, PTPRF, APMAP, CXorf67, H…	2632, 3074, 358, 2625, 1050, 9643, 11145, 8428, 1404, 3620, 90865, 25797, 1785, 29923, 1454, 1296, 4909, 4017, 8569, 5167, 4254, 3903, 11178, 27250, 8994, 3146, 571, 5789, 1573, 6480, 3684, 93166, 7102, 2280, 10019, 54498, 135, 6720, 3952, 10630, 59339, 1748, 55076, 3624, 22936, 307, 133418, 801, 30001, 80303, 26003, 2201, 4232, 5792, 57136, 340602, 3149, 5599, 2042, 4248, 161742, 1728, 10397, 80…
Pathological Conditions	C23.300	3.14155e-08	0	145	98.926	3501	GBE1, HEXB, AQP1, GATA3, CEBPA, HAPLN1, IDO1, IL33, DNM2, NTF4, LOXL2, MKNK1, ENPP1, KITLG, PDCD4, HMGB1, BACH1, CYP2J2, ITGAM, TSPAN7, FKBP1A, SH2B3, RSPRY1, SMOX, ADORA2A, SREBF1, LEP, PDPN, EMB, CALM1, EFHD1, FBN2, MEST, PTPRF, APMAP, MAPK8, MGAT3, NQO1, NDRG1, MFAP5, BLCAP, COL14A1, FLNB, PRKD3, MTMR4, CYBB, SLCO2A1, PEG3, DSP, MIR210, HNMT, PAM, FSTL3, DLX5, KLF5, MID1, LAMA5, SEMA4B, ZEB2, …	2632, 3074, 358, 2625, 1050, 1404, 3620, 90865, 1785, 4909, 4017, 8569, 5167, 4254, 27250, 3146, 571, 1573, 3684, 7102, 2280, 10019, 89970, 54498, 135, 6720, 3952, 10630, 133418, 801, 80303, 2201, 4232, 5792, 57136, 5599, 4248, 1728, 10397, 8076, 10904, 7373, 2317, 23683, 9110, 1536, 6578, 5178, 1832, 406992, 3176, 5066, 10272, 1749, 688, 4281, 3911, 10509, 9839, 9076, 673, 4601, 5118, 7472, 5028…
Rhinitis	C08.460.799, C09.603.799.910, C08.674.453.500, C09.603.799.649, C20.543.480.680.443.500, C08.460.799.910, C08.460.799.315, C09.603.799.315.750, C09.603.799.315.500, C08.460.799.649, C08.460.799.315.500, C09.603.799, C08.674.453, C20.543.480.680.443, C20.543.480.680.443.750, C08.674.453.750, C08.730.674, C08.460.799.315.750, C09.603.799.315	3.18827e-08	0	35	12.4894	442	AQP1, GATA3, IDO1, IL33, KITLG, HMGB1, ST6GAL1, ITGAM, SMOX, LEP, PDPN, NQO1, GPR17, HNMT, CLDN1, ICAM1, ENPP2, IL6, PTGDS, VEGFA, VCAM1, SPP1, CSF1, NTRK2, MME, FCER1G, ENG, BCL6, F13A1, CYP11A1, FLT1, GCLM, CX3CR1, ANG, DUSP1	358, 2625, 3620, 90865, 4254, 3146, 6480, 3684, 54498, 3952, 10630, 1728, 2840, 3176, 9076, 3383, 5168, 3569, 5730, 7422, 7412, 6696, 1435, 4915, 4311, 2207, 2022, 604, 2162, 1583, 2321, 2730, 1524, 283, 1843
Endometrial Neoplasms	C04.588.945.418.948.585	3.22625e-08	0	135	89.9404	3183	AQP1, GATA3, CEBPA, MORF4L2, IDO1, IL33, QPCT, HILPDA, NTF4, LOXL2, KITLG, LZTS1, PDCD4, LIMD1, HMGB1, BACH1, PTPRD, CYP2J2, ST6GAL1, ITGAM, FKBP1A, SH2B3, SREBF1, LEP, PDPN, DLX4, INHBA, ELL2, ANXA4, EMB, GORASP2, PTPRF, CXorf67, MAPK8, EPHA3, MGAT3, NQO1, NDRG1, LY6D, COL14A1, UCA1, CRKL, PRKD3, CYBB, FZD1, LANCL2, DSP, MIR210, HNMT, PAM, FSTL3, RBMS1, KLF5, ZEB2, CLDN1, BRAF, PCOLCE, WNT2, TCF…	358, 2625, 1050, 9643, 3620, 90865, 25797, 29923, 4909, 4017, 4254, 11178, 27250, 8994, 3146, 571, 5789, 1573, 6480, 3684, 2280, 10019, 6720, 3952, 10630, 1748, 3624, 22936, 307, 133418, 26003, 5792, 340602, 5599, 2042, 4248, 1728, 10397, 8581, 7373, 652995, 1399, 23683, 1536, 8321, 55915, 1832, 406992, 3176, 5066, 10272, 5937, 688, 9839, 9076, 673, 5118, 7472, 6943, 5028, 8553, 1947, 3383, 54206…
Hypothyroidism	C19.874.482	3.25051e-08	0	46	19.3557	685	AQP1, GATA3, CEBPA, QPCT, NTF4, SASH1, SH2B3, SREBF1, LEP, PDPN, EFHD1, MEST, MAPK8, EPHA3, CYBB, PEG3, PAM, RBMS1, BRAF, WNT2, ICAM1, ENPP2, APLN, INHA, CEBPB, IL6, PTGDS, KRT19, VEGFA, VCAM1, GLA, SPP1, INSR, SSTR1, NTRK2, MME, SLC2A1, UBR1, BCL6, AMACR, CGA, F13A1, CYP11A1, FLT1, GCLM, ANG	358, 2625, 1050, 25797, 4909, 23328, 10019, 6720, 3952, 10630, 80303, 4232, 5599, 2042, 1536, 5178, 5066, 5937, 673, 7472, 3383, 5168, 8862, 3623, 1051, 3569, 5730, 3880, 7422, 7412, 2717, 6696, 3643, 6751, 4915, 4311, 6513, 197131, 604, 23600, 1081, 2162, 1583, 2321, 2730, 283
Hypersensitivity	C20.543	3.41647e-08	0	111	69.1154	2446	GBE1, AQP1, GATA3, CEBPA, GRAMD1B, HAPLN1, IDO1, IL33, HILPDA, COL8A2, NTF4, LOXL2, KITLG, LAIR1, LZTS1, PDCD4, HMGB1, FRMD4A, PTPRD, CYP2J2, ST6GAL1, ITGAM, FKBP1A, SH2B3, SMOX, ADORA2A, LEP, PDPN, INHBA, ANXA4, EMB, CALM1, MEST, PTPRF, MAPK8, SPRED1, NQO1, NDRG1, GPR17, CRKL, ZCCHC2, DOCK8, CYBB, LANCL2, PEG3, DSP, HNMT, RBMS1, MID1, CLDN1, BRAF, WNT2, BHLHE40, ICAM1, TREM1, ERRFI1, ENPP2, APLN…	2632, 358, 2625, 1050, 57476, 1404, 3620, 90865, 29923, 1296, 4909, 4017, 4254, 3903, 11178, 27250, 3146, 55691, 5789, 1573, 6480, 3684, 2280, 10019, 54498, 135, 3952, 10630, 3624, 307, 133418, 801, 4232, 5792, 5599, 161742, 1728, 10397, 2840, 1399, 54877, 81704, 1536, 55915, 5178, 1832, 3176, 5937, 4281, 9076, 673, 7472, 8553, 3383, 54210, 54206, 5168, 8862, 3426, 5295, 1051, 3569, 27122, 5730, …
Vascular Diseases	C14.907	3.41717e-08	0	201	152.868	5410	GBE1, HEXB, AQP1, GATA3, CEBPA, STK24, HAPLN1, IDO1, IL33, QPCT, DNM2, HILPDA, ARHGAP45, CSNK1E, COL8A2, NTF4, LOXL2, MKNK1, ENPP1, SASH1, KITLG, LZTS1, PDCD4, HMGB1, BACH1, PTPRD, CYP2J2, ST6GAL1, ITGAM, PRDM6, TSPAN7, FKBP1A, SH2B3, SMOX, ADORA2A, SREBF1, LEP, PDPN, INHBA, IRF2BP2, ELL2, ANXA4, EMB, CALM1, ERO1A, PCDHA6, GORASP2, FBN2, MEST, PTPRF, MAPK8, EPHA3, MGAT3, SPRED1, NQO1, NDRG1, GPR1…	2632, 3074, 358, 2625, 1050, 8428, 1404, 3620, 90865, 25797, 1785, 29923, 23526, 1454, 1296, 4909, 4017, 8569, 5167, 23328, 4254, 11178, 27250, 3146, 571, 5789, 1573, 6480, 3684, 93166, 7102, 2280, 10019, 54498, 135, 6720, 3952, 10630, 3624, 359948, 22936, 307, 133418, 801, 30001, 56142, 26003, 2201, 4232, 5792, 5599, 2042, 4248, 161742, 1728, 10397, 2840, 8076, 8581, 7373, 652995, 2317, 1399, 91…
Jaw Diseases	C07.320	3.54937e-08	0	75	40.096	1419	GATA3, STK24, HAPLN1, IDO1, IL33, QPCT, ENPP1, KITLG, HMGB1, ITGAM, ADORA2A, SREBF1, LEP, PDPN, DLX4, CALM1, FBN2, DCP2, PTPRF, MAPK8, EPHA3, FLNB, CYBB, DSP, FSTL3, DLX5, MID1, ZEB2, BRAF, TCF21, EFNB1, ICAM1, TREM1, CFI, INHA, CEBPB, IL6, BMP4, OSR1, SMARCB1, KRT19, SP3, LAMA2, VEGFA, VCAM1, GLA, ADGRL2, A2M, SDC2, SPP1, IGF2R, CORO2A, FSCN1, CSF1, SSTR1, SH3PXD2A, MME, FCER1G, HTRA1, SLC2A1, E…	2625, 8428, 1404, 3620, 90865, 25797, 5167, 4254, 3146, 3684, 135, 6720, 3952, 10630, 1748, 801, 2201, 167227, 5792, 5599, 2042, 2317, 1536, 1832, 10272, 1749, 4281, 9839, 673, 6943, 1947, 3383, 54210, 3426, 3623, 1051, 3569, 652, 130497, 6598, 3880, 6670, 3908, 7422, 7412, 2717, 23266, 2, 6383, 6696, 3482, 7464, 6624, 1435, 6751, 9644, 4311, 2207, 5654, 6513, 2022, 604, 7832, 2162, 123, 9242, 23…
Sarcoma	C04.557.450.795	3.56788e-08	0	123	79.4855	2813	AQP1, GATA3, CEBPA, PLA2G16, STK24, HAPLN1, IDO1, DNM2, CSNK1E, NTF4, LOXL2, ENPP1, SASH1, KITLG, LZTS1, PDCD4, LIMD1, HMGB1, PTPRD, ST6GAL1, ITGAM, TSPAN7, FKBP1A, ADORA2A, SREBF1, LEP, PDPN, EMB, FBN2, MEST, PTPRF, CXorf67, MAPK8, EPHA3, NQO1, NDRG1, MYO1B, BLCAP, KCTD12, COL14A1, CRKL, CYBB, FZD1, SLCO2A1, EID1, LANCL2, PEG3, DSP, MIR210, CDK19, P4HA1, DLX5, ZEB2, CLDN1, BRAF, MXI1, PCOLCE, WN…	358, 2625, 1050, 11145, 8428, 1404, 3620, 1785, 1454, 4909, 4017, 5167, 23328, 4254, 11178, 27250, 8994, 3146, 5789, 6480, 3684, 7102, 2280, 135, 6720, 3952, 10630, 133418, 2201, 4232, 5792, 340602, 5599, 2042, 1728, 10397, 4430, 10904, 115207, 7373, 1399, 1536, 8321, 6578, 23741, 55915, 5178, 1832, 406992, 23097, 5033, 1749, 9839, 9076, 673, 4601, 5118, 7472, 5028, 8553, 1947, 3383, 54206, 10370…
Female Urogenital Diseases and Pregnancy Complications	C13	3.57258e-08	0	265	222.322	7868	GBE1, HEXB, AQP1, GATA3, CEBPA, MORF4L2, PLA2G16, STK24, HAPLN1, IDO1, IL33, QPCT, CADM3, DNM2, HILPDA, ARHGAP45, CSNK1E, COL8A2, NTF4, LOXL2, MKNK1, ENPP1, SASH1, KITLG, CYTH4, LAIR1, LZTS1, PDCD4, LIMD1, HMGB1, BACH1, FRMD4A, PTPRD, CYP2J2, ST6GAL1, ITGAM, PRDM6, TSPAN7, MESDC2, FKBP1A, SH2B3, SMOX, ADORA2A, SREBF1, LEP, PDPN, PLEKHA2, DLX4, TMEM45A, INHBA, ZIM2, ELL2, ANXA4, EMB, CALM1, ERO1A,…	2632, 3074, 358, 2625, 1050, 9643, 11145, 8428, 1404, 3620, 90865, 25797, 57863, 1785, 29923, 23526, 1454, 1296, 4909, 4017, 8569, 5167, 23328, 4254, 27128, 3903, 11178, 27250, 8994, 3146, 571, 55691, 5789, 1573, 6480, 3684, 93166, 7102, 23184, 2280, 10019, 54498, 135, 6720, 3952, 10630, 59339, 1748, 55076, 3624, 23619, 22936, 307, 133418, 801, 30001, 80303, 26003, 2201, 4232, 167227, 5792, 9508,…
Brain Neoplasms	C04.588.614.250.195, C10.228.140.211, C10.551.240.250	3.69803e-08	0	137	91.9184	3253	HEXB, AQP1, GATA3, CEBPA, IDO1, CADM3, DNM2, HILPDA, NTF4, MKNK1, ENPP1, SASH1, KITLG, PDCD4, HMGB1, PTPRD, ST6GAL1, ITGAM, TSPAN7, FKBP1A, ADORA2A, SREBF1, LEP, PDPN, TMEM45A, INHBA, IRF2BP2, CALM1, ERO1A, FBN2, PTPRF, ACSS1, MAPK8, EPHA3, SPRED1, NQO1, NDRG1, GPR17, MFAP5, FLNB, CYBB, FZD1, SMUG1, PCDHA13, PEG3, DSP, MIR210, CDK19, PAM, FSTL3, RBMS1, KLF5, ZEB2, CLDN1, BRAF, MXI1, PCOLCE, WNT2,…	3074, 358, 2625, 1050, 3620, 57863, 1785, 29923, 4909, 8569, 5167, 23328, 4254, 27250, 3146, 5789, 6480, 3684, 7102, 2280, 135, 6720, 3952, 10630, 55076, 3624, 359948, 801, 30001, 2201, 5792, 84532, 5599, 2042, 161742, 1728, 10397, 2840, 8076, 2317, 1536, 8321, 23583, 56136, 5178, 1832, 406992, 23097, 5066, 10272, 5937, 688, 9839, 9076, 673, 4601, 5118, 7472, 6943, 5028, 1947, 3383, 54210, 1036, …
Colorectal Neoplasms	C06.405.249.411.307, C06.301.371.411.307, C04.588.274.476.411.307, C06.405.469.491.307	3.71623e-08	0	177	129.245	4574	HEXB, AQP1, GATA3, CEBPA, MORF4L2, STK24, HAPLN1, IDO1, IL33, CADM3, DNM2, HILPDA, CSNK1E, NTF4, LOXL2, MKNK1, ENPP1, SASH1, KITLG, LZTS1, PDCD4, HMGB1, BACH1, PTPRD, CYP2J2, ST6GAL1, ITGAM, TSPAN7, GSE1, FKBP1A, SH2B3, CHN1, SMOX, OLFML3, SREBF1, LEP, PDPN, DLX4, INHBA, ANXA4, EMB, CALM1, ERO1A, EFHD1, FBN2, MEST, DCP2, PTPRF, APMAP, MAPK8, EPHA3, MGAT3, NQO1, NDRG1, MYO1B, LY6D, UCA1, FLNB, CRK…	3074, 358, 2625, 1050, 9643, 8428, 1404, 3620, 90865, 57863, 1785, 29923, 1454, 4909, 4017, 8569, 5167, 23328, 4254, 11178, 27250, 3146, 571, 5789, 1573, 6480, 3684, 7102, 23199, 2280, 10019, 1123, 54498, 56944, 6720, 3952, 10630, 1748, 3624, 307, 133418, 801, 30001, 80303, 2201, 4232, 167227, 5792, 57136, 5599, 2042, 4248, 1728, 10397, 4430, 8581, 652995, 2317, 1399, 219902, 1536, 8321, 23583, 6…
Conjunctival Diseases	C11.187	4.00719e-08	0	38	14.4108	510	AQP1, GATA3, IDO1, IL33, NTF4, KITLG, HMGB1, ITGAM, LEP, PDPN, MAPK8, NQO1, FLNB, DSP, BRAF, ICAM1, IL6, BMP4, SMARCB1, KRT19, VEGFA, VCAM1, GLA, SPP1, FSCN1, CSF1, MME, FCER1G, SLC2A1, ENG, BCL6, F13A1, PLIN2, FLT1, CX3CR1, BMP6, ANG, DUSP1	358, 2625, 3620, 90865, 4909, 4254, 3146, 3684, 3952, 10630, 5599, 1728, 2317, 1832, 673, 3383, 3569, 652, 6598, 3880, 7422, 7412, 2717, 6696, 6624, 1435, 4311, 2207, 6513, 2022, 604, 2162, 123, 2321, 1524, 654, 283, 1843
Nutrition Disorders	C18.654	4.09239e-08	0	144	98.3891	3482	GBE1, AQP1, GATA3, CEBPA, PLA2G16, STK24, IDO1, IL33, CSNK1E, COL8A2, NTF4, LOXL2, MKNK1, ENPP1, KITLG, PDCD4, HMGB1, BACH1, PTPRD, CYP2J2, ITGAM, TSPAN7, FKBP1A, SH2B3, ADORA2A, SREBF1, LEP, PDPN, INHBA, ANXA4, CALM1, ERO1A, GORASP2, MEST, PTPRF, MAPK8, MGAT3, SPRED1, NQO1, MFAP5, LY6D, MTMR4, BASP1, CYBB, SLCO2A1, EID1, PEG3, DSP, MIR210, PAM, FSTL3, RBMS1, P4HA1, DLX5, KLF5, BRAF, WNT2, TCF21,…	2632, 358, 2625, 1050, 11145, 8428, 3620, 90865, 1454, 1296, 4909, 4017, 8569, 5167, 4254, 27250, 3146, 571, 5789, 1573, 3684, 7102, 2280, 10019, 135, 6720, 3952, 10630, 3624, 307, 801, 30001, 26003, 4232, 5792, 5599, 4248, 161742, 1728, 8076, 8581, 9110, 10409, 1536, 6578, 23741, 5178, 1832, 406992, 5066, 10272, 5937, 5033, 1749, 688, 673, 7472, 6943, 5028, 8553, 1947, 3383, 54210, 10370, 5168, …
Urogenital Abnormalities	C13.351.875	4.13847e-08	0	62	30.5735	1082	GATA3, KITLG, HMGB1, ITGAM, SH2B3, ADORA2A, SREBF1, LEP, PDPN, CALM1, FBN2, MAPK8, NQO1, CRKL, CYBB, DSP, P4HA1, KLF5, MID1, LAMA5, ZEB2, BRAF, EFNB1, ICAM1, TREM1, CITED2, ENPP2, APLN, INHA, CEBPB, IL6, PTGDS, BMP4, OSR1, SMARCB1, KRT19, VEGFA, VCAM1, GLA, A2M, SPP1, INSR, FSCN1, CSF1, NTRK2, MME, ACKR2, FCER1G, SLC2A1, ENG, BCL6, CGA, F13A1, RARRES2, CYP11A1, FLT1, PLXND1, SCARB1, TFAP2A, MAML2…	2625, 4254, 3146, 3684, 10019, 135, 6720, 3952, 10630, 801, 2201, 5599, 1728, 1399, 1536, 1832, 5033, 688, 4281, 3911, 9839, 673, 1947, 3383, 54210, 10370, 5168, 8862, 3623, 1051, 3569, 5730, 652, 130497, 6598, 3880, 7422, 7412, 2717, 2, 6696, 3643, 6624, 1435, 4915, 4311, 1238, 2207, 6513, 2022, 604, 1081, 2162, 5919, 1583, 2321, 23129, 949, 7020, 84441, 8038, 5291
Infection	C01.539	4.17692e-08	0	147	101.158	3580	GBE1, AQP1, GATA3, CEBPA, PLA2G16, STK24, HAPLN1, IDO1, IL33, QPCT, LOXL2, MKNK1, ENPP1, KITLG, CYTH4, LAIR1, PDCD4, HMGB1, BACH1, CYP2J2, ST6GAL1, ITGAM, PRDM6, FKBP1A, SMOX, ADORA2A, SREBF1, LEP, PDPN, INHBA, IRF2BP2, EMB, CALM1, FBN2, MEST, DCP2, PTPRF, MAPK8, SPRED1, NQO1, FLNB, DOCK8, CYBB, FZD1, SLCO2A1, PEG3, DSP, MIR210, HNMT, PAM, FSTL3, RBMS1, DLX5, KLF5, TMEM176B, ZEB2, CLDN1, BRAF, MX…	2632, 358, 2625, 1050, 11145, 8428, 1404, 3620, 90865, 25797, 4017, 8569, 5167, 4254, 27128, 3903, 27250, 3146, 571, 1573, 6480, 3684, 93166, 2280, 54498, 135, 6720, 3952, 10630, 3624, 359948, 133418, 801, 2201, 4232, 167227, 5792, 5599, 161742, 1728, 2317, 81704, 1536, 8321, 6578, 5178, 1832, 406992, 3176, 5066, 10272, 5937, 1749, 688, 28959, 9839, 9076, 673, 4601, 7472, 6943, 5028, 3383, 54210,…
Choroid Plexus Neoplasms	C10.551.240.250.200.200, C04.588.614.250.195.205.200, C10.228.140.211.280.300	4.22045e-08	0	38	14.4391	511	HEXB, AQP1, GATA3, CEBPA, IDO1, KITLG, PDCD4, HMGB1, ITGAM, PDPN, MAPK8, NQO1, NDRG1, DSP, CDK19, ZEB2, BRAF, ICAM1, CEBPB, IL6, PTGDS, BMP4, SMARCB1, GRHL1, KRT19, SP3, VEGFA, SPP1, FGF22, INSR, MME, ACKR2, SLC2A1, ENG, BCL6, F13A1, FLT1, CXCL14	3074, 358, 2625, 1050, 3620, 4254, 27250, 3146, 3684, 10630, 5599, 1728, 10397, 1832, 23097, 9839, 673, 3383, 1051, 3569, 5730, 652, 6598, 29841, 3880, 6670, 7422, 6696, 27006, 3643, 4311, 1238, 6513, 2022, 604, 2162, 2321, 9547
Spondylarthritis	C05.116.900.853.625, C05.550.114.865	4.289e-08	0	82	45.6908	1617	HEXB, AQP1, GATA3, HAPLN1, IDO1, IL33, QPCT, CSNK1E, COL8A2, NTF4, ENPP1, KITLG, LAIR1, HMGB1, BACH1, PTPRD, ITGAM, FKBP1A, LEP, PDPN, INHBA, CALM1, FBN2, MEST, MAPK8, EPHA3, NQO1, COL14A1, CYBB, DSP, MIR210, P4HA1, DLX5, ICAM1, TREM1, ERRFI1, CITED2, APLN, CFI, CEBPB, IL6, DKK3, PTGDS, BMP4, TNFSF12, SLAMF1, STEAP4, SP3, VEGFA, VCAM1, SPON1, A2M, SDC2, SPP1, MAN1C1, PDE5A, INSR, FSCN1, CSF1, NTR…	3074, 358, 2625, 1404, 3620, 90865, 25797, 1454, 1296, 4909, 5167, 4254, 3903, 3146, 571, 5789, 3684, 2280, 3952, 10630, 3624, 801, 2201, 4232, 5599, 2042, 1728, 7373, 1536, 1832, 406992, 5033, 1749, 3383, 54210, 54206, 10370, 8862, 3426, 1051, 3569, 27122, 5730, 652, 8742, 6504, 79689, 6670, 7422, 7412, 10418, 2, 6383, 6696, 57134, 8654, 3643, 6624, 1435, 4915, 4311, 2207, 5654, 6513, 2022, 1200…
Alcohol-Related Disorders	C25.775.100	4.34447e-08	0	125	81.4917	2884	GBE1, AQP1, GATA3, CEBPA, STK24, IDO1, IL33, DNM2, HILPDA, CSNK1E, NTF4, LOXL2, MKNK1, ENPP1, KITLG, LAIR1, PDCD4, LIMD1, HMGB1, CYP2J2, ST6GAL1, ITGAM, SH2B3, CHN1, SMOX, ADORA2A, SREBF1, LEP, PDPN, ANXA4, ERO1A, MAPK8, MGAT3, NQO1, NDRG1, LY6D, COL14A1, CYBB, FZD1, SLCO2A1, EID1, PEG3, MIR210, HNMT, FSTL3, RBMS1, KLF5, ZEB2, CLDN1, BRAF, PCOLCE, WNT2, KCNC4, ICAM1, FAM111A, TREM1, CDO1, ENPP2, …	2632, 358, 2625, 1050, 8428, 3620, 90865, 1785, 29923, 1454, 4909, 4017, 8569, 5167, 4254, 3903, 27250, 8994, 3146, 1573, 6480, 3684, 10019, 1123, 54498, 135, 6720, 3952, 10630, 307, 30001, 5599, 4248, 1728, 10397, 8581, 7373, 1536, 8321, 6578, 23741, 5178, 406992, 3176, 10272, 5937, 688, 9839, 9076, 673, 5118, 7472, 3749, 3383, 63901, 54210, 1036, 5168, 8862, 3426, 5295, 3623, 1051, 9467, 3569, …
Intestinal Neoplasms	C06.405.469.491, C06.405.249.411, C06.301.371.411, C04.588.274.476.411	4.40683e-08	0	179	131.449	4652	HEXB, AQP1, GATA3, CEBPA, MORF4L2, STK24, HAPLN1, IDO1, IL33, CADM3, DNM2, HILPDA, CSNK1E, NTF4, LOXL2, MKNK1, ENPP1, SASH1, KITLG, LZTS1, PDCD4, HMGB1, BACH1, PTPRD, CYP2J2, ST6GAL1, ITGAM, TSPAN7, GSE1, FKBP1A, SH2B3, CHN1, SMOX, OLFML3, SREBF1, LEP, PDPN, DLX4, INHBA, ANXA4, EMB, CALM1, ERO1A, EFHD1, FBN2, MEST, DCP2, PTPRF, APMAP, MAPK8, EPHA3, MGAT3, NQO1, NDRG1, MYO1B, LY6D, UCA1, FLNB, CRK…	3074, 358, 2625, 1050, 9643, 8428, 1404, 3620, 90865, 57863, 1785, 29923, 1454, 4909, 4017, 8569, 5167, 23328, 4254, 11178, 27250, 3146, 571, 5789, 1573, 6480, 3684, 7102, 23199, 2280, 10019, 1123, 54498, 56944, 6720, 3952, 10630, 1748, 3624, 307, 133418, 801, 30001, 80303, 2201, 4232, 167227, 5792, 57136, 5599, 2042, 4248, 1728, 10397, 4430, 8581, 652995, 2317, 1399, 219902, 1536, 8321, 23583, 6…
Arterial Occlusive Diseases	C14.907.137	4.43801e-08	0	117	74.5689	2639	HEXB, AQP1, GATA3, CEBPA, IDO1, IL33, QPCT, DNM2, CSNK1E, NTF4, ENPP1, SASH1, KITLG, PDCD4, HMGB1, BACH1, PTPRD, CYP2J2, ST6GAL1, ITGAM, TSPAN7, FKBP1A, SH2B3, ADORA2A, SREBF1, LEP, PDPN, IRF2BP2, ANXA4, CALM1, ERO1A, PCDHA6, MEST, PTPRF, MAPK8, SPRED1, NQO1, LY6D, COL14A1, FLNB, CYBB, MIR210, HNMT, RBMS1, DLX5, KLF5, BRAF, PCOLCE, WNT2, TCF21, P2RY1, ICAM1, TREM1, ERRFI1, ENPP2, APLN, PIK3R1, CE…	3074, 358, 2625, 1050, 3620, 90865, 25797, 1785, 1454, 4909, 5167, 23328, 4254, 27250, 3146, 571, 5789, 1573, 6480, 3684, 7102, 2280, 10019, 135, 6720, 3952, 10630, 359948, 307, 801, 30001, 56142, 4232, 5792, 5599, 161742, 1728, 8581, 7373, 2317, 1536, 406992, 3176, 5937, 1749, 688, 673, 5118, 7472, 6943, 5028, 3383, 54210, 54206, 5168, 8862, 5295, 1051, 25960, 3569, 5730, 652, 55904, 693120, 938…
Neoplasms	C04.557.450	4.47287e-08	0	209	161.458	5714	HEXB, AQP1, GATA3, CEBPA, PLA2G16, STK24, HAPLN1, IDO1, FOXJ3, IL33, CADM3, DNM2, HILPDA, ARHGAP45, CSNK1E, NTF4, LOXL2, MKNK1, ENPP1, SASH1, KITLG, LAIR1, LZTS1, PDCD4, LIMD1, HMGB1, BACH1, PTPRD, CYP2J2, ST6GAL1, ITGAM, TSPAN7, FKBP1A, SH2B3, SMOX, ADORA2A, SREBF1, BIN2, LEP, PDPN, PLEKHA2, DLX4, INHBA, ANXA4, EMB, CALM1, FBN2, MEST, PTPRF, CXorf67, ACSS1, HMGB3, MAPK8, EPHA3, MGAT3, SPRED1, NQ…	3074, 358, 2625, 1050, 11145, 8428, 1404, 3620, 22887, 90865, 57863, 1785, 29923, 23526, 1454, 4909, 4017, 8569, 5167, 23328, 4254, 3903, 11178, 27250, 8994, 3146, 571, 5789, 1573, 6480, 3684, 7102, 2280, 10019, 54498, 135, 6720, 51411, 3952, 10630, 59339, 1748, 3624, 307, 133418, 801, 2201, 4232, 5792, 340602, 84532, 3149, 5599, 2042, 4248, 161742, 1728, 10397, 2840, 4430, 10904, 115207, 8581, 7…
Urologic Diseases	C13.351.968, C12.777	4.5369e-08	0	206	158.406	5606	GBE1, HEXB, AQP1, GATA3, CEBPA, MORF4L2, STK24, HAPLN1, IDO1, IL33, QPCT, DNM2, HILPDA, CSNK1E, COL8A2, NTF4, LOXL2, MKNK1, ENPP1, KITLG, LZTS1, PDCD4, LIMD1, HMGB1, BACH1, PTPRD, CYP2J2, ST6GAL1, ITGAM, PRDM6, TSPAN7, FKBP1A, SH2B3, SMOX, ADORA2A, SREBF1, LEP, PDPN, PLEKHA2, DLX4, TMEM45A, INHBA, ELL2, ANXA4, EMB, CALM1, ERO1A, EFHD1, FBN2, MEST, PTPRF, APMAP, HMGB3, MAPK8, EPHA3, MGAT3, SPRED1,…	2632, 3074, 358, 2625, 1050, 9643, 8428, 1404, 3620, 90865, 25797, 1785, 29923, 1454, 1296, 4909, 4017, 8569, 5167, 4254, 11178, 27250, 8994, 3146, 571, 5789, 1573, 6480, 3684, 93166, 7102, 2280, 10019, 54498, 135, 6720, 3952, 10630, 59339, 1748, 55076, 3624, 22936, 307, 133418, 801, 30001, 80303, 2201, 4232, 5792, 57136, 3149, 5599, 2042, 4248, 161742, 1728, 10397, 10904, 8581, 7373, 652995, 231…
Dental Pulp Diseases	C07.793.237	4.63356e-08	0	48	20.9098	740	AQP1, CEBPA, IDO1, NTF4, ENPP1, KITLG, HMGB1, ITGAM, LEP, PDPN, DLX4, FBN2, PTPRF, MAPK8, COL14A1, SLCO2A1, DLX5, KLF5, LAMA5, ZEB2, CLDN1, P2RY1, EFNB1, ICAM1, ENPP2, IL6, DKK3, BMP4, KRT19, SP3, LAMA2, VEGFA, VCAM1, A2M, SPP1, AMD1, IDS, CSF1, NTRK2, MME, FCER1G, ENG, F13A1, RARRES2, CX3CR1, BMP6, GREM2, DUSP1	358, 1050, 3620, 4909, 5167, 4254, 3146, 3684, 3952, 10630, 1748, 2201, 5792, 5599, 7373, 6578, 1749, 688, 3911, 9839, 9076, 5028, 1947, 3383, 5168, 3569, 27122, 652, 3880, 6670, 3908, 7422, 7412, 2, 6696, 262, 3423, 1435, 4915, 4311, 2207, 2022, 2162, 5919, 1524, 654, 64388, 1843
Papilloma	C04.557.470.700.600, C04.588.614.250.195.205.200.500, C04.557.470.700.600.610, C10.228.140.211.280.300.500, C04.557.470.615.670, C10.551.240.250.200.200.500	4.68405e-08	0	36	13.2806	470	HEXB, GATA3, CEBPA, IDO1, KITLG, PDCD4, HMGB1, ITGAM, PDPN, MAPK8, NQO1, NDRG1, DSP, CDK19, ZEB2, BRAF, ICAM1, CEBPB, IL6, PTGDS, BMP4, GRHL1, KRT19, SP3, VEGFA, SPP1, FGF22, INSR, MME, ACKR2, SLC2A1, ENG, BCL6, F13A1, FLT1, CXCL14	3074, 2625, 1050, 3620, 4254, 27250, 3146, 3684, 10630, 5599, 1728, 10397, 1832, 23097, 9839, 673, 3383, 1051, 3569, 5730, 652, 29841, 3880, 6670, 7422, 6696, 27006, 3643, 4311, 1238, 6513, 2022, 604, 2162, 2321, 9547
Pituitary Diseases	C10.228.140.617.738	4.76207e-08	0	68	35.0946	1242	GBE1, GATA3, CEBPA, RAB33B, HAPLN1, KITLG, HMGB1, ITGAM, RSPRY1, LEP, PDPN, EFHD1, MEST, PTPRF, MAPK8, NQO1, FLNB, PAM, FSTL3, DLX5, CLDN1, BRAF, EFNB1, ICAM1, FAM111A, ENPP2, APLN, PIK3R1, INHA, CEBPB, IL6, DKK3, BMP4, SMARCB1, KRT19, SP3, CLDN9, VEGFA, VCAM1, ADGRL2, A2M, SPP1, NRIP1, IGF2R, PDE5A, IDS, INSR, FSCN1, CSF1, SSTR1, NTRK2, MME, SLC2A1, ENG, UBR1, SYDE1, CGA, BTG2, F13A1, RARRES2, S…	2632, 2625, 1050, 83452, 1404, 4254, 3146, 3684, 89970, 3952, 10630, 80303, 4232, 5792, 5599, 1728, 2317, 5066, 10272, 1749, 9076, 673, 1947, 3383, 63901, 5168, 8862, 5295, 3623, 1051, 3569, 27122, 652, 6598, 3880, 6670, 9080, 7422, 7412, 23266, 2, 6696, 8204, 3482, 8654, 3423, 3643, 6624, 1435, 6751, 4915, 4311, 6513, 2022, 197131, 85360, 1081, 7832, 2162, 5919, 66035, 1583, 2321, 9547, 949, 654…
Corneal Diseases	C11.204	5.57658e-08	0	56	26.5328	939	AQP1, GATA3, STK24, IDO1, IL33, COL8A2, NTF4, KITLG, HMGB1, ITGAM, FKBP1A, SMOX, LEP, PDPN, EMB, PTPRF, MAPK8, EPHA3, NQO1, BLCAP, CYBB, DSP, CLDN1, BRAF, PCOLCE, EFNB1, ICAM1, TREM1, ENPP2, PIK3R1, CEBPB, IL6, BMP4, KRT19, SP3, VEGFA, ITGBL1, VCAM1, GLA, ARMS2, A2M, SPP1, GPR157, FSCN1, CSF1, SSTR1, MME, FCER1G, SLC2A1, ENG, CYP11A1, FLT1, CX3CR1, ANG, TFAP2A, DUSP1	358, 2625, 8428, 3620, 90865, 1296, 4909, 4254, 3146, 3684, 2280, 54498, 3952, 10630, 133418, 5792, 5599, 2042, 1728, 10904, 1536, 1832, 9076, 673, 5118, 1947, 3383, 54210, 5168, 5295, 1051, 3569, 652, 3880, 6670, 7422, 9358, 7412, 2717, 387715, 2, 6696, 80045, 6624, 1435, 6751, 4311, 2207, 6513, 2022, 1583, 2321, 1524, 283, 7020, 1843
Drug-Related Side Effects and Adverse Reactions	C25.100	5.64821e-08	0	104	63.8314	2259	GBE1, AQP1, GATA3, CEBPA, GRAMD1B, HAPLN1, IDO1, IL33, HILPDA, NTF4, LOXL2, KITLG, LZTS1, PDCD4, HMGB1, BACH1, FRMD4A, PTPRD, CYP2J2, ST6GAL1, ITGAM, FKBP1A, SH2B3, ADORA2A, SREBF1, LEP, PDPN, INHBA, ANXA4, CALM1, ERO1A, PTPRF, MAPK8, SPRED1, NQO1, GPR17, CRKL, CYBB, SLCO2A1, PEG3, DSP, MIR210, HNMT, RBMS1, MID1, CLDN1, BRAF, ICAM1, TREM1, ERRFI1, ENPP2, CFI, PIK3R1, CEBPB, IL6, PTGDS, BMP4, TPBG…	2632, 358, 2625, 1050, 57476, 1404, 3620, 90865, 29923, 4909, 4017, 4254, 11178, 27250, 3146, 571, 55691, 5789, 1573, 6480, 3684, 2280, 10019, 135, 6720, 3952, 10630, 3624, 307, 801, 30001, 5792, 5599, 161742, 1728, 2840, 1399, 1536, 6578, 5178, 1832, 406992, 3176, 5937, 4281, 9076, 673, 3383, 54210, 54206, 5168, 3426, 5295, 1051, 3569, 5730, 652, 7162, 10761, 6745, 3880, 6670, 3908, 7422, 4239, …
Uterine Diseases	C13.351.500.852	5.8693e-08	0	129	85.4194	3023	GBE1, AQP1, GATA3, CEBPA, MORF4L2, STK24, IDO1, DNM2, HILPDA, LOXL2, KITLG, PDCD4, HMGB1, PTPRD, ST6GAL1, ITGAM, TSPAN7, SH2B3, SREBF1, LEP, PDPN, DLX4, INHBA, ANXA4, GORASP2, MEST, PTPRF, CXorf67, MAPK8, MGAT3, NQO1, NDRG1, BLCAP, KCTD12, LY6D, COL14A1, FLNB, CRKL, BASP1, CYBB, FZD1, SMUG1, PCDHA13, LANCL2, PEG3, DSP, MIR210, HNMT, CDK19, SIPA1L1, FSTL3, RBMS1, P4HA1, KLF5, LAMA5, ZEB2, CLDN1, B…	2632, 358, 2625, 1050, 9643, 8428, 3620, 1785, 29923, 4017, 4254, 27250, 3146, 5789, 6480, 3684, 7102, 10019, 6720, 3952, 10630, 1748, 3624, 307, 26003, 4232, 5792, 340602, 5599, 4248, 1728, 10397, 10904, 115207, 8581, 7373, 2317, 1399, 10409, 1536, 8321, 23583, 56136, 55915, 5178, 1832, 406992, 3176, 23097, 26037, 10272, 5937, 5033, 688, 3911, 9839, 9076, 673, 5118, 7472, 8553, 3383, 54210, 5420…
Dermatitis	C20.543.418.150, C17.800.174.193, C17.800.271.250, C17.800.815.580, C17.800.174.550, C17.800.815.255.100.600, C17.800.827.210, C17.800.815.255.400.225, C17.800.815.255.100, C17.800.815.255.100.700, C17.800.794.230, C17.800.815.255.700, C17.800.174.255.100.600, C17.800.174.318, C17.800.174.255.700, C17.800.174.255.100.700, C17.800.174.255.400.225, C17.800.815.193, C20.543.418.150.700, C17.800.174.…	5.96095e-08	0	37	14.0152	496	GATA3, IDO1, IL33, KITLG, PDCD4, ITGAM, FKBP1A, SMOX, PDPN, CALM1, MAPK8, NQO1, CYBB, LANCL2, DSP, CLDN1, ICAM1, APLN, CEBPB, IL6, DKK3, TNFSF12, SLAMF1, KRT19, VEGFA, VCAM1, SPP1, MME, ACKR2, F13A1, RARRES2, PLIN2, CXCL14, CX3CR1, ANG, TFAP2A, DUSP1	2625, 3620, 90865, 4254, 27250, 3684, 2280, 54498, 10630, 801, 5599, 1728, 1536, 55915, 1832, 9076, 3383, 8862, 1051, 3569, 27122, 8742, 6504, 3880, 7422, 7412, 6696, 4311, 1238, 2162, 5919, 123, 9547, 1524, 283, 7020, 1843
Soft Tissue Neoplasms	C04.588.839	5.99151e-08	0	49	21.7575	770	AQP1, GATA3, STK24, HAPLN1, LOXL2, KITLG, ITGAM, FKBP1A, LEP, PDPN, MAPK8, SPRED1, KCTD12, DSP, P4HA1, KLF5, CLDN1, BRAF, ICAM1, CITED2, ENPP2, PIK3R1, INHA, IL6, PTGDS, BMP4, SMARCB1, KRT19, VEGFA, VCAM1, SPP1, IGF2R, FSCN1, CSF1, SSTR1, MME, SLC2A1, BCL6, F13A1, RANBP2, FLT1, MXRA5, BMP6, ANG, TFAP2A, GDPD3, MAML2, ADAM12, HSPA1B	358, 2625, 8428, 1404, 4017, 4254, 3684, 2280, 3952, 10630, 5599, 161742, 115207, 1832, 5033, 688, 9076, 673, 3383, 10370, 5168, 5295, 3623, 3569, 5730, 652, 6598, 3880, 7422, 7412, 6696, 3482, 6624, 1435, 6751, 4311, 6513, 604, 2162, 5903, 2321, 25878, 654, 283, 7020, 79153, 84441, 8038, 3304
Carcinoma	C04.557.470.200.165, C04.557.470.565.165	6.10665e-08	0	124	81.0679	2869	AQP1, GATA3, CEBPA, MORF4L2, IDO1, IL33, QPCT, NTF4, LOXL2, KITLG, LZTS1, PDCD4, LIMD1, HMGB1, BACH1, PTPRD, CYP2J2, ST6GAL1, ITGAM, FKBP1A, SREBF1, LEP, PDPN, DLX4, INHBA, ELL2, EMB, PTPRF, MAPK8, EPHA3, MGAT3, NQO1, NDRG1, UCA1, CRKL, PRKD3, CYBB, FZD1, LANCL2, DSP, MIR210, PAM, RBMS1, KLF5, ZEB2, CLDN1, BRAF, WNT2, TCF21, P2RY1, BHLHE40, EFNB1, ICAM1, ERRFI1, CITED2, ENPP2, MYOF, APLN, PIK3R1,…	358, 2625, 1050, 9643, 3620, 90865, 25797, 4909, 4017, 4254, 11178, 27250, 8994, 3146, 571, 5789, 1573, 6480, 3684, 2280, 6720, 3952, 10630, 1748, 3624, 22936, 133418, 5792, 5599, 2042, 4248, 1728, 10397, 652995, 1399, 23683, 1536, 8321, 55915, 1832, 406992, 5066, 5937, 688, 9839, 9076, 673, 7472, 6943, 5028, 8553, 1947, 3383, 54206, 10370, 5168, 26509, 8862, 5295, 3623, 1051, 3569, 27122, 5730, …
Ventricular Outflow Obstruction	C14.280.955	6.12644e-08	0	36	13.4218	475	CEBPA, IL33, ENPP1, PDCD4, HMGB1, CYP2J2, ITGAM, FKBP1A, ADORA2A, SREBF1, LEP, MAPK8, CYBB, MIR210, DLX5, BRAF, PCOLCE, ICAM1, ENPP2, APLN, IL6, DKK3, BMP4, LIPG, VEGFA, VCAM1, GLA, SPP1, OBSCN, PDE5A, MME, SLC2A1, FLT1, SCARB1, CX3CR1, BMP6	1050, 90865, 5167, 27250, 3146, 1573, 3684, 2280, 135, 6720, 3952, 5599, 1536, 406992, 1749, 673, 5118, 3383, 5168, 8862, 3569, 27122, 652, 9388, 7422, 7412, 2717, 6696, 84033, 8654, 4311, 6513, 2321, 949, 1524, 654
Endometrial Neoplasms	C13.351.937.418.875.200	6.15969e-08	0	139	94.4332	3342	AQP1, GATA3, CEBPA, MORF4L2, STK24, IDO1, IL33, QPCT, HILPDA, NTF4, LOXL2, KITLG, LZTS1, PDCD4, LIMD1, HMGB1, BACH1, PTPRD, CYP2J2, ST6GAL1, ITGAM, FKBP1A, SH2B3, SREBF1, LEP, PDPN, DLX4, INHBA, ELL2, ANXA4, EMB, GORASP2, PTPRF, CXorf67, MAPK8, EPHA3, MGAT3, NQO1, NDRG1, KCTD12, LY6D, COL14A1, UCA1, CRKL, PRKD3, CYBB, FZD1, LANCL2, PEG3, DSP, MIR210, HNMT, PAM, FSTL3, RBMS1, P4HA1, KLF5, ZEB2, CL…	358, 2625, 1050, 9643, 8428, 3620, 90865, 25797, 29923, 4909, 4017, 4254, 11178, 27250, 8994, 3146, 571, 5789, 1573, 6480, 3684, 2280, 10019, 6720, 3952, 10630, 1748, 3624, 22936, 307, 133418, 26003, 5792, 340602, 5599, 2042, 4248, 1728, 10397, 115207, 8581, 7373, 652995, 1399, 23683, 1536, 8321, 55915, 5178, 1832, 406992, 3176, 5066, 10272, 5937, 5033, 688, 9839, 9076, 673, 5118, 7472, 6943, 502…
Glomerulonephritis	C20.425, C12.777.419.570.363.615, C13.351.968.419.570.363.615, C13.351.968.419.570.363.608, C20.111.525, C12.777.419.570.363.625, C13.351.968.419.570.363.625, C12.777.419.570.363.608, C20.111.535	6.19568e-08	0	48	21.1076	747	AQP1, GATA3, CEBPA, IDO1, MKNK1, KITLG, HMGB1, CYP2J2, ITGAM, ADORA2A, LEP, PLEKHA2, EMB, MAPK8, NQO1, CYBB, RBMS1, CLDN1, MXI1, P2RY1, BHLHE40, ICAM1, APLN, CFI, CEBPB, IL6, PTGDS, BMP4, TNFSF12, SLAMF1, PLEKHA1, VEGFA, VCAM1, GLA, A2M, SPP1, PDE5A, INSR, CSF1, MME, FCER1G, SLC2A1, F13A1, FLT1, GCLM, CX3CR1, DUSP1, ADAM12	358, 2625, 1050, 3620, 8569, 4254, 3146, 1573, 3684, 135, 3952, 59339, 133418, 5599, 1728, 1536, 5937, 9076, 4601, 5028, 8553, 3383, 8862, 3426, 1051, 3569, 5730, 652, 8742, 6504, 59338, 7422, 7412, 2717, 2, 6696, 8654, 3643, 1435, 4311, 2207, 6513, 2162, 2321, 2730, 1524, 1843, 8038
Motor Neuron Disease	C10.574.562, C10.668.467	6.23007e-08	0	78	42.9499	1520	GBE1, HEXB, GATA3, CEBPA, HAPLN1, IDO1, IL33, CADM3, DNM2, CSNK1E, NTF4, LOXL2, MKNK1, KITLG, HMGB1, ITGAM, TSPAN7, FKBP1A, SH2B3, RSPRY1, SMOX, OLFML3, ADORA2A, SREBF1, LEP, PDPN, EMB, CALM1, MEST, MAPK8, EPHA3, NQO1, BLCAP, FLNB, MTMR4, CYBB, FZD1, PEG3, FSTL3, BRAF, WNT2, BHLHE40, ICAM1, FBXO25, MYOF, APLN, CFI, PIK3R1, INHA, CEBPB, IL6, BMP4, NREP, TNFSF12, LAMA2, VEGFA, VCAM1, GLA, A2M, SPP1…	2632, 3074, 2625, 1050, 1404, 3620, 90865, 57863, 1785, 1454, 4909, 4017, 8569, 4254, 3146, 3684, 7102, 2280, 10019, 89970, 54498, 56944, 135, 6720, 3952, 10630, 133418, 801, 4232, 5599, 2042, 1728, 10904, 2317, 9110, 1536, 8321, 5178, 10272, 673, 7472, 8553, 3383, 26260, 26509, 8862, 3426, 5295, 3623, 1051, 3569, 652, 9315, 8742, 3908, 7422, 7412, 2717, 2, 6696, 3482, 3643, 1435, 4915, 6513, 202…
Dermatitis	C17.800.815.255, C17.800.815.255.400, C17.800.174.255.400, C17.800.174.255	6.27854e-08	0	37	14.0435	497	GATA3, IDO1, IL33, KITLG, PDCD4, ITGAM, FKBP1A, SMOX, PDPN, CALM1, MAPK8, NQO1, CYBB, LANCL2, DSP, CLDN1, ICAM1, APLN, CEBPB, IL6, DKK3, TNFSF12, SLAMF1, KRT19, VEGFA, VCAM1, SPP1, MME, ACKR2, F13A1, RARRES2, PLIN2, CXCL14, CX3CR1, ANG, TFAP2A, DUSP1	2625, 3620, 90865, 4254, 27250, 3684, 2280, 54498, 10630, 801, 5599, 1728, 1536, 55915, 1832, 9076, 3383, 8862, 1051, 3569, 27122, 8742, 6504, 3880, 7422, 7412, 6696, 4311, 1238, 2162, 5919, 123, 9547, 1524, 283, 7020, 1843
Urinary Bladder Diseases	C13.351.968.829, C12.777.829	6.29066e-08	0	106	65.6398	2323	AQP1, GATA3, CEBPA, IDO1, IL33, DNM2, NTF4, MKNK1, KITLG, LZTS1, PDCD4, HMGB1, PTPRD, CYP2J2, ST6GAL1, ITGAM, PRDM6, FKBP1A, ADORA2A, SREBF1, LEP, PDPN, INHBA, ANXA4, EMB, PTPRF, HMGB3, MAPK8, MGAT3, SPRED1, NQO1, NDRG1, BLCAP, LY6D, UCA1, CRKL, CYBB, SMUG1, SLCO2A1, DSP, MIR210, RBMS1, P4HA1, KLF5, ZEB2, BRAF, MXI1, WNT2, TCF21, P2RY1, EFNB1, ICAM1, ERRFI1, ENPP2, CFI, PIK3R1, CEBPB, ADGRA2, IL6…	358, 2625, 1050, 3620, 90865, 1785, 4909, 8569, 4254, 11178, 27250, 3146, 5789, 1573, 6480, 3684, 93166, 2280, 135, 6720, 3952, 10630, 3624, 307, 133418, 5792, 3149, 5599, 4248, 161742, 1728, 10397, 10904, 8581, 652995, 1399, 1536, 23583, 6578, 1832, 406992, 5937, 5033, 688, 9839, 673, 4601, 7472, 6943, 5028, 1947, 3383, 54206, 5168, 3426, 5295, 1051, 25960, 3569, 27122, 5730, 652, 7162, 6598, 38…
Leiomyoma	C04.557.450.590.450.455	6.36384e-08	0	43	17.8298	631	AQP1, CEBPA, KITLG, PDCD4, HMGB1, LEP, INHBA, MEST, MAPK8, CYBB, CDK19, FSTL3, ZEB2, CLDN1, BRAF, PCOLCE, ICAM1, CITED2, ENPP2, INHA, CEBPB, IL6, PTGDS, BMP4, SMARCB1, TET3, KRT19, VEGFA, A2M, IGF2R, INSR, FSCN1, CSF1, SSTR1, MME, SLC2A1, SLC16A3, ENG, F13A1, PLIN2, FLT1, DUSP1, ADAM12	358, 1050, 4254, 27250, 3146, 3952, 3624, 4232, 5599, 1536, 23097, 10272, 9839, 9076, 673, 5118, 3383, 10370, 5168, 3623, 1051, 3569, 5730, 652, 6598, 200424, 3880, 7422, 2, 3482, 3643, 6624, 1435, 6751, 4311, 6513, 9123, 2022, 2162, 123, 2321, 1843, 8038
Neuromuscular Diseases	C10.668	6.39662e-08	0	141	96.2981	3408	GBE1, HEXB, AQP1, GATA3, CEBPA, HAPLN1, IDO1, PHYHIP, IL33, CADM3, DNM2, CSNK1E, COL8A2, NTF4, LOXL2, MKNK1, ENPP1, KITLG, PDCD4, HMGB1, PTPRD, ITGAM, TSPAN7, FKBP1A, SH2B3, CHN1, RSPRY1, SMOX, OLFML3, ADORA2A, SREBF1, LEP, PDPN, INHBA, ANXA4, EMB, CALM1, ERO1A, FBN2, MEST, PTPRF, HMGB3, MAPK8, EPHA3, SPRED1, NQO1, NDRG1, BLCAP, FLNB, MTMR4, CYBB, FZD1, SLCO2A1, EID1, PEG3, DSP, MIR210, HNMT, PAM…	2632, 3074, 358, 2625, 1050, 1404, 3620, 9796, 90865, 57863, 1785, 1454, 1296, 4909, 4017, 8569, 5167, 4254, 27250, 3146, 5789, 3684, 7102, 2280, 10019, 1123, 89970, 54498, 56944, 135, 6720, 3952, 10630, 3624, 307, 133418, 801, 30001, 2201, 4232, 5792, 3149, 5599, 2042, 161742, 1728, 10397, 10904, 2317, 9110, 1536, 8321, 6578, 23741, 5178, 1832, 406992, 3176, 5066, 10272, 1749, 3911, 9839, 9076, …
Breast Diseases	C17.800.090	6.44564e-08	0	209	162.051	5735	AQP1, GATA3, CEBPA, MORF4L2, STK24, HAPLN1, IDO1, IL33, QPCT, DNM2, HILPDA, CSNK1E, NTF4, LOXL2, MKNK1, ENPP1, SASH1, KITLG, CYTH4, LZTS1, PDCD4, LIMD1, HMGB1, BACH1, PTPRD, CYP2J2, ST6GAL1, ITGAM, PRDM6, TSPAN7, GSE1, MESDC2, FKBP1A, SH2B3, SMOX, SREBF1, LEP, PDPN, DLX4, TMEM45A, INHBA, IRF2BP2, ELL2, ANXA4, EMB, CALM1, ERO1A, EFHD1, FBN2, MEST, PTPRF, HMGB3, MAPK8, EPHA3, MGAT3, SPRED1, NQO1, N…	358, 2625, 1050, 9643, 8428, 1404, 3620, 90865, 25797, 1785, 29923, 1454, 4909, 4017, 8569, 5167, 23328, 4254, 27128, 11178, 27250, 8994, 3146, 571, 5789, 1573, 6480, 3684, 93166, 7102, 23199, 23184, 2280, 10019, 54498, 6720, 3952, 10630, 1748, 55076, 3624, 359948, 22936, 307, 133418, 801, 30001, 80303, 2201, 4232, 5792, 3149, 5599, 2042, 4248, 161742, 1728, 10397, 10904, 652995, 2317, 1399, 2368…
Skin Neoplasms	C17.800.882, C04.588.805	6.48012e-08	0	110	69.0589	2444	AQP1, GATA3, CEBPA, IDO1, IL33, DNM2, RASEF, NTF4, LOXL2, ENPP1, SASH1, KITLG, LZTS1, PDCD4, HMGB1, FRMD4A, PTPRD, ST6GAL1, ITGAM, LEP, PDPN, INHBA, CALM1, PTPRF, MAPK8, EPHA3, MGAT3, NQO1, NDRG1, UCA1, FLNB, BASP1, CYBB, FZD1, DSP, MIR210, GNG2, HNMT, CDK19, RBMS1, KLF5, ZEB2, CLDN1, BRAF, MXI1, WNT2, TCF21, P2RY1, BHLHE40, ICAM1, TREM1, ERRFI1, CFI, PIK3R1, CEBPB, IL6, DKK3, PTGDS, BMP4, MIR33B…	358, 2625, 1050, 3620, 90865, 1785, 158158, 4909, 4017, 5167, 23328, 4254, 11178, 27250, 3146, 55691, 5789, 6480, 3684, 3952, 10630, 3624, 801, 5792, 5599, 2042, 4248, 1728, 10397, 652995, 2317, 10409, 1536, 8321, 1832, 406992, 54331, 3176, 23097, 5937, 688, 9839, 9076, 673, 4601, 7472, 6943, 5028, 8553, 3383, 54210, 54206, 3426, 5295, 1051, 3569, 27122, 5730, 652, 693120, 1474, 6598, 8742, 29841…
Endometriosis	C13.351.500.163	6.50966e-08	0	53	24.5549	869	GATA3, CEBPA, IDO1, IL33, NTF4, KITLG, HMGB1, LEP, PDPN, INHBA, ANXA4, MAPK8, NQO1, SLCO2A1, MIR210, DLX5, LAMA5, ZEB2, BRAF, WNT2, ICAM1, TREM1, NECTIN4, INHA, CEBPB, IL6, PTGDS, BMP4, KRT19, VEGFA, VCAM1, SPP1, MBD2, IDS, CSF1, SSTR1, NTRK2, MME, FCER1G, HTRA1, SLC2A1, ENG, BCL6, CGA, RARRES2, CYP11A1, FLT1, CXCL14, CX3CR1, BMP6, ANG, TFAP2A, ADAM12	2625, 1050, 3620, 90865, 4909, 4254, 3146, 3952, 10630, 3624, 307, 5599, 1728, 6578, 406992, 1749, 3911, 9839, 673, 7472, 3383, 54210, 81607, 3623, 1051, 3569, 5730, 652, 3880, 7422, 7412, 6696, 8932, 3423, 1435, 6751, 4915, 4311, 2207, 5654, 6513, 2022, 604, 1081, 5919, 1583, 2321, 9547, 1524, 654, 283, 7020, 8038
Virus Diseases	C02	6.6311e-08	0	207	160.045	5664	GBE1, HEXB, AQP1, GATA3, CEBPA, MORF4L2, STK24, HAPLN1, IDO1, IL33, QPCT, DNM2, HILPDA, ARHGAP45, CSNK1E, NTF4, LOXL2, MKNK1, ENPP1, KITLG, LAIR1, LZTS1, PDCD4, LIMD1, HMGB1, BACH1, PTPRD, CYP2J2, ST6GAL1, ITGAM, TSPAN7, FKBP1A, SH2B3, CHN1, SMOX, ADORA2A, SREBF1, LEP, PDPN, PLEKHA2, DLX4, INHBA, PCDHA2, ELL2, EMB, CALM1, EFHD1, GORASP2, FBN2, MEST, DCP2, PTPRF, CXorf67, ACSS1, MAPK8, EPHA3, MGAT…	2632, 3074, 358, 2625, 1050, 9643, 8428, 1404, 3620, 90865, 25797, 1785, 29923, 23526, 1454, 4909, 4017, 8569, 5167, 4254, 3903, 11178, 27250, 8994, 3146, 571, 5789, 1573, 6480, 3684, 7102, 2280, 10019, 1123, 54498, 135, 6720, 3952, 10630, 59339, 1748, 3624, 56146, 22936, 133418, 801, 80303, 26003, 2201, 4232, 167227, 5792, 340602, 84532, 5599, 2042, 4248, 161742, 1728, 10397, 115207, 7373, 65299…
Substance-Related Disorders	C25.775	6.86909e-08	0	132	88.3015	3125	GBE1, AQP1, GATA3, CEBPA, STK24, IDO1, IL33, DNM2, HILPDA, CSNK1E, NTF4, LOXL2, MKNK1, ENPP1, SASH1, KITLG, LAIR1, PDCD4, LIMD1, HMGB1, FRMD4A, CYP2J2, ST6GAL1, ITGAM, SH2B3, CHN1, SMOX, ADORA2A, SREBF1, LEP, PDPN, ANXA4, CALM1, ERO1A, MAPK8, MGAT3, NQO1, NDRG1, LY6D, COL14A1, FLNB, CYBB, FZD1, SLCO2A1, EID1, PEG3, MIR210, HNMT, PAM, FSTL3, RBMS1, KLF5, ZEB2, CLDN1, BRAF, PCOLCE, WNT2, KCNC4, ICA…	2632, 358, 2625, 1050, 8428, 3620, 90865, 1785, 29923, 1454, 4909, 4017, 8569, 5167, 23328, 4254, 3903, 27250, 8994, 3146, 55691, 1573, 6480, 3684, 10019, 1123, 54498, 135, 6720, 3952, 10630, 307, 801, 30001, 5599, 4248, 1728, 10397, 8581, 7373, 2317, 1536, 8321, 6578, 23741, 5178, 406992, 3176, 5066, 10272, 5937, 688, 9839, 9076, 673, 5118, 7472, 3749, 3383, 63901, 54210, 1036, 5168, 8862, 3426,…
Retroviridae Infections	C02.782.815	6.87062e-08	0	143	98.2196	3476	HEXB, AQP1, GATA3, CEBPA, STK24, HAPLN1, IDO1, IL33, DNM2, ARHGAP45, CSNK1E, NTF4, MKNK1, KITLG, LAIR1, PDCD4, LIMD1, HMGB1, BACH1, PTPRD, CYP2J2, ST6GAL1, ITGAM, TSPAN7, FKBP1A, SH2B3, SMOX, ADORA2A, SREBF1, LEP, PDPN, PLEKHA2, DLX4, ELL2, EMB, CALM1, EFHD1, GORASP2, DCP2, CXorf67, MAPK8, EPHA3, MGAT3, SPRED1, NQO1, NDRG1, KCTD12, COL14A1, FLNB, CRKL, DOCK8, CYBB, FZD1, SMUG1, LANCL2, ZNF175, PE…	3074, 358, 2625, 1050, 8428, 1404, 3620, 90865, 1785, 23526, 1454, 4909, 8569, 4254, 3903, 27250, 8994, 3146, 571, 5789, 1573, 6480, 3684, 7102, 2280, 10019, 54498, 135, 6720, 3952, 10630, 59339, 1748, 22936, 133418, 801, 80303, 26003, 167227, 340602, 5599, 2042, 4248, 161742, 1728, 10397, 115207, 7373, 2317, 1399, 81704, 1536, 8321, 23583, 55915, 7728, 5178, 1832, 406992, 5937, 5033, 688, 9839, …
Pituitary Diseases	C19.700	6.9108e-08	0	70	36.9312	1307	GBE1, AQP1, GATA3, CEBPA, RAB33B, HAPLN1, ENPP1, KITLG, HMGB1, ITGAM, RSPRY1, LEP, PDPN, EFHD1, MEST, PTPRF, MAPK8, NQO1, FLNB, PAM, FSTL3, DLX5, CLDN1, BRAF, EFNB1, ICAM1, FAM111A, ENPP2, APLN, PIK3R1, INHA, CEBPB, IL6, DKK3, BMP4, SMARCB1, KRT19, SP3, CLDN9, VEGFA, VCAM1, ADGRL2, A2M, SPP1, NRIP1, IGF2R, PDE5A, IDS, INSR, FSCN1, CSF1, SSTR1, NTRK2, MME, SLC2A1, ENG, UBR1, SYDE1, CGA, BTG2, F13A…	2632, 358, 2625, 1050, 83452, 1404, 5167, 4254, 3146, 3684, 89970, 3952, 10630, 80303, 4232, 5792, 5599, 1728, 2317, 5066, 10272, 1749, 9076, 673, 1947, 3383, 63901, 5168, 8862, 5295, 3623, 1051, 3569, 27122, 652, 6598, 3880, 6670, 9080, 7422, 7412, 23266, 2, 6696, 8204, 3482, 8654, 3423, 3643, 6624, 1435, 6751, 4915, 4311, 6513, 2022, 197131, 85360, 1081, 7832, 2162, 5919, 66035, 1583, 2321, 954…
Premature Birth	C13.703.420.491.500	7.0161e-08	0	39	15.3433	543	AQP1, IDO1, NTF4, ENPP1, HMGB1, ITGAM, LEP, MEST, MAPK8, FLNB, CYBB, PEG3, DSP, ZEB2, BRAF, PCOLCE, ICAM1, TREM1, APLN, IL6, PTGDS, SMARCB1, SLAMF1, SP3, VEGFA, VCAM1, SPP1, BTNL9, MAN1C1, PDE5A, NTRK2, SLC2A1, ENG, CGA, FLT1, SIGLEC6, ANG, TFAP2A, ADAM12	358, 3620, 4909, 5167, 3146, 3684, 3952, 4232, 5599, 2317, 1536, 5178, 1832, 9839, 673, 5118, 3383, 54210, 8862, 3569, 5730, 6598, 6504, 6670, 7422, 7412, 6696, 153579, 57134, 8654, 4915, 6513, 2022, 1081, 2321, 946, 283, 7020, 8038
Obstetric Labor	C13.703.420.491	7.0161e-08	0	39	15.3433	543	AQP1, IDO1, NTF4, ENPP1, HMGB1, ITGAM, LEP, MEST, MAPK8, FLNB, CYBB, PEG3, DSP, ZEB2, BRAF, PCOLCE, ICAM1, TREM1, APLN, IL6, PTGDS, SMARCB1, SLAMF1, SP3, VEGFA, VCAM1, SPP1, BTNL9, MAN1C1, PDE5A, NTRK2, SLC2A1, ENG, CGA, FLT1, SIGLEC6, ANG, TFAP2A, ADAM12	358, 3620, 4909, 5167, 3146, 3684, 3952, 4232, 5599, 2317, 1536, 5178, 1832, 9839, 673, 5118, 3383, 54210, 8862, 3569, 5730, 6598, 6504, 6670, 7422, 7412, 6696, 153579, 57134, 8654, 4915, 6513, 2022, 1081, 2321, 946, 283, 7020, 8038
Colorectal Neoplasms	C06.405.469.158.356	7.10379e-08	0	174	127.352	4507	HEXB, AQP1, GATA3, CEBPA, MORF4L2, STK24, HAPLN1, IDO1, IL33, CADM3, DNM2, HILPDA, CSNK1E, NTF4, LOXL2, MKNK1, ENPP1, SASH1, KITLG, LZTS1, PDCD4, HMGB1, BACH1, PTPRD, CYP2J2, ST6GAL1, ITGAM, TSPAN7, GSE1, FKBP1A, SH2B3, SMOX, OLFML3, SREBF1, LEP, PDPN, DLX4, INHBA, ANXA4, EMB, CALM1, ERO1A, EFHD1, FBN2, MEST, DCP2, PTPRF, APMAP, MAPK8, EPHA3, MGAT3, NQO1, NDRG1, MYO1B, LY6D, UCA1, FLNB, CRKL, TME…	3074, 358, 2625, 1050, 9643, 8428, 1404, 3620, 90865, 57863, 1785, 29923, 1454, 4909, 4017, 8569, 5167, 23328, 4254, 11178, 27250, 3146, 571, 5789, 1573, 6480, 3684, 7102, 23199, 2280, 10019, 54498, 56944, 6720, 3952, 10630, 1748, 3624, 307, 133418, 801, 30001, 80303, 2201, 4232, 167227, 5792, 57136, 5599, 2042, 4248, 1728, 10397, 4430, 8581, 652995, 2317, 1399, 219902, 1536, 8321, 23583, 6578, 1…
Gonadal Disorders	C19.391	7.23305e-08	0	174	127.38	4508	GBE1, AQP1, GATA3, CEBPA, MORF4L2, PLA2G16, STK24, HAPLN1, IDO1, IL33, QPCT, DNM2, HILPDA, NTF4, LOXL2, MKNK1, ENPP1, KITLG, LAIR1, LZTS1, PDCD4, LIMD1, HMGB1, BACH1, PTPRD, CYP2J2, ST6GAL1, ITGAM, FKBP1A, SH2B3, SMOX, ADORA2A, SREBF1, LEP, PDPN, DLX4, TMEM45A, INHBA, ELL2, ANXA4, EMB, CALM1, FBN2, MEST, PTPRF, MAPK8, EPHA3, MGAT3, NQO1, NDRG1, MFAP5, LY6D, UCA1, FLNB, CRKL, PRKD3, CYBB, FZD1, LA…	2632, 358, 2625, 1050, 9643, 11145, 8428, 1404, 3620, 90865, 25797, 1785, 29923, 4909, 4017, 8569, 5167, 4254, 3903, 11178, 27250, 8994, 3146, 571, 5789, 1573, 6480, 3684, 2280, 10019, 54498, 135, 6720, 3952, 10630, 1748, 55076, 3624, 22936, 307, 133418, 801, 2201, 4232, 5792, 5599, 2042, 4248, 1728, 10397, 8076, 8581, 652995, 2317, 1399, 23683, 1536, 8321, 55915, 5178, 1832, 406992, 5066, 10272,…
Cerebral Small Vessel Diseases	C10.228.140.300.275, C14.907.253.329	7.33779e-08	0	76	41.5653	1471	GBE1, AQP1, GATA3, CEBPA, STK24, IDO1, IL33, DNM2, NTF4, ENPP1, KITLG, HMGB1, CYP2J2, ITGAM, FKBP1A, SH2B3, SMOX, SREBF1, LEP, CALM1, PTPRF, MAPK8, NQO1, FLNB, CRKL, BASP1, CYBB, PEG3, DSP, MIR210, RBMS1, BRAF, P2RY1, ICAM1, TREM1, APLN, CFI, PIK3R1, CEBPB, IL6, PTGDS, BMP4, LIPG, TNFSF12, KRT19, SP3, VEGFA, VCAM1, GLA, ARMS2, A2M, SPP1, MAN1C1, PDE5A, IDS, INSR, FSCN1, CSF1, NTRK2, MME, HTRA1, S…	2632, 358, 2625, 1050, 8428, 3620, 90865, 1785, 4909, 5167, 4254, 3146, 1573, 3684, 2280, 10019, 54498, 6720, 3952, 801, 5792, 5599, 1728, 2317, 1399, 10409, 1536, 5178, 1832, 406992, 5937, 673, 5028, 3383, 54210, 8862, 3426, 5295, 1051, 3569, 5730, 652, 9388, 8742, 3880, 6670, 7422, 7412, 2717, 387715, 2, 6696, 57134, 8654, 3423, 3643, 6624, 1435, 4915, 4311, 5654, 6513, 2022, 604, 1081, 7832, 2…
Osteolysis	C05.116.099.736, C05.116.264.579.704	7.35557e-08	0	31	10.5679	374	CEBPA, IL33, ENPP1, KITLG, PDCD4, ITGAM, ADORA2A, PDPN, MAPK8, DLX5, BRAF, ICAM1, CITED2, CEBPB, IL6, BMP4, VEGFA, ITGBL1, VCAM1, SPP1, EMID1, CSF1, NTRK2, MME, AMACR, FLT1, CXCL14, BMP6, DUSP1, ADAM12, PIK3CB	1050, 90865, 5167, 4254, 27250, 3684, 135, 10630, 5599, 1749, 673, 3383, 10370, 1051, 3569, 652, 7422, 9358, 7412, 6696, 129080, 1435, 4915, 4311, 23600, 2321, 9547, 654, 1843, 8038, 5291
Leukemia	C04.557.337	7.81716e-08	0	126	83.1589	2943	GATA3, CEBPA, STK24, HAPLN1, IDO1, DNM2, ARHGAP45, CSNK1E, NTF4, MKNK1, KITLG, LAIR1, PDCD4, LIMD1, HMGB1, PTPRD, CYP2J2, ST6GAL1, ITGAM, TSPAN7, SH2B3, ADORA2A, LEP, PDPN, PLEKHA2, DLX4, EMB, CXorf67, HMGB3, MAPK8, EPHA3, MGAT3, SPRED1, NQO1, NDRG1, MFAP5, KCTD12, COL14A1, FLNB, CRKL, CYBB, FZD1, SLCO2A1, LANCL2, PEG3, DSP, MIR210, GNG2, HNMT, CDK19, RBMS1, P4HA1, DLX5, KLF5, ZEB2, BRAF, MXI1, W…	2625, 1050, 8428, 1404, 3620, 1785, 23526, 1454, 4909, 8569, 4254, 3903, 27250, 8994, 3146, 5789, 1573, 6480, 3684, 7102, 10019, 135, 3952, 10630, 59339, 1748, 133418, 340602, 3149, 5599, 2042, 4248, 161742, 1728, 10397, 8076, 115207, 7373, 2317, 1399, 1536, 8321, 6578, 55915, 5178, 1832, 406992, 54331, 3176, 23097, 5937, 5033, 1749, 688, 9839, 673, 4601, 7472, 5028, 8553, 1947, 3383, 54210, 1037…
Prostatic Diseases	C12.294.565	7.91446e-08	0	149	103.927	3678	AQP1, GATA3, CEBPA, PLA2G16, STK24, IDO1, IL33, CADM3, DNM2, CSNK1E, NTF4, LOXL2, MKNK1, ENPP1, SARAF, KITLG, LZTS1, PDCD4, HMGB1, BACH1, CYP2J2, ITGAM, TSPAN7, MESDC2, FKBP1A, SH2B3, SMOX, SREBF1, LEP, PDPN, DLX4, INHBA, ELL2, ANXA4, EMB, CALM1, MEST, PTPRF, MAPK8, EPHA3, SPRED1, NQO1, NDRG1, MYO1B, UCA1, FLNB, CRKL, PRKD3, BASP1, CYBB, FZD1, EID1, PEG3, DSP, MIR210, PAM, RBMS1, P4HA1, DLX5, KLF…	358, 2625, 1050, 11145, 8428, 3620, 90865, 57863, 1785, 1454, 4909, 4017, 8569, 5167, 51669, 4254, 11178, 27250, 3146, 571, 1573, 3684, 7102, 23184, 2280, 10019, 54498, 6720, 3952, 10630, 1748, 3624, 22936, 307, 133418, 801, 4232, 5792, 5599, 2042, 161742, 1728, 10397, 4430, 652995, 2317, 1399, 23683, 10409, 1536, 8321, 23741, 5178, 1832, 406992, 5066, 5937, 5033, 1749, 688, 4281, 9839, 9076, 673…
Uterine Neoplasms	C13.351.500.852.762	7.98112e-08	0	126	83.1871	2944	GBE1, AQP1, GATA3, CEBPA, MORF4L2, STK24, IDO1, DNM2, HILPDA, LOXL2, KITLG, PDCD4, HMGB1, PTPRD, ST6GAL1, ITGAM, TSPAN7, SH2B3, SREBF1, LEP, PDPN, DLX4, INHBA, ANXA4, GORASP2, MEST, PTPRF, CXorf67, MAPK8, MGAT3, NQO1, NDRG1, BLCAP, KCTD12, LY6D, COL14A1, FLNB, CRKL, BASP1, CYBB, FZD1, SMUG1, PCDHA13, LANCL2, PEG3, DSP, MIR210, HNMT, CDK19, SIPA1L1, FSTL3, RBMS1, P4HA1, KLF5, LAMA5, ZEB2, CLDN1, B…	2632, 358, 2625, 1050, 9643, 8428, 3620, 1785, 29923, 4017, 4254, 27250, 3146, 5789, 6480, 3684, 7102, 10019, 6720, 3952, 10630, 1748, 3624, 307, 26003, 4232, 5792, 340602, 5599, 4248, 1728, 10397, 10904, 115207, 8581, 7373, 2317, 1399, 10409, 1536, 8321, 23583, 56136, 55915, 5178, 1832, 406992, 3176, 23097, 26037, 10272, 5937, 5033, 688, 3911, 9839, 9076, 673, 5118, 7472, 8553, 3383, 54206, 1037…
Puerperal Disorders	C13.703.844	8.21354e-08	0	60	29.6976	1051	IDO1, CADM3, NTF4, KITLG, CYTH4, HMGB1, ITGAM, SMOX, ADORA2A, SREBF1, LEP, FBN2, MEST, PTPRF, MAPK8, NQO1, BASP1, CYBB, PEG3, DSP, BRAF, WNT2, P2RY1, BHLHE40, ICAM1, APLN, CFI, PIK3R1, IL6, DKK3, PTGDS, KRT19, VEGFA, VCAM1, A2M, SPP1, MBD2, NRIP1, IGF2R, MAN1C1, PDE5A, IDS, INSR, FSCN1, CSF1, NTRK2, MME, SLC2A1, ENG, BCL6, CGA, F13A1, DUSP4, PLIN2, CYP11A1, FLT1, GCLM, CX3CR1, DUSP1, HSPA1B	3620, 57863, 4909, 4254, 27128, 3146, 3684, 54498, 135, 6720, 3952, 2201, 4232, 5792, 5599, 1728, 10409, 1536, 5178, 1832, 673, 7472, 5028, 8553, 3383, 8862, 3426, 5295, 3569, 27122, 5730, 3880, 7422, 7412, 2, 6696, 8932, 8204, 3482, 57134, 8654, 3423, 3643, 6624, 1435, 4915, 4311, 6513, 2022, 604, 1081, 2162, 1846, 123, 1583, 2321, 2730, 1524, 1843, 3304
Arteriosclerosis	C14.907.137.126	8.22362e-08	0	112	71.0651	2515	HEXB, AQP1, GATA3, CEBPA, IDO1, IL33, QPCT, DNM2, CSNK1E, NTF4, ENPP1, SASH1, KITLG, PDCD4, HMGB1, BACH1, PTPRD, CYP2J2, ST6GAL1, ITGAM, TSPAN7, FKBP1A, SH2B3, ADORA2A, SREBF1, LEP, PDPN, IRF2BP2, ANXA4, CALM1, ERO1A, PCDHA6, MEST, PTPRF, MAPK8, SPRED1, NQO1, LY6D, COL14A1, FLNB, CYBB, MIR210, RBMS1, DLX5, KLF5, PCOLCE, WNT2, TCF21, P2RY1, ICAM1, TREM1, ERRFI1, ENPP2, APLN, PIK3R1, CEBPB, ADGRA2,…	3074, 358, 2625, 1050, 3620, 90865, 25797, 1785, 1454, 4909, 5167, 23328, 4254, 27250, 3146, 571, 5789, 1573, 6480, 3684, 7102, 2280, 10019, 135, 6720, 3952, 10630, 359948, 307, 801, 30001, 56142, 4232, 5792, 5599, 161742, 1728, 8581, 7373, 2317, 1536, 406992, 5937, 1749, 688, 5118, 7472, 6943, 5028, 3383, 54210, 54206, 5168, 8862, 5295, 1051, 25960, 3569, 5730, 652, 55904, 693120, 9388, 8742, 79…
Cardiomyopathies	C14.280.238	8.34457e-08	0	87	50.3531	1782	GBE1, AQP1, GATA3, CEBPA, IDO1, IL33, DNM2, NTF4, LOXL2, MKNK1, ENPP1, KITLG, PDCD4, HMGB1, BACH1, FRMD4A, CYP2J2, ITGAM, FKBP1A, SH2B3, ADORA2A, SREBF1, LEP, FBN2, PTPRF, MAPK8, EPHA3, NQO1, CYBB, DSP, MIR210, HNMT, FSTL3, RBMS1, BRAF, WNT2, TCF21, P2RY1, ICAM1, TREM1, CITED2, APLN, PIK3R1, CEBPB, IL6, PTGDS, BMP4, TET3, TNFSF12, SLAMF1, MTHFD1L, LAMA2, VEGFA, VCAM1, GLA, A2M, SPP1, PLCB2, PDE5A…	2632, 358, 2625, 1050, 3620, 90865, 1785, 4909, 4017, 8569, 5167, 4254, 27250, 3146, 571, 55691, 1573, 3684, 2280, 10019, 135, 6720, 3952, 2201, 5792, 5599, 2042, 1728, 1536, 1832, 406992, 3176, 10272, 5937, 673, 7472, 6943, 5028, 3383, 54210, 10370, 8862, 5295, 1051, 3569, 5730, 652, 200424, 8742, 6504, 25902, 3908, 7422, 7412, 2717, 2, 6696, 5330, 8654, 3423, 3643, 1435, 4915, 4311, 2207, 6513,…
Skin Diseases	C16.320.850	8.91912e-08	0	85	48.8272	1728	GATA3, CEBPA, IDO1, IL33, COL8A2, LOXL2, ENPP1, KITLG, LAIR1, LZTS1, PDCD4, HMGB1, ITGAM, FKBP1A, SMOX, SREBF1, LEP, PDPN, CALM1, FBN2, PTPRF, MAPK8, SPRED1, NQO1, MFAP5, DOCK8, CYBB, LANCL2, DSP, DLX5, KLF5, MID1, ZEB2, CLDN1, BRAF, MXI1, PCOLCE, ICAM1, ERRFI1, NECTIN4, APLN, PIK3R1, CEBPB, IL6, DKK3, BMP4, CST6, SMARCB1, TNFSF12, SLAMF1, KRT19, SP3, LAMA2, VEGFA, VCAM1, GLA, MAFF, A2M, SPP1, CO…	2625, 1050, 3620, 90865, 1296, 4017, 5167, 4254, 3903, 11178, 27250, 3146, 3684, 2280, 54498, 6720, 3952, 10630, 801, 2201, 5792, 5599, 161742, 1728, 8076, 81704, 1536, 55915, 1832, 1749, 688, 4281, 9839, 9076, 673, 4601, 5118, 3383, 54206, 81607, 8862, 5295, 1051, 3569, 27122, 652, 1474, 6598, 8742, 6504, 3880, 6670, 3908, 7422, 7412, 2717, 23764, 2, 6696, 7464, 8654, 3423, 3643, 6624, 1435, 491…
Paranasal Sinus Diseases	C08.460.692, C09.603.692	8.95008e-08	0	39	15.4846	548	AQP1, GATA3, IDO1, IL33, KITLG, HMGB1, ST6GAL1, ITGAM, SMOX, LEP, PDPN, CALM1, MAPK8, DOCK8, BRAF, ICAM1, ENPP2, IL6, PTGDS, SMARCB1, KRT19, SP3, VEGFA, VCAM1, GLA, A2M, SPP1, CSF1, MME, SLC2A1, ENG, BCL6, F13A1, CYP11A1, FLT1, CXCL14, CX3CR1, ANG, DUSP1	358, 2625, 3620, 90865, 4254, 3146, 6480, 3684, 54498, 3952, 10630, 801, 5599, 81704, 673, 3383, 5168, 3569, 5730, 6598, 3880, 6670, 7422, 7412, 2717, 2, 6696, 1435, 4311, 6513, 2022, 604, 2162, 1583, 2321, 9547, 1524, 283, 1843
Bronchial Neoplasms	C04.588.894.797.520.109, C08.785.520.100	9.3648e-08	0	127	84.2891	2983	AQP1, GATA3, CEBPA, MORF4L2, IDO1, IL33, QPCT, NTF4, LOXL2, KITLG, LZTS1, PDCD4, LIMD1, HMGB1, BACH1, PTPRD, CYP2J2, ST6GAL1, ITGAM, FKBP1A, SREBF1, LEP, PDPN, DLX4, INHBA, ELL2, EMB, PTPRF, MAPK8, EPHA3, MGAT3, NQO1, NDRG1, UCA1, CRKL, PRKD3, BASP1, CYBB, FZD1, LANCL2, DSP, MIR210, PAM, RBMS1, DLX5, KLF5, ZEB2, CLDN1, BRAF, WNT2, TCF21, P2RY1, BHLHE40, EFNB1, ICAM1, ERRFI1, CITED2, ENPP2, MYOF, …	358, 2625, 1050, 9643, 3620, 90865, 25797, 4909, 4017, 4254, 11178, 27250, 8994, 3146, 571, 5789, 1573, 6480, 3684, 2280, 6720, 3952, 10630, 1748, 3624, 22936, 133418, 5792, 5599, 2042, 4248, 1728, 10397, 652995, 1399, 23683, 10409, 1536, 8321, 55915, 1832, 406992, 5066, 5937, 1749, 688, 9839, 9076, 673, 7472, 6943, 5028, 8553, 1947, 3383, 54206, 10370, 5168, 26509, 8862, 5295, 3623, 1051, 3569, …
Multiple Sclerosis	C20.111.258.250.500.200, C10.314.350.500, C10.114.375.500.600, C10.314.350.500.600, C10.114.375.500, C10.314.350.500.200, C10.114.375.500.200, C20.111.258.250.500.600, C20.111.258.250.500	9.39375e-08	0	71	37.9767	1344	AQP1, GATA3, HAPLN1, IDO1, IL33, QPCT, ARHGAP45, NTF4, KITLG, CYTH4, HMGB1, BACH1, PTPRD, ST6GAL1, ITGAM, SH2B3, ADORA2A, LEP, PDPN, IRF2BP2, MAPK8, MGAT3, NQO1, NDRG1, GPR17, FLNB, DOCK8, CYBB, MIR210, PAM, CLDN1, BHLHE40, ICAM1, ENPP2, PIK3R1, CEBPB, ADGRA2, IL6, PTGDS, BMP4, LIPG, TNFSF12, SLAMF1, SP3, LAP3, VEGFA, VCAM1, GLA, TNFSF12-TNFSF13, A2M, SPP1, PDE5A, FSCN1, CSF1, NTRK2, MME, ACKR2, …	358, 2625, 1404, 3620, 90865, 25797, 23526, 4909, 4254, 27128, 3146, 571, 5789, 6480, 3684, 10019, 135, 3952, 10630, 359948, 5599, 4248, 1728, 10397, 2840, 2317, 81704, 1536, 406992, 5066, 9076, 8553, 3383, 5168, 5295, 1051, 25960, 3569, 5730, 652, 9388, 8742, 6504, 6670, 51056, 7422, 7412, 2717, 407977, 2, 6696, 8654, 6624, 1435, 4915, 4311, 1238, 2207, 6513, 2022, 604, 23600, 2162, 5919, 2321, …
Biliary Tract Neoplasms	C06.130.320, C04.588.274.120, C06.301.120	9.49734e-08	0	61	30.5453	1081	AQP1, IDO1, IL33, NTF4, LOXL2, ENPP1, KITLG, PDCD4, HMGB1, ST6GAL1, ITGAM, LEP, PDPN, ANXA4, CALM1, MAPK8, EPHA3, MGAT3, NQO1, NDRG1, MFAP5, FZD1, PEG3, DSP, MIR210, ZEB2, BRAF, WNT2, P2RY1, ICAM1, CDO1, ERRFI1, ENPP2, NECTIN4, PIK3R1, INHA, CEBPB, IL6, BMP4, SMARCB1, KRT19, VEGFA, A2M, SPP1, MBD2, IGF2R, INSR, FSCN1, CSF1, SSTR1, MME, HTRA1, SLC2A1, BCL6, AMACR, CGA, F13A1, FLT1, CX3CR1, DUSP1, …	358, 3620, 90865, 4909, 4017, 5167, 4254, 27250, 3146, 6480, 3684, 3952, 10630, 307, 801, 5599, 2042, 4248, 1728, 10397, 8076, 8321, 5178, 1832, 406992, 9839, 673, 7472, 5028, 3383, 1036, 54206, 5168, 81607, 5295, 3623, 1051, 3569, 652, 6598, 3880, 7422, 2, 6696, 8932, 3482, 3643, 6624, 1435, 6751, 4311, 5654, 6513, 604, 23600, 1081, 2162, 2321, 1524, 1843, 8038
Craniopharyngioma	C04.557.580.625.200, C04.557.465.625.200	9.58546e-08	0	18	4.01242	142	KITLG, LEP, PDPN, CLDN1, BRAF, ICAM1, IL6, BMP4, SMARCB1, KRT19, VEGFA, SPP1, IGF2R, FSCN1, MME, SLC2A1, ENG, CGA	4254, 3952, 10630, 9076, 673, 3383, 3569, 652, 6598, 3880, 7422, 6696, 3482, 6624, 4311, 6513, 2022, 1081
Animal Diseases	C22	1.01317e-07	0	167	121.192	4289	GBE1, HEXB, AQP1, GATA3, CEBPA, STK24, HAPLN1, IDO1, IL33, DNM2, HILPDA, ARHGAP45, CSNK1E, NTF4, MKNK1, ENPP1, KITLG, CYTH4, LAIR1, LZTS1, LIMD1, HMGB1, PTPRD, CYP2J2, ST6GAL1, ITGAM, FKBP1A, SH2B3, CHN1, SMOX, ADORA2A, SREBF1, LEP, PDPN, PLEKHA2, DLX4, INHBA, EMB, CALM1, GORASP2, FBN2, MEST, PTPRF, CXorf67, MAPK8, EPHA3, MGAT3, SPRED1, NQO1, NDRG1, MFAP5, KCTD12, COL14A1, FLNB, CRKL, BASP1, ZCCH…	2632, 3074, 358, 2625, 1050, 8428, 1404, 3620, 90865, 1785, 29923, 23526, 1454, 4909, 8569, 5167, 4254, 27128, 3903, 11178, 8994, 3146, 5789, 1573, 6480, 3684, 2280, 10019, 1123, 54498, 135, 6720, 3952, 10630, 59339, 1748, 3624, 133418, 801, 26003, 2201, 4232, 5792, 340602, 5599, 2042, 4248, 161742, 1728, 10397, 8076, 115207, 7373, 2317, 1399, 10409, 54877, 1536, 8321, 6578, 55915, 5178, 1832, 40…
Carcinoma	C12.777.419.473.160, C08.785.520.100.220.500, C04.557.580.625.650.240.315, C04.557.465.625.650.240.325, C04.588.894.797.520.109.220.249, C13.351.937.820.535.160, C13.351.937.418.685.331, C04.557.470.200.025.305, C08.381.540.140.500, C04.557.465.200, C02.928.216, C04.557.470.200.450, C04.557.470.200.025.060.225, C13.351.937.418.875.200.124, C04.557.580.625.650.240, C06.689.667.625, C06.301.761.750…	1.0326e-07	0	123	80.8983	2863	AQP1, GATA3, CEBPA, MORF4L2, IDO1, IL33, QPCT, NTF4, LOXL2, KITLG, LZTS1, PDCD4, LIMD1, HMGB1, BACH1, PTPRD, CYP2J2, ST6GAL1, ITGAM, FKBP1A, SREBF1, LEP, PDPN, DLX4, INHBA, ELL2, EMB, PTPRF, MAPK8, EPHA3, MGAT3, NQO1, NDRG1, UCA1, CRKL, PRKD3, CYBB, FZD1, LANCL2, DSP, MIR210, PAM, RBMS1, KLF5, ZEB2, CLDN1, BRAF, WNT2, TCF21, P2RY1, BHLHE40, EFNB1, ICAM1, ERRFI1, CITED2, ENPP2, MYOF, APLN, PIK3R1,…	358, 2625, 1050, 9643, 3620, 90865, 25797, 4909, 4017, 4254, 11178, 27250, 8994, 3146, 571, 5789, 1573, 6480, 3684, 2280, 6720, 3952, 10630, 1748, 3624, 22936, 133418, 5792, 5599, 2042, 4248, 1728, 10397, 652995, 1399, 23683, 1536, 8321, 55915, 1832, 406992, 5066, 5937, 688, 9839, 9076, 673, 7472, 6943, 5028, 8553, 1947, 3383, 54206, 10370, 5168, 26509, 8862, 5295, 3623, 1051, 3569, 27122, 5730, …
Carcinoma	C04.557.470.590.415, C04.557.470.200.025.415	1.05429e-07	0	123	80.9266	2864	AQP1, GATA3, CEBPA, MORF4L2, IDO1, IL33, QPCT, NTF4, LOXL2, KITLG, LZTS1, PDCD4, LIMD1, HMGB1, BACH1, PTPRD, CYP2J2, ST6GAL1, ITGAM, FKBP1A, SREBF1, LEP, PDPN, DLX4, INHBA, ELL2, EMB, PTPRF, MAPK8, EPHA3, MGAT3, NQO1, NDRG1, UCA1, CRKL, PRKD3, CYBB, FZD1, LANCL2, DSP, MIR210, PAM, RBMS1, KLF5, ZEB2, CLDN1, BRAF, WNT2, TCF21, P2RY1, BHLHE40, EFNB1, ICAM1, ERRFI1, CITED2, ENPP2, MYOF, APLN, PIK3R1,…	358, 2625, 1050, 9643, 3620, 90865, 25797, 4909, 4017, 4254, 11178, 27250, 8994, 3146, 571, 5789, 1573, 6480, 3684, 2280, 6720, 3952, 10630, 1748, 3624, 22936, 133418, 5792, 5599, 2042, 4248, 1728, 10397, 652995, 1399, 23683, 1536, 8321, 55915, 1832, 406992, 5066, 5937, 688, 9839, 9076, 673, 7472, 6943, 5028, 8553, 1947, 3383, 54206, 10370, 5168, 26509, 8862, 5295, 3623, 1051, 3569, 27122, 5730, …
Carcinoma	C04.557.465.625.650.240, C04.557.470.200.025.370	1.09898e-07	0	123	80.9831	2866	AQP1, GATA3, CEBPA, MORF4L2, IDO1, IL33, QPCT, NTF4, LOXL2, KITLG, LZTS1, PDCD4, LIMD1, HMGB1, BACH1, PTPRD, CYP2J2, ST6GAL1, ITGAM, FKBP1A, SREBF1, LEP, PDPN, DLX4, INHBA, ELL2, EMB, PTPRF, MAPK8, EPHA3, MGAT3, NQO1, NDRG1, UCA1, CRKL, PRKD3, CYBB, FZD1, LANCL2, DSP, MIR210, PAM, RBMS1, KLF5, ZEB2, CLDN1, BRAF, WNT2, TCF21, P2RY1, BHLHE40, EFNB1, ICAM1, ERRFI1, CITED2, ENPP2, MYOF, APLN, PIK3R1,…	358, 2625, 1050, 9643, 3620, 90865, 25797, 4909, 4017, 4254, 11178, 27250, 8994, 3146, 571, 5789, 1573, 6480, 3684, 2280, 6720, 3952, 10630, 1748, 3624, 22936, 133418, 5792, 5599, 2042, 4248, 1728, 10397, 652995, 1399, 23683, 1536, 8321, 55915, 1832, 406992, 5066, 5937, 688, 9839, 9076, 673, 7472, 6943, 5028, 8553, 1947, 3383, 54206, 10370, 5168, 26509, 8862, 5295, 3623, 1051, 3569, 27122, 5730, …
Dyslipidemias	C18.452.584.500	1.15484e-07	0	71	38.1745	1351	AQP1, CEBPA, IDO1, DNM2, ENPP1, KITLG, LZTS1, HMGB1, CYP2J2, ITGAM, FKBP1A, SREBF1, LEP, PDPN, CALM1, MEST, PTPRF, MAPK8, LY6D, COL14A1, FLNB, CYBB, KLF5, MID1, TMEM176B, ICAM1, TREM1, ERRFI1, CITED2, ENPP2, APLN, PIK3R1, CEBPB, IL6, PTGDS, BMP4, MIR33B, LIPG, SP3, VEGFA, VCAM1, ARMS2, A2M, SDC2, SPP1, IGF2R, PDE5A, IDS, INSR, FSCN1, CSF1, NTRK2, MME, FCER1G, HTRA1, SLC2A1, ENG, BCL6, CGA, F13A1,…	358, 1050, 3620, 1785, 5167, 4254, 11178, 3146, 1573, 3684, 2280, 6720, 3952, 10630, 801, 4232, 5792, 5599, 8581, 7373, 2317, 1536, 688, 4281, 28959, 3383, 54210, 54206, 10370, 5168, 8862, 5295, 1051, 3569, 5730, 652, 693120, 9388, 6670, 7422, 7412, 387715, 2, 6383, 6696, 3482, 8654, 3423, 3643, 6624, 1435, 4915, 4311, 2207, 5654, 6513, 2022, 604, 1081, 2162, 5919, 123, 1583, 2321, 23129, 949, 15…
Prostatic Neoplasms	C12.294.565.625.500, C04.588.945.440.770, C12.758.409.750.500, C12.294.260.750, C12.294.565.625, C12.758.409.750, C12.294.260.750.500, C04.588.945.440.770.500	1.18508e-07	0	147	102.684	3634	AQP1, GATA3, CEBPA, PLA2G16, STK24, IDO1, IL33, CADM3, DNM2, CSNK1E, NTF4, LOXL2, MKNK1, ENPP1, SARAF, KITLG, LZTS1, PDCD4, HMGB1, BACH1, CYP2J2, ITGAM, TSPAN7, MESDC2, FKBP1A, SH2B3, SMOX, SREBF1, LEP, PDPN, DLX4, INHBA, ELL2, ANXA4, EMB, CALM1, MEST, PTPRF, MAPK8, EPHA3, SPRED1, NQO1, NDRG1, MYO1B, UCA1, FLNB, CRKL, PRKD3, BASP1, CYBB, FZD1, EID1, PEG3, DSP, MIR210, PAM, RBMS1, P4HA1, DLX5, KLF…	358, 2625, 1050, 11145, 8428, 3620, 90865, 57863, 1785, 1454, 4909, 4017, 8569, 5167, 51669, 4254, 11178, 27250, 3146, 571, 1573, 3684, 7102, 23184, 2280, 10019, 54498, 6720, 3952, 10630, 1748, 3624, 22936, 307, 133418, 801, 4232, 5792, 5599, 2042, 161742, 1728, 10397, 4430, 652995, 2317, 1399, 23683, 10409, 1536, 8321, 23741, 5178, 1832, 406992, 5066, 5937, 5033, 1749, 688, 4281, 9839, 673, 4601…
Cerebral Ventricle Neoplasms	C10.551.240.250.200, C04.588.614.250.195.205, C10.228.140.211.280	1.21003e-07	0	38	15.0325	532	HEXB, AQP1, GATA3, CEBPA, IDO1, KITLG, PDCD4, HMGB1, ITGAM, PDPN, MAPK8, NQO1, NDRG1, DSP, CDK19, ZEB2, BRAF, ICAM1, CEBPB, IL6, PTGDS, BMP4, SMARCB1, GRHL1, KRT19, SP3, VEGFA, SPP1, FGF22, INSR, MME, ACKR2, SLC2A1, ENG, BCL6, F13A1, FLT1, CXCL14	3074, 358, 2625, 1050, 3620, 4254, 27250, 3146, 3684, 10630, 5599, 1728, 10397, 1832, 23097, 9839, 673, 3383, 1051, 3569, 5730, 652, 6598, 29841, 3880, 6670, 7422, 6696, 27006, 3643, 4311, 1238, 6513, 2022, 604, 2162, 2321, 9547
Cardiovascular Diseases	C14	1.27814e-07	0	221	175.671	6217	GBE1, HEXB, AQP1, GATA3, CEBPA, PLA2G16, STK24, HAPLN1, IDO1, PHYHIP, IL33, QPCT, DNM2, HILPDA, ARHGAP45, CSNK1E, COL8A2, NTF4, LOXL2, MKNK1, ENPP1, SASH1, KITLG, CYTH4, LAIR1, LZTS1, PDCD4, HMGB1, BACH1, FRMD4A, PTPRD, CYP2J2, ST6GAL1, ITGAM, PRDM6, TSPAN7, GSE1, FKBP1A, SH2B3, SMOX, ADORA2A, SREBF1, LEP, PDPN, INHBA, IRF2BP2, ELL2, ANXA4, EMB, CALM1, ERO1A, PCDHA6, GORASP2, FBN2, MEST, PTPRF, A…	2632, 3074, 358, 2625, 1050, 11145, 8428, 1404, 3620, 9796, 90865, 25797, 1785, 29923, 23526, 1454, 1296, 4909, 4017, 8569, 5167, 23328, 4254, 27128, 3903, 11178, 27250, 3146, 571, 55691, 5789, 1573, 6480, 3684, 93166, 7102, 23199, 2280, 10019, 54498, 135, 6720, 3952, 10630, 3624, 359948, 22936, 307, 133418, 801, 30001, 56142, 26003, 2201, 4232, 5792, 9508, 5599, 2042, 4248, 161742, 1728, 10397, …
Glioma	C04.557.580.625.600.380, C04.557.465.625.600.380, C04.557.470.670.380	1.3045e-07	0	145	100.989	3574	AQP1, GATA3, CEBPA, STK24, IDO1, IL33, QPCT, CADM3, DNM2, HILPDA, CSNK1E, NTF4, MKNK1, ENPP1, SASH1, KITLG, PDCD4, HMGB1, PTPRD, CYP2J2, ST6GAL1, ITGAM, TSPAN7, FKBP1A, SMOX, ADORA2A, SREBF1, LEP, PDPN, TMEM45A, IRF2BP2, CALM1, ERO1A, FBN2, MEST, PTPRF, ACSS1, MAPK8, EPHA3, MGAT3, SPRED1, NQO1, NDRG1, GPR17, MFAP5, FLNB, CRKL, DOCK8, CYBB, FZD1, SMUG1, PCDHA13, PEG3, DSP, MIR210, PAM, RBMS1, KLF5…	358, 2625, 1050, 8428, 3620, 90865, 25797, 57863, 1785, 29923, 1454, 4909, 8569, 5167, 23328, 4254, 27250, 3146, 5789, 1573, 6480, 3684, 7102, 2280, 54498, 135, 6720, 3952, 10630, 55076, 359948, 801, 30001, 2201, 4232, 5792, 84532, 5599, 2042, 4248, 161742, 1728, 10397, 2840, 8076, 2317, 1399, 81704, 1536, 8321, 23583, 56136, 5178, 1832, 406992, 5066, 5937, 688, 9839, 9076, 673, 4601, 7472, 5028,…
Carcinoma	C08.785.520.100.220, C04.588.894.797.520.109.220, C08.381.540.140	1.33341e-07	0	126	83.8935	2969	AQP1, GATA3, CEBPA, MORF4L2, IDO1, IL33, QPCT, NTF4, LOXL2, KITLG, LZTS1, PDCD4, LIMD1, HMGB1, BACH1, PTPRD, CYP2J2, ST6GAL1, ITGAM, FKBP1A, SREBF1, LEP, PDPN, DLX4, INHBA, ELL2, EMB, PTPRF, MAPK8, EPHA3, MGAT3, NQO1, NDRG1, UCA1, CRKL, PRKD3, CYBB, FZD1, LANCL2, DSP, MIR210, PAM, RBMS1, DLX5, KLF5, ZEB2, CLDN1, BRAF, WNT2, TCF21, P2RY1, BHLHE40, EFNB1, ICAM1, ERRFI1, CITED2, ENPP2, MYOF, APLN, P…	358, 2625, 1050, 9643, 3620, 90865, 25797, 4909, 4017, 4254, 11178, 27250, 8994, 3146, 571, 5789, 1573, 6480, 3684, 2280, 6720, 3952, 10630, 1748, 3624, 22936, 133418, 5792, 5599, 2042, 4248, 1728, 10397, 652995, 1399, 23683, 1536, 8321, 55915, 1832, 406992, 5066, 5937, 1749, 688, 9839, 9076, 673, 7472, 6943, 5028, 8553, 1947, 3383, 54206, 10370, 5168, 26509, 8862, 5295, 3623, 1051, 3569, 27122, …
Urogenital Neoplasms	C12.758	1.34922e-07	0	193	147.047	5204	AQP1, GATA3, CEBPA, MORF4L2, PLA2G16, STK24, HAPLN1, IDO1, IL33, QPCT, CADM3, DNM2, HILPDA, CSNK1E, NTF4, LOXL2, MKNK1, ENPP1, SARAF, KITLG, LZTS1, PDCD4, LIMD1, HMGB1, BACH1, PTPRD, CYP2J2, ST6GAL1, ITGAM, PRDM6, TSPAN7, MESDC2, FKBP1A, SH2B3, SMOX, SREBF1, LEP, PDPN, DLX4, TMEM45A, INHBA, ELL2, ANXA4, EMB, CALM1, EFHD1, FBN2, MEST, PTPRF, HMGB3, MAPK8, EPHA3, MGAT3, SPRED1, NQO1, NDRG1, MYO1B, …	358, 2625, 1050, 9643, 11145, 8428, 1404, 3620, 90865, 25797, 57863, 1785, 29923, 1454, 4909, 4017, 8569, 5167, 51669, 4254, 11178, 27250, 8994, 3146, 571, 5789, 1573, 6480, 3684, 93166, 7102, 23184, 2280, 10019, 54498, 6720, 3952, 10630, 1748, 55076, 3624, 22936, 307, 133418, 801, 80303, 2201, 4232, 5792, 3149, 5599, 2042, 4248, 161742, 1728, 10397, 4430, 10904, 8581, 652995, 2317, 1399, 23683, …
Teratoma	C04.557.465.910	1.34968e-07	0	43	18.3102	648	IDO1, KITLG, MESDC2, LEP, PDPN, EMB, FBN2, MEST, MAPK8, PEG3, DSP, ZEB2, BRAF, ICAM1, ENPP2, APLN, INHA, CEBPB, IL6, DKK3, BMP4, SMARCB1, KRT19, SP3, LAMA2, VEGFA, VCAM1, A2M, SPP1, IGF2R, CORO2A, CSF1, SPTLC3, NTRK2, MME, SLC2A1, ENG, BCL6, AMACR, CGA, PLIN2, CYP11A1, FLT1	3620, 4254, 23184, 3952, 10630, 133418, 2201, 4232, 5599, 5178, 1832, 9839, 673, 3383, 5168, 8862, 3623, 1051, 3569, 27122, 652, 6598, 3880, 6670, 3908, 7422, 7412, 2, 6696, 3482, 7464, 1435, 55304, 4915, 4311, 6513, 2022, 604, 23600, 1081, 123, 1583, 2321
Carcinoma	C04.557.470.200.400, C04.557.470.700.400	1.35108e-07	0	123	81.2657	2876	AQP1, GATA3, CEBPA, MORF4L2, IDO1, IL33, QPCT, NTF4, LOXL2, KITLG, LZTS1, PDCD4, LIMD1, HMGB1, BACH1, PTPRD, CYP2J2, ST6GAL1, ITGAM, FKBP1A, SREBF1, LEP, PDPN, DLX4, INHBA, ELL2, EMB, PTPRF, MAPK8, EPHA3, MGAT3, NQO1, NDRG1, UCA1, CRKL, PRKD3, CYBB, FZD1, LANCL2, DSP, MIR210, PAM, RBMS1, KLF5, ZEB2, CLDN1, BRAF, WNT2, TCF21, P2RY1, BHLHE40, EFNB1, ICAM1, ERRFI1, CITED2, ENPP2, MYOF, APLN, PIK3R1,…	358, 2625, 1050, 9643, 3620, 90865, 25797, 4909, 4017, 4254, 11178, 27250, 8994, 3146, 571, 5789, 1573, 6480, 3684, 2280, 6720, 3952, 10630, 1748, 3624, 22936, 133418, 5792, 5599, 2042, 4248, 1728, 10397, 652995, 1399, 23683, 1536, 8321, 55915, 1832, 406992, 5066, 5937, 688, 9839, 9076, 673, 7472, 6943, 5028, 8553, 1947, 3383, 54206, 10370, 5168, 26509, 8862, 5295, 3623, 1051, 3569, 27122, 5730, …
Demyelinating Diseases	C10.314	1.36827e-07	0	83	47.697	1688	GBE1, AQP1, GATA3, HAPLN1, IDO1, IL33, QPCT, DNM2, ARHGAP45, NTF4, KITLG, CYTH4, HMGB1, BACH1, PTPRD, ST6GAL1, ITGAM, SH2B3, ADORA2A, SREBF1, LEP, PDPN, IRF2BP2, MAPK8, MGAT3, NQO1, NDRG1, GPR17, FLNB, DOCK8, CYBB, MIR210, PAM, CLDN1, BHLHE40, ICAM1, TREM1, ENPP2, PIK3R1, CEBPB, ADGRA2, IL6, PTGDS, BMP4, LIPG, TNFSF12, SLAMF1, SP3, LAP3, LAMA2, VEGFA, VCAM1, GLA, TNFSF12-TNFSF13, A2M, SPP1, GPR34…	2632, 358, 2625, 1404, 3620, 90865, 25797, 1785, 23526, 4909, 4254, 27128, 3146, 571, 5789, 6480, 3684, 10019, 135, 6720, 3952, 10630, 359948, 5599, 4248, 1728, 10397, 2840, 2317, 81704, 1536, 406992, 5066, 9076, 8553, 3383, 54210, 5168, 5295, 1051, 25960, 3569, 5730, 652, 9388, 8742, 6504, 6670, 51056, 3908, 7422, 7412, 2717, 407977, 2, 6696, 2857, 3482, 8654, 6624, 1435, 4915, 4311, 1238, 2207,…
Diabetes Mellitus	C18.452.394.750	1.37071e-07	0	80	45.3234	1604	AQP1, GATA3, CEBPA, STK24, IDO1, FOXJ3, IL33, COL8A2, NTF4, ENPP1, KITLG, HMGB1, BACH1, PTPRD, ITGAM, FKBP1A, SH2B3, SMOX, ADORA2A, SREBF1, LEP, PDPN, ZIM2, CALM1, MEST, PTPRF, MAPK8, NQO1, FLNB, CYBB, SLCO2A1, PEG3, DLX5, CLDN1, BRAF, WNT2, P2RY1, EFNB1, ICAM1, ENPP2, APLN, CFI, PIK3R1, INHA, CEBPB, IL6, PTGDS, BMP4, LIPG, KRT19, STEAP4, SP3, LAMA2, VEGFA, VCAM1, MAFF, A2M, SPP1, NRIP1, IGF2R, P…	358, 2625, 1050, 8428, 3620, 22887, 90865, 1296, 4909, 5167, 4254, 3146, 571, 5789, 3684, 2280, 10019, 54498, 135, 6720, 3952, 10630, 23619, 801, 4232, 5792, 5599, 1728, 2317, 1536, 6578, 5178, 1749, 9076, 673, 7472, 5028, 1947, 3383, 5168, 8862, 3426, 5295, 3623, 1051, 3569, 5730, 652, 9388, 3880, 79689, 6670, 3908, 7422, 7412, 23764, 2, 6696, 8204, 3482, 8654, 3423, 3643, 6624, 1435, 4311, 1238…
Heart Valve Diseases	C14.280.484	1.38689e-07	0	51	23.7355	840	CEBPA, HAPLN1, IL33, NTF4, ENPP1, LZTS1, PDCD4, HMGB1, CYP2J2, ITGAM, FKBP1A, ADORA2A, SREBF1, LEP, PTPRF, MAPK8, CYBB, EID1, MIR210, DLX5, BRAF, PCOLCE, ICAM1, ENPP2, APLN, PIK3R1, IL6, DKK3, BMP4, LIPG, SMARCB1, VEGFA, VCAM1, GLA, ARMS2, SPP1, SPX, OBSCN, PDE5A, IDS, INSR, FSCN1, CSF1, MME, SLC2A1, MXD1, RARRES2, FLT1, SCARB1, CX3CR1, BMP6	1050, 1404, 90865, 4909, 5167, 11178, 27250, 3146, 1573, 3684, 2280, 135, 6720, 3952, 5792, 5599, 1536, 23741, 406992, 1749, 673, 5118, 3383, 5168, 8862, 5295, 3569, 27122, 652, 9388, 6598, 7422, 7412, 2717, 387715, 6696, 80763, 84033, 8654, 3423, 3643, 6624, 1435, 4311, 6513, 4084, 5919, 2321, 949, 1524, 654
Osteosarcoma	C04.557.450.795.620, C04.557.450.565.575.650	1.40909e-07	0	98	59.932	2121	AQP1, GATA3, CEBPA, PLA2G16, STK24, IDO1, DNM2, CSNK1E, NTF4, ENPP1, SASH1, KITLG, LZTS1, PDCD4, HMGB1, PTPRD, ST6GAL1, ITGAM, SREBF1, LEP, PDPN, FBN2, MEST, PTPRF, CXorf67, MAPK8, EPHA3, NQO1, NDRG1, MYO1B, BLCAP, KCTD12, COL14A1, CYBB, FZD1, SLCO2A1, EID1, LANCL2, PEG3, DSP, MIR210, P4HA1, DLX5, ZEB2, CLDN1, BRAF, PCOLCE, P2RY1, BHLHE40, EFNB1, ICAM1, ERRFI1, CITED2, ENPP2, PIK3R1, INHA, CEBPB,…	358, 2625, 1050, 11145, 8428, 3620, 1785, 1454, 4909, 5167, 23328, 4254, 11178, 27250, 3146, 5789, 6480, 3684, 6720, 3952, 10630, 2201, 4232, 5792, 340602, 5599, 2042, 1728, 10397, 4430, 10904, 115207, 7373, 1536, 8321, 6578, 23741, 55915, 5178, 1832, 406992, 5033, 1749, 9839, 9076, 673, 5118, 5028, 8553, 1947, 3383, 54206, 10370, 5168, 5295, 3623, 1051, 3569, 27122, 652, 693120, 6598, 3880, 6670…
Skin Diseases	C18.452.880, C17.800.849	1.43544e-07	0	59	29.4433	1042	GATA3, CEBPA, IDO1, IL33, LOXL2, ENPP1, KITLG, PDCD4, HMGB1, ITGAM, FKBP1A, SREBF1, LEP, PDPN, CALM1, FBN2, MAPK8, NQO1, DOCK8, DSP, CLDN1, BRAF, MXI1, ICAM1, ERRFI1, APLN, PIK3R1, CEBPB, IL6, BMP4, CST6, SMARCB1, TNFSF12, SLAMF1, KRT19, VEGFA, VCAM1, GLA, MAFF, A2M, SPP1, CORO2A, PDE5A, IDS, INSR, FSCN1, CSF1, MME, SLC2A1, ENG, BCL6, CGA, F13A1, RARRES2, PLIN2, FLT1, GCLM, ANG, DUSP1	2625, 1050, 3620, 90865, 4017, 5167, 4254, 27250, 3146, 3684, 2280, 6720, 3952, 10630, 801, 2201, 5599, 1728, 81704, 1832, 9076, 673, 4601, 3383, 54206, 8862, 5295, 1051, 3569, 652, 1474, 6598, 8742, 6504, 3880, 7422, 7412, 2717, 23764, 2, 6696, 7464, 8654, 3423, 3643, 6624, 1435, 4311, 6513, 2022, 604, 1081, 2162, 5919, 123, 2321, 2730, 283, 1843
Intraabdominal Infections	C01.539.463	1.43565e-07	0	46	20.3447	720	AQP1, GATA3, CEBPA, IDO1, IL33, ENPP1, KITLG, HMGB1, ST6GAL1, ITGAM, ADORA2A, SREBF1, LEP, PDPN, IRF2BP2, PTPRF, MAPK8, SPRED1, CYBB, TCF21, P2RY1, ICAM1, TREM1, CEBPB, IL6, TNFSF12, SLAMF1, VEGFA, VCAM1, A2M, SPP1, SPX, PLCB2, CORO2A, AMD1, CSF1, MME, ACKR2, FCER1G, CGA, F13A1, RARRES2, DUSP4, FLT1, CX3CR1, DUSP1	358, 2625, 1050, 3620, 90865, 5167, 4254, 3146, 6480, 3684, 135, 6720, 3952, 10630, 359948, 5792, 5599, 161742, 1536, 6943, 5028, 3383, 54210, 1051, 3569, 8742, 6504, 7422, 7412, 2, 6696, 80763, 5330, 7464, 262, 1435, 4311, 1238, 2207, 1081, 2162, 5919, 1846, 2321, 1524, 1843
Polyomavirus Infections	C02.256.721	1.46164e-07	0	124	82.2547	2911	AQP1, GATA3, CEBPA, MORF4L2, IDO1, IL33, QPCT, NTF4, LOXL2, KITLG, LZTS1, PDCD4, LIMD1, HMGB1, BACH1, PTPRD, CYP2J2, ST6GAL1, ITGAM, FKBP1A, SREBF1, LEP, PDPN, DLX4, INHBA, ELL2, EMB, PTPRF, MAPK8, EPHA3, MGAT3, NQO1, NDRG1, UCA1, CRKL, PRKD3, DOCK8, CYBB, FZD1, LANCL2, DSP, MIR210, PAM, RBMS1, KLF5, ZEB2, CLDN1, BRAF, WNT2, TCF21, P2RY1, BHLHE40, EFNB1, ICAM1, ERRFI1, CITED2, ENPP2, MYOF, APLN, …	358, 2625, 1050, 9643, 3620, 90865, 25797, 4909, 4017, 4254, 11178, 27250, 8994, 3146, 571, 5789, 1573, 6480, 3684, 2280, 6720, 3952, 10630, 1748, 3624, 22936, 133418, 5792, 5599, 2042, 4248, 1728, 10397, 652995, 1399, 23683, 81704, 1536, 8321, 55915, 1832, 406992, 5066, 5937, 688, 9839, 9076, 673, 7472, 6943, 5028, 8553, 1947, 3383, 54206, 10370, 5168, 26509, 8862, 5295, 3623, 1051, 3569, 27122,…
Carcinoma	C04.557.470.200.025.290	1.49704e-07	0	123	81.407	2881	AQP1, GATA3, CEBPA, MORF4L2, IDO1, IL33, QPCT, NTF4, LOXL2, KITLG, LZTS1, PDCD4, LIMD1, HMGB1, BACH1, PTPRD, CYP2J2, ST6GAL1, ITGAM, FKBP1A, SREBF1, LEP, PDPN, DLX4, INHBA, ELL2, EMB, PTPRF, MAPK8, EPHA3, MGAT3, NQO1, NDRG1, UCA1, CRKL, PRKD3, CYBB, FZD1, LANCL2, DSP, MIR210, PAM, RBMS1, KLF5, ZEB2, CLDN1, BRAF, WNT2, TCF21, P2RY1, BHLHE40, EFNB1, ICAM1, ERRFI1, CITED2, ENPP2, MYOF, APLN, PIK3R1,…	358, 2625, 1050, 9643, 3620, 90865, 25797, 4909, 4017, 4254, 11178, 27250, 8994, 3146, 571, 5789, 1573, 6480, 3684, 2280, 6720, 3952, 10630, 1748, 3624, 22936, 133418, 5792, 5599, 2042, 4248, 1728, 10397, 652995, 1399, 23683, 1536, 8321, 55915, 1832, 406992, 5066, 5937, 688, 9839, 9076, 673, 7472, 6943, 5028, 8553, 1947, 3383, 54206, 10370, 5168, 26509, 8862, 5295, 3623, 1051, 3569, 27122, 5730, …
Bile Duct Neoplasms	C06.301.120.250, C04.588.274.120.250, C06.130.120.120, C06.130.320.120	1.55123e-07	0	51	23.8202	843	AQP1, IL33, LOXL2, ENPP1, KITLG, PDCD4, HMGB1, ST6GAL1, ITGAM, LEP, PDPN, CALM1, MAPK8, EPHA3, MGAT3, NQO1, NDRG1, MFAP5, PEG3, DSP, MIR210, BRAF, WNT2, P2RY1, ICAM1, CDO1, ERRFI1, ENPP2, PIK3R1, CEBPB, IL6, BMP4, SMARCB1, KRT19, VEGFA, A2M, SPP1, MBD2, IGF2R, INSR, FSCN1, CSF1, MME, SLC2A1, AMACR, CGA, F13A1, FLT1, CX3CR1, DUSP1, ADAM12	358, 90865, 4017, 5167, 4254, 27250, 3146, 6480, 3684, 3952, 10630, 801, 5599, 2042, 4248, 1728, 10397, 8076, 5178, 1832, 406992, 673, 7472, 5028, 3383, 1036, 54206, 5168, 5295, 1051, 3569, 652, 6598, 3880, 7422, 2, 6696, 8932, 3482, 3643, 6624, 1435, 4311, 6513, 23600, 1081, 2162, 2321, 1524, 1843, 8038
Macular Degeneration	C11.768.585.439	1.55931e-07	0	48	21.7575	770	AQP1, IL33, COL8A2, NTF4, KITLG, LZTS1, HMGB1, ITGAM, TSPAN7, LEP, FBN2, MAPK8, NQO1, FLNB, SMUG1, CLDN1, BRAF, ICAM1, CFI, PIK3R1, IL6, DKK3, BMP4, SP3, PLEKHA1, VEGFA, VCAM1, ARMS2, A2M, SPP1, IGF2R, AMD1, INSR, FSCN1, FCER1G, HTRA1, SLC2A1, SLC16A3, ENG, F13A1, FLT1, CXCL14, SCARB1, GCLM, CX3CR1, BMP6, ANG, HSPA1B	358, 90865, 1296, 4909, 4254, 11178, 3146, 3684, 7102, 3952, 2201, 5599, 1728, 2317, 23583, 9076, 673, 3383, 3426, 5295, 3569, 27122, 652, 6670, 59338, 7422, 7412, 387715, 2, 6696, 3482, 262, 3643, 6624, 2207, 5654, 6513, 9123, 2022, 2162, 2321, 9547, 949, 2730, 1524, 654, 283, 3304
Carcinoma	C04.588.274.761.500, C19.344.421.500, C06.689.667.500, C06.301.761.500, C04.588.322.475.500	1.55955e-07	0	123	81.4635	2883	AQP1, GATA3, CEBPA, MORF4L2, IDO1, IL33, QPCT, NTF4, LOXL2, KITLG, LZTS1, PDCD4, LIMD1, HMGB1, BACH1, PTPRD, CYP2J2, ST6GAL1, ITGAM, FKBP1A, SREBF1, LEP, PDPN, DLX4, INHBA, ELL2, EMB, PTPRF, MAPK8, EPHA3, MGAT3, NQO1, NDRG1, UCA1, CRKL, PRKD3, CYBB, FZD1, LANCL2, DSP, MIR210, PAM, RBMS1, KLF5, ZEB2, CLDN1, BRAF, WNT2, TCF21, P2RY1, BHLHE40, EFNB1, ICAM1, ERRFI1, CITED2, ENPP2, MYOF, APLN, PIK3R1,…	358, 2625, 1050, 9643, 3620, 90865, 25797, 4909, 4017, 4254, 11178, 27250, 8994, 3146, 571, 5789, 1573, 6480, 3684, 2280, 6720, 3952, 10630, 1748, 3624, 22936, 133418, 5792, 5599, 2042, 4248, 1728, 10397, 652995, 1399, 23683, 1536, 8321, 55915, 1832, 406992, 5066, 5937, 688, 9839, 9076, 673, 7472, 6943, 5028, 8553, 1947, 3383, 54206, 10370, 5168, 26509, 8862, 5295, 3623, 1051, 3569, 27122, 5730, …
Neoplasms	C04.557.450.565.575	1.57313e-07	0	193	147.301	5213	HEXB, AQP1, GATA3, CEBPA, PLA2G16, STK24, HAPLN1, IDO1, FOXJ3, IL33, CADM3, DNM2, HILPDA, ARHGAP45, CSNK1E, NTF4, LOXL2, MKNK1, ENPP1, SASH1, KITLG, LAIR1, LZTS1, PDCD4, LIMD1, HMGB1, BACH1, PTPRD, CYP2J2, ST6GAL1, ITGAM, TSPAN7, FKBP1A, SH2B3, SMOX, ADORA2A, SREBF1, LEP, PDPN, DLX4, INHBA, ANXA4, EMB, CALM1, FBN2, MEST, PTPRF, CXorf67, ACSS1, HMGB3, MAPK8, EPHA3, MGAT3, SPRED1, NQO1, NDRG1, GPR1…	3074, 358, 2625, 1050, 11145, 8428, 1404, 3620, 22887, 90865, 57863, 1785, 29923, 23526, 1454, 4909, 4017, 8569, 5167, 23328, 4254, 3903, 11178, 27250, 8994, 3146, 571, 5789, 1573, 6480, 3684, 7102, 2280, 10019, 54498, 135, 6720, 3952, 10630, 1748, 3624, 307, 133418, 801, 2201, 4232, 5792, 340602, 84532, 3149, 5599, 2042, 4248, 161742, 1728, 10397, 2840, 4430, 10904, 115207, 8581, 7373, 2317, 139…
Nephritis	C12.777.419.570, C13.351.968.419.570	1.60338e-07	0	61	30.9974	1097	AQP1, GATA3, CEBPA, IDO1, IL33, MKNK1, KITLG, HMGB1, CYP2J2, ITGAM, FKBP1A, SH2B3, ADORA2A, SREBF1, LEP, PDPN, PLEKHA2, EMB, MAPK8, NQO1, CYBB, RBMS1, KLF5, CLDN1, MXI1, P2RY1, BHLHE40, ICAM1, TREM1, APLN, CFI, CEBPB, IL6, PTGDS, BMP4, TNFSF12, SLAMF1, SP3, PLEKHA1, VEGFA, VCAM1, GLA, A2M, SPP1, PDE5A, INSR, CSF1, MME, ACKR2, FCER1G, SLC2A1, ENG, BCL6, F13A1, RARRES2, FLT1, GCLM, CX3CR1, TFAP2A, …	358, 2625, 1050, 3620, 90865, 8569, 4254, 3146, 1573, 3684, 2280, 10019, 135, 6720, 3952, 10630, 59339, 133418, 5599, 1728, 1536, 5937, 688, 9076, 4601, 5028, 8553, 3383, 54210, 8862, 3426, 1051, 3569, 5730, 652, 8742, 6504, 6670, 59338, 7422, 7412, 2717, 2, 6696, 8654, 3643, 1435, 4311, 1238, 2207, 6513, 2022, 604, 2162, 5919, 2321, 2730, 1524, 7020, 1843, 8038
Cranial Nerve Neoplasms	C04.588.614.300, C04.588.614.596.240	1.6284e-07	0	19	4.60581	163	NTF4, ITGAM, PDPN, MAPK8, DSP, BRAF, IL6, PTGDS, SMARCB1, KRT19, VEGFA, SPP1, NTRK2, MME, SLC2A1, ENG, F13A1, FLT1, CX3CR1	4909, 3684, 10630, 5599, 1832, 673, 3569, 5730, 6598, 3880, 7422, 6696, 4915, 4311, 6513, 2022, 2162, 2321, 1524
Kidney Diseases	C12.777.419, C13.351.968.419	1.65543e-07	0	193	147.386	5216	HEXB, AQP1, GATA3, CEBPA, MORF4L2, STK24, HAPLN1, IDO1, IL33, QPCT, DNM2, HILPDA, CSNK1E, COL8A2, NTF4, LOXL2, MKNK1, ENPP1, KITLG, LZTS1, PDCD4, LIMD1, HMGB1, BACH1, PTPRD, CYP2J2, ST6GAL1, ITGAM, TSPAN7, FKBP1A, SH2B3, SMOX, ADORA2A, SREBF1, LEP, PDPN, PLEKHA2, DLX4, TMEM45A, INHBA, ELL2, ANXA4, EMB, CALM1, ERO1A, EFHD1, FBN2, MEST, PTPRF, MAPK8, EPHA3, MGAT3, NQO1, NDRG1, BLCAP, LY6D, COL14A1,…	3074, 358, 2625, 1050, 9643, 8428, 1404, 3620, 90865, 25797, 1785, 29923, 1454, 1296, 4909, 4017, 8569, 5167, 4254, 11178, 27250, 8994, 3146, 571, 5789, 1573, 6480, 3684, 7102, 2280, 10019, 54498, 135, 6720, 3952, 10630, 59339, 1748, 55076, 3624, 22936, 307, 133418, 801, 30001, 80303, 2201, 4232, 5792, 5599, 2042, 4248, 1728, 10397, 10904, 8581, 7373, 652995, 2317, 1399, 23683, 9110, 10409, 1536,…
Alcohol-Induced Disorders	C25.775.100.087	1.67722e-07	0	116	75.4448	2670	GBE1, AQP1, GATA3, CEBPA, STK24, IDO1, IL33, DNM2, HILPDA, NTF4, LOXL2, MKNK1, ENPP1, KITLG, LAIR1, PDCD4, HMGB1, ST6GAL1, ITGAM, SH2B3, CHN1, SMOX, ADORA2A, SREBF1, LEP, PDPN, ANXA4, ERO1A, MAPK8, MGAT3, NQO1, NDRG1, LY6D, COL14A1, CYBB, FZD1, SLCO2A1, EID1, PEG3, MIR210, FSTL3, RBMS1, KLF5, ZEB2, CLDN1, BRAF, PCOLCE, WNT2, KCNC4, ICAM1, TREM1, CDO1, ENPP2, APLN, PIK3R1, INHA, CEBPB, IL6, DKK3, …	2632, 358, 2625, 1050, 8428, 3620, 90865, 1785, 29923, 4909, 4017, 8569, 5167, 4254, 3903, 27250, 3146, 6480, 3684, 10019, 1123, 54498, 135, 6720, 3952, 10630, 307, 30001, 5599, 4248, 1728, 10397, 8581, 7373, 1536, 8321, 6578, 23741, 5178, 406992, 10272, 5937, 688, 9839, 9076, 673, 5118, 7472, 3749, 3383, 54210, 1036, 5168, 8862, 5295, 3623, 1051, 3569, 27122, 5730, 652, 693120, 200424, 8742, 650…
Postoperative Complications	C23.550.767	1.67722e-07	0	116	75.4448	2670	GBE1, AQP1, GATA3, CEBPA, MORF4L2, STK24, IDO1, IL33, DNM2, HILPDA, ARHGAP45, COL8A2, NTF4, MKNK1, KITLG, PDCD4, HMGB1, BACH1, CYP2J2, ITGAM, FKBP1A, SH2B3, ADORA2A, SREBF1, LEP, PDPN, PTPRF, MAPK8, NQO1, UCA1, DOCK8, CYBB, SLCO2A1, MIR210, HNMT, PAM, FSTL3, RBMS1, P4HA1, DLX5, KLF5, TMEM176B, ZEB2, CLDN1, BRAF, WNT2, P2RY1, KCNC4, EFNB1, ICAM1, TREM1, CITED2, ENPP2, APLN, CFI, PIK3R1, CEBPB, IL6…	2632, 358, 2625, 1050, 9643, 8428, 3620, 90865, 1785, 29923, 23526, 1296, 4909, 8569, 4254, 27250, 3146, 571, 1573, 3684, 2280, 10019, 135, 6720, 3952, 10630, 5792, 5599, 1728, 652995, 81704, 1536, 6578, 406992, 3176, 5066, 10272, 5937, 5033, 1749, 688, 28959, 9839, 9076, 673, 7472, 5028, 3749, 1947, 3383, 54210, 10370, 5168, 8862, 3426, 5295, 1051, 3569, 5730, 652, 9315, 6598, 200424, 3880, 6670…
Monkey Diseases	C22.735.500	1.71501e-07	0	37	14.6086	517	GATA3, IDO1, IL33, DNM2, NTF4, ITGAM, LEP, PDPN, EMB, GORASP2, PTPRF, MAPK8, ICAM1, TREM1, NECTIN4, INHA, CEBPB, IL6, KMT2E, SMARCB1, KRT19, VEGFA, VCAM1, ARMS2, SPP1, INSR, FSCN1, CSF1, MME, HTRA1, SLC2A1, ENG, BCL6, FLT1, CX3CR1, HSPA1B, GOLGB1	2625, 3620, 90865, 1785, 4909, 3684, 3952, 10630, 133418, 26003, 5792, 5599, 3383, 54210, 81607, 3623, 1051, 3569, 55904, 6598, 3880, 7422, 7412, 387715, 6696, 3643, 6624, 1435, 4311, 5654, 6513, 2022, 604, 2321, 1524, 3304, 2804
Cattle Diseases	C22.196	1.76223e-07	0	88	51.992	1840	AQP1, GATA3, CEBPA, STK24, IDO1, IL33, HILPDA, KITLG, CYTH4, HMGB1, ST6GAL1, ITGAM, FKBP1A, CHN1, SMOX, ADORA2A, SREBF1, LEP, PDPN, INHBA, MEST, MAPK8, SPRED1, NQO1, BASP1, CYBB, FZD1, SLCO2A1, PEG3, DSP, KLF5, ZEB2, CLDN1, BRAF, WNT2, P2RY1, ICAM1, TREM1, NECTIN4, CFI, INHA, CEBPB, IL6, PTGDS, BMP4, LIPG, CST6, SSR1, SLAMF1, KRT19, SP3, MTHFD1L, VEGFA, VCAM1, A2M, SDC2, SPP1, PLCB2, GPR34, IGF2R…	358, 2625, 1050, 8428, 3620, 90865, 29923, 4254, 27128, 3146, 6480, 3684, 2280, 1123, 54498, 135, 6720, 3952, 10630, 3624, 4232, 5599, 161742, 1728, 10409, 1536, 8321, 6578, 5178, 1832, 688, 9839, 9076, 673, 7472, 5028, 3383, 54210, 81607, 3426, 3623, 1051, 3569, 5730, 652, 9388, 1474, 6745, 6504, 3880, 6670, 25902, 7422, 7412, 2, 6383, 6696, 5330, 2857, 3482, 262, 3643, 6624, 1435, 4915, 4311, 1…
Lung Neoplasms	C04.588.894.797.520, C08.785.520	1.77703e-07	0	185	139.559	4939	HEXB, AQP1, GATA3, CEBPA, MORF4L2, PLA2G16, HAPLN1, IDO1, FOXJ3, IL33, QPCT, CADM3, DNM2, RASEF, NTF4, LOXL2, MKNK1, SASH1, KITLG, LZTS1, PDCD4, LIMD1, HMGB1, BACH1, PTPRD, CYP2J2, ST6GAL1, ITGAM, TSPAN7, FKBP1A, SH2B3, SMOX, ADORA2A, SREBF1, LEP, PDPN, DLX4, INHBA, ELL2, ANXA4, EMB, CALM1, ERO1A, EFHD1, FBN2, MEST, PTPRF, HMGB3, MAPK8, EPHA3, MGAT3, NQO1, NDRG1, MFAP5, MYO1B, LY6D, UCA1, FLNB, C…	3074, 358, 2625, 1050, 9643, 11145, 1404, 3620, 22887, 90865, 25797, 57863, 1785, 158158, 4909, 4017, 8569, 23328, 4254, 11178, 27250, 8994, 3146, 571, 5789, 1573, 6480, 3684, 7102, 2280, 10019, 54498, 135, 6720, 3952, 10630, 1748, 3624, 22936, 307, 133418, 801, 30001, 80303, 2201, 4232, 5792, 3149, 5599, 2042, 4248, 1728, 10397, 8076, 4430, 8581, 652995, 2317, 1399, 23683, 10409, 81704, 1536, 83…
Ischemia	C23.550.513	1.83834e-07	0	69	37.1008	1313	AQP1, GATA3, CEBPA, STK24, PHYHIP, IL33, DNM2, NTF4, KITLG, PDCD4, HMGB1, BACH1, CYP2J2, ITGAM, TSPAN7, FKBP1A, SH2B3, ADORA2A, SREBF1, LEP, PDPN, IRF2BP2, MAPK8, SPRED1, NQO1, CYBB, MIR210, RBMS1, P2RY1, ICAM1, TREM1, CITED2, APLN, PIK3R1, IL6, BMP4, KRT19, VEGFA, VCAM1, GLA, A2M, SPP1, MBD2, NRIP1, IGF2R, PDE5A, INSR, FSCN1, CSF1, SSTR1, NTRK2, MME, HTRA1, SLC2A1, ENG, BCL6, CGA, BTG2, F13A1, R…	358, 2625, 1050, 8428, 9796, 90865, 1785, 4909, 4254, 27250, 3146, 571, 1573, 3684, 7102, 2280, 10019, 135, 6720, 3952, 10630, 359948, 5599, 161742, 1728, 1536, 406992, 5937, 5028, 3383, 54210, 10370, 8862, 5295, 3569, 652, 3880, 7422, 7412, 2717, 2, 6696, 8932, 8204, 3482, 8654, 3643, 6624, 1435, 6751, 4915, 4311, 5654, 6513, 2022, 604, 1081, 7832, 2162, 5919, 123, 2321, 9547, 23129, 2730, 1524,…
Hypertrophy	C23.300.775.250.401, C14.280.195.410, C14.280.195.400, C23.300.775.250.400	1.84938e-07	0	64	33.3427	1180	AQP1, GATA3, CEBPA, IL33, DNM2, NTF4, LOXL2, MKNK1, ENPP1, KITLG, HMGB1, ITGAM, SREBF1, LEP, PDPN, CALM1, MAPK8, NQO1, FLNB, CYBB, DSP, MIR210, FSTL3, DLX5, KLF5, CLDN1, BRAF, ICAM1, APLN, PIK3R1, INHA, CEBPB, IL6, PTGDS, BMP4, SMARCB1, LAMA2, VEGFA, VCAM1, GLA, SPP1, IGF2R, AMD1, OBSCN, PDE5A, IDS, INSR, CSF1, SSTR1, NTRK2, MME, HTRA1, SLC2A1, TPP1, UBR1, F13A1, CYP11A1, FLT1, SCARB1, CX3CR1, BM…	358, 2625, 1050, 90865, 1785, 4909, 4017, 8569, 5167, 4254, 3146, 3684, 6720, 3952, 10630, 801, 5599, 1728, 2317, 1536, 1832, 406992, 10272, 1749, 688, 9076, 673, 3383, 8862, 5295, 3623, 1051, 3569, 5730, 652, 6598, 3908, 7422, 7412, 2717, 6696, 3482, 262, 84033, 8654, 3423, 3643, 1435, 6751, 4915, 4311, 5654, 6513, 1200, 197131, 2162, 1583, 2321, 949, 1524, 654, 7020, 1843, 8038
Neoplasms	C04.557.450.590	1.93138e-07	0	189	143.656	5084	HEXB, AQP1, GATA3, CEBPA, PLA2G16, STK24, HAPLN1, IDO1, FOXJ3, IL33, CADM3, DNM2, HILPDA, ARHGAP45, CSNK1E, NTF4, LOXL2, MKNK1, ENPP1, KITLG, LAIR1, LZTS1, PDCD4, LIMD1, HMGB1, BACH1, PTPRD, CYP2J2, ST6GAL1, ITGAM, TSPAN7, FKBP1A, SH2B3, SMOX, ADORA2A, SREBF1, LEP, PDPN, DLX4, INHBA, ANXA4, EMB, CALM1, FBN2, MEST, PTPRF, CXorf67, ACSS1, HMGB3, MAPK8, EPHA3, MGAT3, NQO1, NDRG1, GPR17, BLCAP, KCTD1…	3074, 358, 2625, 1050, 11145, 8428, 1404, 3620, 22887, 90865, 57863, 1785, 29923, 23526, 1454, 4909, 4017, 8569, 5167, 4254, 3903, 11178, 27250, 8994, 3146, 571, 5789, 1573, 6480, 3684, 7102, 2280, 10019, 54498, 135, 6720, 3952, 10630, 1748, 3624, 307, 133418, 801, 2201, 4232, 5792, 340602, 84532, 3149, 5599, 2042, 4248, 1728, 10397, 2840, 10904, 115207, 8581, 7373, 2317, 1399, 81704, 1536, 8321,…
Thoracic Neoplasms	C04.588.894	1.93541e-07	0	188	142.667	5049	HEXB, AQP1, GATA3, CEBPA, MORF4L2, PLA2G16, STK24, HAPLN1, IDO1, FOXJ3, IL33, QPCT, CADM3, DNM2, RASEF, NTF4, LOXL2, MKNK1, ENPP1, SASH1, KITLG, LZTS1, PDCD4, LIMD1, HMGB1, BACH1, PTPRD, CYP2J2, ST6GAL1, ITGAM, TSPAN7, FKBP1A, SH2B3, SMOX, ADORA2A, SREBF1, LEP, PDPN, DLX4, INHBA, ELL2, ANXA4, EMB, CALM1, ERO1A, EFHD1, FBN2, MEST, PTPRF, HMGB3, MAPK8, EPHA3, MGAT3, NQO1, NDRG1, MFAP5, MYO1B, LY6D,…	3074, 358, 2625, 1050, 9643, 11145, 8428, 1404, 3620, 22887, 90865, 25797, 57863, 1785, 158158, 4909, 4017, 8569, 5167, 23328, 4254, 11178, 27250, 8994, 3146, 571, 5789, 1573, 6480, 3684, 7102, 2280, 10019, 54498, 135, 6720, 3952, 10630, 1748, 3624, 22936, 307, 133418, 801, 30001, 80303, 2201, 4232, 5792, 3149, 5599, 2042, 4248, 1728, 10397, 8076, 4430, 8581, 652995, 2317, 1399, 23683, 10409, 817…
[truncated: 1,595 more rows]

## Sheet: lit_overrepresented_tissues
Tissue	Tissue id	P-value	Adjusted p-value	# Genes (observed)	# Genes (expected)	# Genes (total)	List of observed genes	Gene ids
[truncated: 485 more rows]
