# Supplementary material for: FLT1 and transcriptome-wide polyadenylation site (PAS) analysis in preeclampsia
Source: Sci Rep. 2017 Sep 22;7:12139. doi: 10.1038/s41598-017-11639-6 (PMC5610261; doi:10.1038/s41598-017-11639-6)
Supplement: Supplementary file 5 — Supplementary Table S5 [file 41598_2017_11639_MOESM5_ESM.xlsx]

## Sheet: biological Process
Id	Items	Items_Details	Support	List size	Reference Support	Reference size	Hyp	Hyp_c	Genes
25	GO:0048286	lung alveolus development (BP)	8	667	25	12383	3.24194e-05	0.0161773	BMP4,BMPR2,IGF1,TCF21,VEGFA,PDPN,ERRFI1,FZD1
38	GO:0007155	cell adhesion (BP)	52	667	380	12383	4.22897e-10	8.44103e-07	CDH11,MTSS1,PCDHA10,EMB,CX3CR1,PCDHAC2,PCDHAC1,SIGLEC6,PCDHA7,PCDHA8,PCDHA9,PIK3CB,PCDHA5,PCDHA2,PCDHA4,KITLG,SCARB1,EFNB1,HAPLN1,ITGAM,CADM3,NINJ1,VCAM1,PTPRF,ICAM1,LOXL2,CD33,ITGBL1,BMX,SRPX,DDR1,COL5A3,PCDHA6,PCDHA13,PCDHA12,PLXNC1,PCDHA3,ENG,ADAM12,PVRL4,LY6D,COL15A1,EPHA3,PCDHA1,MFAP4,SELP,CD4,PCDHA11,SPP1,FERMT3,TPBG,CLDN1
106	GO:0007596	blood coagulation (BP)	35	667	349	12383	0.00028682	0.0477077	SLC16A3,TRPC6,HBG1,ADORA2A,GATA3,PRKACB,P2RY1,KIF2A,IGF1,PIK3CB,ALDOA,PRKCA,TREM1,ANXA5,A2M,F13A1,ITGAM,CD63,PDE5A,TFPI,JAM2,AKT1,MAFF,VEGFA,LCP2,SLC16A1,GNG2,SELP,PIK3R1,SH2B3,HGF,GUCY1B3,GUCY1A2,KCNMB3,FCER1G
111	GO:0030168	platelet activation (BP)	22	667	177	12383	0.000211443	0.0468934	TRPC6,P2RY1,IGF1,PIK3CB,ALDOA,PRKCA,A2M,F13A1,CD63,PDE5A,AKT1,IL6,VEGFA,LCP2,GNG2,SELP,PIK3R1,HGF,GUCY1B3,GUCY1A2,KCNMB3,FCER1G
195	GO:0051384	response to glucocorticoid stimulus (BP)	11	667	59	12383	0.000267091	0.0484649	CDO1,PTGS2,DUSP1,CEBPA,INSR,IL6,PAM,HMGB1,HNMT,PTGDS,ANXA1
224	GO:0007156	homophilic cell adhesion (BP)	19	667	82	12383	4.8833e-08	4.87353e-05	CDH11,PCDHA10,PCDHAC2,PCDHAC1,PCDHA7,PCDHA8,PCDHA9,PIK3CB,PCDHA5,PCDHA2,PCDHA4,CADM3,PTPRF,PCDHA6,PCDHA13,PCDHA12,PCDHA3,PCDHA1,PCDHA11
283	GO:0045669	positive regulation of osteoblast differentiation (BP)	9	667	32	12383	3.31155e-05	0.0132197	BMP4,BMP6,BMPR2,IGF1,DLX5,FBN2,CEBPA,CEBPB,IL6
373	GO:0007399	nervous system development (BP)	36	667	268	12383	3.52609e-07	0.000234602	PCDHA10,ZEB2,PCDHAC2,SEMA4B,PCDHAC1,KIF2A,PCDHA7,PCDHA8,IGF1,PCDHA5,PCDHA2,PCDHA4,SEMA4C,DLX5,EFNB1,INHA,PDE5A,NINJ1,ZNF423,PTPRF,GLDN,AKT1,SMARCB1,AHNAK,PCDHA6,VEGFA,PDPN,CHN1,PCDHA3,DPYSL3,INHBA,TPP1,PCDHA1,IGSF8,NTRK2,PCDHA11
778	GO:0045429	positive regulation of nitric oxide biosynthetic process (BP)	7	667	24	12383	0.000197086	0.0491729	PTGS2,EGFR,ICAM1,INSR,AKT1,IL6,AIF1
1093	GO:0030501	positive regulation of bone mineralization (BP)	7	667	22	12383	0.000106732	0.0355061	BMP4,BMP6,BMPR2,KL,FBN2,OSR1,TFAP2A

## Sheet: Molecular Function
Id	Items	Items_Details	Support	List size	Reference Support	Reference size	Hyp	Hyp_c	Genes
20	GO:0005509	calcium ion binding (MF)	39	667	409	12383	0.000369474	0.0352056	CDH11,PCDHA10,PCDHAC2,PCDHAC1,MAN1C1,PCDHA7,PCDHA8,PCDHA9,EFHD1,PCDHA5,PLCB2,PLCL1,PCDHA2,PCDHA4,LCP1,ANXA5,CALM1,S100P,PDCD6,FBN2,DAG1,ENPP2,RGN,RASEF,PRRG1,PCDHA6,VWCE,PCDHA13,PCDHA12,PCDHA3,GALNT3,MCTP2,PCDHA1,MATN2,AIF1,PCDHA11,ANXA1,AIF1L,ANXA4
34	GO:0004872	receptor activity (MF)	58	667	653	12383	0.000108051	0.014414	GPR124,IGF2R,SLC20A1,CX3CR1,SEMA4B,ADORA2A,IL1RL1,CSF2RB,P2RY1,IL18R1,BMPR2,KIT,PTPRD,REEP5,SLAMF1,PLXND1,TREM1,SEMA4C,SCARB1,GPR17,SSTR1,EGFR,FLT1,FOLR2,ITGAM,TNFRSF10A,P2RY2,DAG1,IL1RAPL2,PTPRF,ICAM1,PAQR8,CD33,ITGBL1,LPHN2,INSR,DDR1,GPR146,CD300LG,PLXNC1,GRIN2C,DARC,PVRL4,EPS8L1,EPHA3,GABARAPL1,GPR157,LAIR1,C3AR1,NTRK2,CD4,GPR34,MTNR1B,GUCY1B3,PLXNA3,FCER1G,FZD1,NR2F1
127	GO:0001078	RNA polymerase II core promoter proximal region sequence-specific DNA binding transcription factor activity involved in negative regulation of transcription (MF)	9	667	20	12383	3.55534e-07	0.000118571	GATA3,BHLHE40,SNAI2,TCF21,PITX2,BHLHE41,SP3,TFAP2A,BACH1
149	GO:0005125	cytokine activity (MF)	17	667	71	12383	1.48604e-07	9.91192e-05	BMP4,BMP6,CSF1,IL33,KITLG,INHA,GREM2,TNFSF12,IL6,WNT2,GRN,VEGFA,FAM3B,HMGB1,EBI3,INHBA,SPP1
157	GO:0005179	hormone activity (MF)	9	667	33	12383	4.33788e-05	0.00723341	LEP,IGF1,KL,INHA,CGA,CCK,INHBA,INSL4,APLN
182	GO:0004252	serine-type endopeptidase activity (MF)	11	667	61	12383	0.000361785	0.0402185	LTF,CFB,FAM111A,HTRA1,HTRA4,PRSS22,PREP,CFI,C2,TPP1,HGF
211	GO:0008083	growth factor activity (MF)	16	667	83	12383	7.37431e-06	0.00163956	PDGFC,NTF4,BMP4,BMP6,CSF1,LEP,IGF1,KITLG,INHA,IL6,GRN,VEGFA,INHBA,FGF22,HGF,DKK1
435	GO:0001191	RNA polymerase II transcription factor binding transcription factor activity involved in negative regulation of transcription (MF)	3	667	4	12383	0.000597418	0.0498097	BHLHE40,PITX2,BHLHE41

## Sheet: KEGG
Id	Items	Items_Details	Support	List size	Reference Support	Reference size	Hyp	Hyp_c	Genes
46	Kegg:04514	Cell adhesion molecules (CAMs)	13	667	88	12383	0.000818484	0.0384687	CLDN1,SDC2,JAM2,CD4,CLDN9,HLA-A,ITGAM,VCAM1,CADM3,ICAM1,SELP,HLA-DRB1,PTPRF
104	Kegg:04060	Cytokine-cytokine receptor interaction	19	667	139	12383	0.000163318	0.0307037	IL6,KITLG,PDGFC,KIT,TNFSF12,CX3CR1,BMPR2,CXCL14,CSF1,EGFR,FLT1,LEP,IL10RA,INHBA,CSF2RB,IL18R1,HGF,VEGFA,TNFRSF10A
159	Kegg:04640	Hematopoietic cell lineage	9	667	46	12383	0.000661439	0.0414502	IL6,KITLG,CD4,KIT,ITGAM,CSF1,HLA-DRB1,MME,CD33

## Sheet: Panther
Id	Items	Items_Details	Support	List size	Reference Support	Reference size	Hyp	Hyp_c	Genes
0	Panther:P00057	Wnt signaling pathway	22	667	191	12383	0.000616596	0.023739	PRKCA,CSNK1E,CDH11,GNG2,PCDHA11,PCDHA2,PCDHA4,PCDHA5,PCDHA7,PCDHA8,PCDHA9,SMARCA1,FZD1,PCDHA1,PCDHA3,DKK1,PLCB2,PCDHAC2,PCDHA12,PCDHA6,SMARCB1,WNT2
1	Panther:P00012	Cadherin signaling pathway	16	667	84	12383	8.66247e-06	0.00066701	CDH11,EGFR,PCDHA11,PCDHA2,PCDHA4,PCDHA5,PCDHA7,PCDHA8,PCDHA9,FZD1,PCDHA1,PCDHA3,PCDHAC2,PCDHA12,PCDHA6,WNT2

## Sheet: TFBS
Id	Items	Items_Details	Support	List size	Reference Support	Reference size	Hyp	Hyp_c	Genes
34	V$LEF1_Q2	V$LEF1_Q2	119	667	1505	12383	7.29668e-06	0.00157608	CDH11,HERPUD1,CTHRC1,PCDHA10,IL10RA,GPR124,PDGFC,IGF2R,ICA1,SH3BGRL,ARHGEF4,LTF,PCDHAC2,SEMA4B,TTYH2,IL1RL1,LEPROTL1,RBMS1,IL18R1,SMOX,BMPR2,BASP1,CDO1,BRAF,KIT,DUSP4,OLFML3,MXI1,WHSC1L1,PLXND1,CCNL2,PFN2,SEMA4C,TCF21,KITLG,STXBP6,KCNS3,PITX2,DUSP1,DLX5,EMID1,KLF3,SMARCA1,KCTD12,EFNB1,HAPLN1,A2M,INHA,ADNP,BCL6,ITGAM,GBE1,PLAG1,P2RY2,PXK,BTG2,ENPP1,CLCN5,COL17A1,AQP1,ENPP2,PHF13,PDCD4,BMX,ASB13,SR…
53	V$MEF2_02	V$MEF2_02	40	667	418	12383	0.000289859	0.0250438	KLF5,CTHRC1,BMPR2,BRAF,SIPA1L1,MXI1,ELF4,SLAMF1,KLF3,SMARCA1,ARPC5,NRIP1,HAPLN1,F13A1,BCL6,DOCK8,ENPP1,AQP1,ENPP2,PDCD4,ITGBL1,P4HA1,CEBPB,CRTAP,SPTB,LAMA2,PCDHA6,C18orf25,ARRDC3,CHN1,SP3,OBSCN,TNNT1,EPHA3,TFAP2A,FOXJ3,GPR34,TPBG,RHOBTB1,NR2F1
91	V$TATA_01	V$TATA_01	64	667	645	12383	1.3278e-06	0.000573609	CTHRC1,PDGFC,PROM1,SEMA4B,RBMS1,MAN1C1,PRKACB,GADD45G,BRAF,PTPRD,IGF1,SEMA4C,TCF21,KITLG,LCP1,PITX2,FLT1,KLF3,HAPLN1,TANK,BCL6,GBE1,CGA,PLAG1,MAPK8,ZNF423,ZIM2,VCAM1,AQP1,ENPP2,ICAM1,MGAT3,SLC2A1,P4HA1,GLUD1,CEBPB,SPTB,CSNK1E,PLEKHA1,WNT2,SLCO2A1,ARRDC3,GALNT3,ANKMY2,INHBA,TNNT1,TRPV6,TFAP2A,DNM2,CLN5,TBXAS1,BACH1,NFIL3,BLCAP,PCDHA11,MSC,DKK1,ANXA1,MID1,DSTN,KCNMB3,RHOBTB1,CITED2,NR2F1
211	V$STAT_01	V$STAT_01	18	667	142	12383	0.000611478	0.0440264	BMPR2,LEP,DUSP4,DLX4,STXBP6,CCND2,FLT1,PCOLCE,BCL6,ZNF423,ENPP2,ICAM1,AKT1,MAFF,ADAMTSL3,NFIL3,UBR1,RASA1
212	V$HLF_01	V$HLF_01	18	667	143	12383	0.000665306	0.0410589	HERPUD1,PFN2,DLX5,EGFR,CALM1,ADNP,BCL6,PLAG1,OCRL,SPRED1,CLCN5,CSNK1E,ARRDC3,PPL,CHN1,COL15A1,PIK3R1,NFIL3
217	V$STAT5A_01	V$STAT5A_01	18	667	132	12383	0.000248219	0.0268077	ELL,LEP,OLFML3,DLX4,FLT1,PCOLCE,BCL6,ZNF423,KCNJ8,ENPP2,ICAM1,SRPX,LAMA2,GRN,MAFF,ADAMTSL3,NFIL3,UBR1
218	V$STAT5B_01	V$STAT5B_01	24	667	197	12383	0.000151572	0.0218264	ELL,LEP,DUSP4,OLFML3,DLX4,SLAMF1,STXBP6,CCND2,FLT1,PCOLCE,BCL6,ZNF423,KCNJ8,ENPP2,ICAM1,SRPX,AKT1,LAMA2,MAFF,LCP2,ADAMTSL3,PIK3R1,NFIL3,UBR1
