# Supplementary material for: FLT1 and transcriptome-wide polyadenylation site (PAS) analysis in preeclampsia
Source: Sci Rep. 2017 Sep 22;7:12139. doi: 10.1038/s41598-017-11639-6 (PMC5610261; doi:10.1038/s41598-017-11639-6)
Supplement: Supplementary file 6 — Supplementary Table S6 [file 41598_2017_11639_MOESM6_ESM.xlsx]

## Sheet: Biological process
Id	Items	Items_Details	Support	List size	Reference Support	Reference size	Hyp	Hyp_c	Genes
78	GO:0030324	lung development (BP)	5	91	57	12354	6.009e-05	0.0262593	TBX4,CEBPA,LAMA5,SP3,SREBF1

## Sheet: Molecular function
Id	Items	Items_Details	Support	List size	Reference Support	Reference size	Hyp	Hyp_c	Genes
16	GO:0003700	sequence-specific DNA binding transcription factor activity (MF)	13	91	590	12354	0.000365738	0.0149038	ZEB2,HIRA,BHLHE40,ZNF175,ZNF165,PITX2,TBX4,CEBPA,FOXS1,TFAP2C,TBX2,TSC22D3,SREBF1
65	GO:0000981	sequence-specific DNA binding RNA polymerase II transcription factor activity (MF)	3	91	15	12354	0.000165002	0.0134477	BHLHE40,LMO2,TFAP2C
67	GO:0001078	RNA polymerase II core promoter proximal region sequence-specific DNA binding transcription factor activity involved in negative regulation of transcription (MF)	4	91	20	12354	1.22e-05	0.00198791	BHLHE40,PITX2,SP3,TFAP2C
137	GO:0001191	RNA polymerase II transcription factor binding transcription factor activity involved in negative regulation of transcription (MF)	2	91	4	12354	0.000318914	0.0173277	BHLHE40,PITX2

## Sheet: OMIM
Id	Items	Items_Details	Support	List size	Reference Support	Reference size	Hyp	Hyp_c	Genes
0	Omim:603075	MACULAR DEGENERATION, AGE-RELATED, 1; ARMD1	2	91	7	12354	0.00110022	0.025305	CX3CR1,PLEKHA1
3	Omim:600858	CARDIOMYOPATHY, FAMILIAL HYPERTROPHIC, 6; CMH6	1	91	1	12354	0.00736604	0.00847094	PRKAG2
4	Omim:261740	GLYCOGEN STORAGE DISEASE OF HEART, LETHAL CONGENITAL	1	91	1	12354	0.00736604	0.00847094	PRKAG2
5	Omim:194200	WOLFF-PARKINSON-WHITE SYNDROME	1	91	1	12354	0.00736604	0.00847094	PRKAG2
6	Omim:604229	PETERS ANOMALY	1	91	3	12354	0.0219375	0.0240268	PITX2
7	Omim:612908	KERATOSIS PALMOPLANTARIS STRIATA II; PPKS2	1	91	1	12354	0.00736604	0.00847094	DSP
8	Omim:609638	EPIDERMOLYSIS BULLOSA, LETHAL ACANTHOLYTIC	1	91	1	12354	0.00736604	0.00847094	DSP
9	Omim:607655	SKIN FRAGILITY-WOOLLY HAIR SYNDROME	1	91	1	12354	0.00736604	0.00847094	DSP
10	Omim:607450	ARRHYTHMOGENIC RIGHT VENTRICULAR DYSPLASIA, FAMILIAL, 8; ARVD8	1	91	1	12354	0.00736604	0.00847094	DSP
11	Omim:605676	CARDIOMYOPATHY, DILATED, WITH WOOLLY HAIR AND KERATODERMA	1	91	1	12354	0.00736604	0.00847094	DSP
12	Omim:235730	MOWAT-WILSON SYNDROME	1	91	1	12354	0.00736604	0.00847094	ZEB2
13	Omim:613784	MACULAR DEGENERATION, AGE-RELATED, 12; ARMD12	1	91	1	12354	0.00736604	0.00847094	CX3CR1
14	Omim:607339	CORONARY HEART DISEASE, SUSCEPTIBILITY TO, 1	1	91	1	12354	0.00736604	0.00847094	CX3CR1
15	Omim:265120	SURFACTANT METABOLISM DYSFUNCTION, PULMONARY, 1; SMDP1	1	91	1	12354	0.00736604	0.00847094	CSF2RB
16	Omim:612126	GLUT1 DEFICIENCY SYNDROME 2; GLUT1DS2	1	91	1	12354	0.00736604	0.00847094	SLC2A1
17	Omim:606777	GLUT1 DEFICIENCY SYNDROME 1; GLUT1DS1	1	91	1	12354	0.00736604	0.00847094	SLC2A1
18	Omim:110900	BLOOD GROUP--KELL SYSTEM; KEL	1	91	1	12354	0.00736604	0.00847094	KEL
19	Omim:147891	SMALL PATELLA SYNDROME; SPS	1	91	1	12354	0.00736604	0.00847094	TBX4
20	Omim:180550	RING DERMOID OF CORNEA; RDC	1	91	1	12354	0.00736604	0.00847094	PITX2
21	Omim:180500	AXENFELD-RIEGER SYNDROME, TYPE 1; RIEG1	1	91	1	12354	0.00736604	0.00847094	PITX2
22	Omim:137600	IRIDOGONIODYSGENESIS, TYPE 2; IRID2	1	91	1	12354	0.00736604	0.00847094	PITX2
