# Supplementary material for: FLT1 and transcriptome-wide polyadenylation site (PAS) analysis in preeclampsia
Source: Sci Rep. 2017 Sep 22;7:12139. doi: 10.1038/s41598-017-11639-6 (PMC5610261; doi:10.1038/s41598-017-11639-6)
Supplement: Supplementary file 7 — Supplementary Table S7 [file 41598_2017_11639_MOESM7_ESM.xlsx]

## Sheet: biological process
GO-Term	GO-Term id	P-value	Adjusted p-value	# Genes (observed)	# Genes (expected)	# Genes (total)	List of observed genes	Gene ids
single-multicellular organism process	GO:0044707	9.07e-07	0	50	28.4666	3979	KEL, TSC22D3, EPHA4, CEBPA, S1PR1, HIRA, FAM101B, HSPA1A, HYAL2, EMP1, RDH13, RAPGEF5, HILPDA, SP3, FOXS1, JPH1, TFAP2C, PLEKHA1, DSP, CXXC4, BAMBI, WWTR1, FLT1, DLX5, LAMA5, ZEB2, PCDH18, CX3CR1, ARHGEF7, GADD45G, PRDM6, BHLHE40, DDIT4, CSF2RB, RPS11, SREBF1, ERRFI1, NRIP1, PODXL, SF1, TACC1, CALM1, GTPBP4, LMO2, TBX2, TBX4, HSPA1B, PITX2, TNKS2, GPER1	3792, 1831, 2043, 1050, 1901, 7290, 359845, 3303, 8692, 2012, 112724, 9771, 29923, 6670, 2307, 56704, 7022, 59338, 1832, 80319, 25805, 25937, 2321, 1749, 3911, 9839, 54510, 1524, 8874, 10912, 93166, 8553, 54541, 1439, 6205, 6720, 54206, 8204, 5420, 7536, 6867, 801, 23560, 4005, 6909, 9496, 3304, 5308, 80351, 2852
animal organ development	GO:0048513	3.17e-06	0	33	15.1312	2115	KEL, TSC22D3, EPHA4, CEBPA, S1PR1, FAM101B, HYAL2, RDH13, SP3, JPH1, TFAP2C, PLEKHA1, DSP, BAMBI, WWTR1, DLX5, LAMA5, ZEB2, PCDH18, CX3CR1, ARHGEF7, DDIT4, SREBF1, ERRFI1, NRIP1, PODXL, SF1, TACC1, CALM1, TBX2, TBX4, PITX2, GPER1	3792, 1831, 2043, 1050, 1901, 359845, 8692, 112724, 6670, 56704, 7022, 59338, 1832, 25805, 25937, 1749, 3911, 9839, 54510, 1524, 8874, 54541, 6720, 54206, 8204, 5420, 7536, 6867, 801, 6909, 9496, 5308, 2852
multicellular organismal process	GO:0032501	1.01e-05	0	50	30.6057	4278	KEL, TSC22D3, EPHA4, CEBPA, S1PR1, HIRA, FAM101B, HSPA1A, HYAL2, EMP1, RDH13, RAPGEF5, HILPDA, SP3, FOXS1, JPH1, TFAP2C, PLEKHA1, DSP, CXXC4, BAMBI, WWTR1, FLT1, DLX5, LAMA5, ZEB2, PCDH18, CX3CR1, ARHGEF7, GADD45G, PRDM6, BHLHE40, DDIT4, CSF2RB, RPS11, SREBF1, ERRFI1, NRIP1, PODXL, SF1, TACC1, CALM1, GTPBP4, LMO2, TBX2, TBX4, HSPA1B, PITX2, TNKS2, GPER1	3792, 1831, 2043, 1050, 1901, 7290, 359845, 3303, 8692, 2012, 112724, 9771, 29923, 6670, 2307, 56704, 7022, 59338, 1832, 80319, 25805, 25937, 2321, 1749, 3911, 9839, 54510, 1524, 8874, 10912, 93166, 8553, 54541, 1439, 6205, 6720, 54206, 8204, 5420, 7536, 6867, 801, 23560, 4005, 6909, 9496, 3304, 5308, 80351, 2852
multicellular organism development	GO:0007275	1.17e-05	0	42	23.4515	3278	KEL, TSC22D3, EPHA4, CEBPA, S1PR1, HIRA, FAM101B, HYAL2, EMP1, RDH13, RAPGEF5, SP3, FOXS1, JPH1, TFAP2C, PLEKHA1, DSP, CXXC4, BAMBI, WWTR1, FLT1, DLX5, LAMA5, ZEB2, PCDH18, CX3CR1, ARHGEF7, GADD45G, PRDM6, DDIT4, SREBF1, ERRFI1, NRIP1, PODXL, SF1, TACC1, CALM1, LMO2, TBX2, TBX4, PITX2, GPER1	3792, 1831, 2043, 1050, 1901, 7290, 359845, 8692, 2012, 112724, 9771, 6670, 2307, 56704, 7022, 59338, 1832, 80319, 25805, 25937, 2321, 1749, 3911, 9839, 54510, 1524, 8874, 10912, 93166, 54541, 6720, 54206, 8204, 5420, 7536, 6867, 801, 4005, 6909, 9496, 5308, 2852
respiratory system development	GO:0060541	1.42e-05	0	8	1.1089	155	CEBPA, SP3, DLX5, LAMA5, SREBF1, ERRFI1, TBX4, PITX2	1050, 6670, 1749, 3911, 6720, 54206, 9496, 5308
lung development	GO:0030324	4.67e-05	0	7	0.958665	134	CEBPA, SP3, LAMA5, SREBF1, ERRFI1, TBX4, PITX2	1050, 6670, 3911, 6720, 54206, 9496, 5308
respiratory tube development	GO:0030323	5.63e-05	0	7	0.987281	138	CEBPA, SP3, LAMA5, SREBF1, ERRFI1, TBX4, PITX2	1050, 6670, 3911, 6720, 54206, 9496, 5308
negative regulation of cellular process	GO:0048523	5.64e-05	0	39	22.2568	3111	KEL, TSC22D3, EPHA4, CEBPA, S1PR1, HIRA, FAM101B, HSPA1A, HYAL2, SP3, FOXS1, JPH1, TFAP2C, PLEKHA1, CXXC4, BAMBI, WWTR1, ZEB2, CX3CR1, ARHGEF7, PRDM6, BHLHE40, DDIT4, FAM111A, SREBF1, ERRFI1, NRIP1, PODXL, SF1, CALM1, GTPBP4, TBX2, PTTG1IP, HSPA1B, SH3BP5, PRKAG2, PLEKHH2, TNKS2, GPER1	3792, 1831, 2043, 1050, 1901, 7290, 359845, 3303, 8692, 6670, 2307, 56704, 7022, 59338, 80319, 25805, 25937, 9839, 1524, 8874, 93166, 8553, 54541, 63901, 6720, 54206, 8204, 5420, 7536, 801, 23560, 6909, 754, 3304, 9467, 51422, 130271, 80351, 2852
cell surface receptor signaling pathway	GO:0007166	5.78e-05	0	28	13.3927	1872	ACSL1, EPHA4, CEBPA, HSPA1A, HYAL2, P2RY14, PIK3R3, PLEKHA1, CXXC4, BAMBI, WWTR1, FLT1, DLX5, LAMA5, ZEB2, CX3CR1, ARHGEF7, DDIT4, CSF2RB, SREBF1, DUSP15, ERRFI1, CALM1, TBX2, HSPA1B, PITX2, TNKS2, GPER1	2180, 2043, 1050, 3303, 8692, 9934, 8503, 59338, 80319, 25805, 25937, 2321, 1749, 3911, 9839, 1524, 8874, 54541, 1439, 6720, 128853, 54206, 801, 6909, 3304, 5308, 80351, 2852
tube development	GO:0035295	5.79e-05	0	12	3.11924	436	EPHA4, CEBPA, SP3, WWTR1, LAMA5, ZEB2, SREBF1, ERRFI1, PODXL, TBX2, TBX4, PITX2	2043, 1050, 6670, 25937, 3911, 9839, 6720, 54206, 5420, 6909, 9496, 5308
system development	GO:0048731	6.78e-05	0	37	20.7186	2896	KEL, TSC22D3, EPHA4, CEBPA, S1PR1, FAM101B, HYAL2, RDH13, RAPGEF5, SP3, FOXS1, JPH1, TFAP2C, PLEKHA1, DSP, BAMBI, WWTR1, FLT1, DLX5, LAMA5, ZEB2, PCDH18, CX3CR1, ARHGEF7, PRDM6, DDIT4, SREBF1, ERRFI1, NRIP1, PODXL, SF1, TACC1, CALM1, TBX2, TBX4, PITX2, GPER1	3792, 1831, 2043, 1050, 1901, 359845, 8692, 112724, 9771, 6670, 2307, 56704, 7022, 59338, 1832, 25805, 25937, 2321, 1749, 3911, 9839, 54510, 1524, 8874, 93166, 54541, 6720, 54206, 8204, 5420, 7536, 6867, 801, 6909, 9496, 5308, 2852
regulation of kinase activity	GO:0043549	9.89e-05	0	14	4.37838	612	ACSL1, EPHA4, CEBPA, HYAL2, PIK3R3, WWTR1, FLT1, ZEB2, GADD45G, ERRFI1, CALM1, GTPBP4, SH3BP5, PRKAG2	2180, 2043, 1050, 8692, 8503, 25937, 2321, 9839, 10912, 54206, 801, 23560, 9467, 51422
single-organism developmental process	GO:0044767	0.000124	0	43	26.5779	3715	KEL, TSC22D3, EPHA4, CEBPA, S1PR1, HIRA, FAM101B, HYAL2, EMP1, RDH13, RAPGEF5, SP3, FOXS1, JPH1, TFAP2C, PLEKHA1, DSP, CXXC4, BAMBI, WWTR1, FLT1, DLX5, LAMA5, ZEB2, PCDH18, CX3CR1, ARHGEF7, GADD45G, PRDM6, DDIT4, SREBF1, ERRFI1, NRIP1, PODXL, SF1, TACC1, CALM1, LMO2, TBX2, TBX4, PITX2, TNKS2, GPER1	3792, 1831, 2043, 1050, 1901, 7290, 359845, 8692, 2012, 112724, 9771, 6670, 2307, 56704, 7022, 59338, 1832, 80319, 25805, 25937, 2321, 1749, 3911, 9839, 54510, 1524, 8874, 10912, 93166, 54541, 6720, 54206, 8204, 5420, 7536, 6867, 801, 4005, 6909, 9496, 5308, 80351, 2852
muscle structure development	GO:0061061	0.000128	0	11	2.87599	402	KEL, TSC22D3, S1PR1, HIRA, JPH1, DSP, LAMA5, PRDM6, TBX2, PITX2, GPER1	3792, 1831, 1901, 7290, 56704, 1832, 3911, 93166, 6909, 5308, 2852
negative regulation of protein modification process	GO:0031400	0.000134	0	12	3.40541	476	CEBPA, HSPA1A, HYAL2, WWTR1, DDIT4, ERRFI1, CALM1, GTPBP4, HSPA1B, SH3BP5, PRKAG2, GPER1	1050, 3303, 8692, 25937, 54541, 54206, 801, 23560, 3304, 9467, 51422, 2852
positive regulation of nucleotide-binding oligomerization domain containing signaling pathway	GO:0070426	0.000151	0	2	0.0214626	3	HSPA1A, HSPA1B	3303, 3304
cellular heat acclimation	GO:0070370	0.000151	0	2	0.0214626	3	HSPA1A, HSPA1B	3303, 3304
positive regulation of nucleotide-binding oligomerization domain containing 2 signaling pathway	GO:0070434	0.000151	0	2	0.0214626	3	HSPA1A, HSPA1B	3303, 3304
ossification	GO:0001503	0.000167	0	9	2.00318	280	CEBPA, S1PR1, HIRA, FAM101B, SP3, WWTR1, DLX5, RPS11, GTPBP4	1050, 1901, 7290, 359845, 6670, 25937, 1749, 6205, 23560
negative regulation of nucleobase-containing compound metabolic process	GO:0045934	0.000174	0	18	7.08267	990	TSC22D3, CEBPA, HIRA, SP3, FOXS1, TFAP2C, WWTR1, ZEB2, PRDM6, BHLHE40, DDIT4, SREBF1, NRIP1, SF1, GTPBP4, TBX2, TNKS2, GPER1	1831, 1050, 7290, 6670, 2307, 7022, 25937, 9839, 93166, 8553, 54541, 6720, 8204, 7536, 23560, 6909, 80351, 2852
regulation of protein kinase activity	GO:0045859	0.000183	0	13	4.07075	569	ACSL1, EPHA4, CEBPA, HYAL2, WWTR1, FLT1, ZEB2, GADD45G, ERRFI1, CALM1, GTPBP4, SH3BP5, PRKAG2	2180, 2043, 1050, 8692, 25937, 2321, 9839, 10912, 54206, 801, 23560, 9467, 51422
positive regulation of transcription from RNA polymerase II promoter	GO:0045944	0.000202	0	15	5.27981	738	CEBPA, S1PR1, HYAL2, SP3, TFAP2C, WWTR1, DLX5, ZEB2, SREBF1, NRIP1, MED12L, LMO2, EIF2A, PITX2, GPER1	1050, 1901, 8692, 6670, 7022, 25937, 1749, 9839, 6720, 8204, 116931, 4005, 83939, 5308, 2852
developmental process	GO:0032502	0.000216	0	43	27.1645	3797	KEL, TSC22D3, EPHA4, CEBPA, S1PR1, HIRA, FAM101B, HYAL2, EMP1, RDH13, RAPGEF5, SP3, FOXS1, JPH1, TFAP2C, PLEKHA1, DSP, CXXC4, BAMBI, WWTR1, FLT1, DLX5, LAMA5, ZEB2, PCDH18, CX3CR1, ARHGEF7, GADD45G, PRDM6, DDIT4, SREBF1, ERRFI1, NRIP1, PODXL, SF1, TACC1, CALM1, LMO2, TBX2, TBX4, PITX2, TNKS2, GPER1	3792, 1831, 2043, 1050, 1901, 7290, 359845, 8692, 2012, 112724, 9771, 6670, 2307, 56704, 7022, 59338, 1832, 80319, 25805, 25937, 2321, 1749, 3911, 9839, 54510, 1524, 8874, 10912, 93166, 54541, 6720, 54206, 8204, 5420, 7536, 6867, 801, 4005, 6909, 9496, 5308, 80351, 2852
anatomical structure development	GO:0048856	0.000237	0	42	26.349	3683	KEL, TSC22D3, EPHA4, CEBPA, S1PR1, HIRA, FAM101B, HYAL2, EMP1, RDH13, RAPGEF5, SP3, FOXS1, JPH1, TFAP2C, PLEKHA1, DSP, CXXC4, BAMBI, WWTR1, FLT1, DLX5, LAMA5, ZEB2, PCDH18, CX3CR1, ARHGEF7, GADD45G, PRDM6, DDIT4, SREBF1, ERRFI1, NRIP1, PODXL, SF1, TACC1, CALM1, LMO2, TBX2, TBX4, PITX2, GPER1	3792, 1831, 2043, 1050, 1901, 7290, 359845, 8692, 2012, 112724, 9771, 6670, 2307, 56704, 7022, 59338, 1832, 80319, 25805, 25937, 2321, 1749, 3911, 9839, 54510, 1524, 8874, 10912, 93166, 54541, 6720, 54206, 8204, 5420, 7536, 6867, 801, 4005, 6909, 9496, 5308, 2852
negative regulation of cellular metabolic process	GO:0031324	0.000243	0	25	12.2194	1708	TSC22D3, CEBPA, HIRA, HSPA1A, HYAL2, SP3, FOXS1, TFAP2C, WWTR1, ZEB2, PRDM6, BHLHE40, DDIT4, SREBF1, ERRFI1, NRIP1, SF1, CALM1, GTPBP4, TBX2, HSPA1B, SH3BP5, PRKAG2, TNKS2, GPER1	1831, 1050, 7290, 3303, 8692, 6670, 2307, 7022, 25937, 9839, 93166, 8553, 54541, 6720, 54206, 8204, 7536, 801, 23560, 6909, 3304, 9467, 51422, 80351, 2852
cell differentiation	GO:0030154	0.000247	0	31	16.9197	2365	KEL, EPHA4, CEBPA, S1PR1, HIRA, FAM101B, HYAL2, RDH13, SP3, PLEKHA1, DSP, BAMBI, WWTR1, FLT1, DLX5, LAMA5, ZEB2, CX3CR1, ARHGEF7, GADD45G, PRDM6, DDIT4, RPS11, SREBF1, ERRFI1, PODXL, SF1, GTPBP4, TBX2, PITX2, GPER1	3792, 2043, 1050, 1901, 7290, 359845, 8692, 112724, 6670, 59338, 1832, 25805, 25937, 2321, 1749, 3911, 9839, 1524, 8874, 10912, 93166, 54541, 6205, 6720, 54206, 5420, 7536, 23560, 6909, 5308, 2852
mesenchyme development	GO:0060485	0.000248	0	7	1.25199	175	FAM101B, BAMBI, WWTR1, LAMA5, ZEB2, TBX2, PITX2	359845, 25805, 25937, 3911, 9839, 6909, 5308
negative regulation of biological process	GO:0048519	0.000262	0	39	23.7663	3322	KEL, TSC22D3, EPHA4, CEBPA, S1PR1, HIRA, FAM101B, HSPA1A, HYAL2, SP3, FOXS1, JPH1, TFAP2C, PLEKHA1, CXXC4, BAMBI, WWTR1, ZEB2, CX3CR1, ARHGEF7, PRDM6, BHLHE40, DDIT4, FAM111A, SREBF1, ERRFI1, NRIP1, PODXL, SF1, CALM1, GTPBP4, TBX2, PTTG1IP, HSPA1B, SH3BP5, PRKAG2, PLEKHH2, TNKS2, GPER1	3792, 1831, 2043, 1050, 1901, 7290, 359845, 3303, 8692, 6670, 2307, 56704, 7022, 59338, 80319, 25805, 25937, 9839, 1524, 8874, 93166, 8553, 54541, 63901, 6720, 54206, 8204, 5420, 7536, 801, 23560, 6909, 754, 3304, 9467, 51422, 130271, 80351, 2852
negative regulation of protein tyrosine kinase activity	GO:0061099	0.000266	0.001	3	0.128776	18	HYAL2, ERRFI1, SH3BP5	8692, 54206, 9467
negative regulation of macromolecule metabolic process	GO:0010605	0.000271	0	25	12.3052	1720	TSC22D3, CEBPA, HIRA, HSPA1A, HYAL2, SP3, FOXS1, TFAP2C, WWTR1, ZEB2, PRDM6, BHLHE40, DDIT4, SREBF1, ERRFI1, NRIP1, SF1, CALM1, GTPBP4, TBX2, HSPA1B, SH3BP5, PRKAG2, TNKS2, GPER1	1831, 1050, 7290, 3303, 8692, 6670, 2307, 7022, 25937, 9839, 93166, 8553, 54541, 6720, 54206, 8204, 7536, 801, 23560, 6909, 3304, 9467, 51422, 80351, 2852
single organism signaling	GO:0044700	0.000271	0	44	28.3378	3961	ACSL1, SLC2A1, EPHA4, CEBPA, S1PR1, HSPA1A, HYAL2, P2RY14, PIK3R3, RAPGEF5, HILPDA, ARHGAP45, JPH1, TFAP2C, PLEKHA1, DSP, CXXC4, BAMBI, WWTR1, FLT1, DLX5, LAMA5, ZEB2, CX3CR1, ARHGEF7, GADD45G, SIGLEC6, DDIT4, CSF2RB, SREBF1, DUSP15, ERRFI1, NRIP1, CALM1, TBX2, EIF2A, PTTG1IP, HSPA1B, SH3BP5, PITX2, PRKAG2, GPR153, TNKS2, GPER1	2180, 6513, 2043, 1050, 1901, 3303, 8692, 9934, 8503, 9771, 29923, 23526, 56704, 7022, 59338, 1832, 80319, 25805, 25937, 2321, 1749, 3911, 9839, 1524, 8874, 10912, 946, 54541, 1439, 6720, 128853, 54206, 8204, 801, 6909, 83939, 754, 3304, 9467, 5308, 51422, 387509, 80351, 2852
signaling	GO:0023052	0.000287	0	44	28.4022	3970	ACSL1, SLC2A1, EPHA4, CEBPA, S1PR1, HSPA1A, HYAL2, P2RY14, PIK3R3, RAPGEF5, HILPDA, ARHGAP45, JPH1, TFAP2C, PLEKHA1, DSP, CXXC4, BAMBI, WWTR1, FLT1, DLX5, LAMA5, ZEB2, CX3CR1, ARHGEF7, GADD45G, SIGLEC6, DDIT4, CSF2RB, SREBF1, DUSP15, ERRFI1, NRIP1, CALM1, TBX2, EIF2A, PTTG1IP, HSPA1B, SH3BP5, PITX2, PRKAG2, GPR153, TNKS2, GPER1	2180, 6513, 2043, 1050, 1901, 3303, 8692, 9934, 8503, 9771, 29923, 23526, 56704, 7022, 59338, 1832, 80319, 25805, 25937, 2321, 1749, 3911, 9839, 1524, 8874, 10912, 946, 54541, 1439, 6720, 128853, 54206, 8204, 801, 6909, 83939, 754, 3304, 9467, 5308, 51422, 387509, 80351, 2852
muscle organ development	GO:0007517	0.000299	0	8	1.70986	239	KEL, TSC22D3, S1PR1, JPH1, DSP, LAMA5, TBX2, PITX2	3792, 1831, 1901, 56704, 1832, 3911, 6909, 5308
heat acclimation	GO:0010286	0.000301	0	2	0.0286169	4	HSPA1A, HSPA1B	3303, 3304
organ morphogenesis	GO:0009887	0.000311	0	14	4.88633	683	S1PR1, FAM101B, HYAL2, RDH13, SP3, PLEKHA1, DSP, WWTR1, DLX5, LAMA5, ERRFI1, TBX2, TBX4, PITX2	1901, 359845, 8692, 112724, 6670, 59338, 1832, 25937, 1749, 3911, 54206, 6909, 9496, 5308
cell communication	GO:0007154	0.000316	0	44	28.5095	3985	ACSL1, SLC2A1, EPHA4, CEBPA, S1PR1, HSPA1A, HYAL2, P2RY14, PIK3R3, RAPGEF5, HILPDA, ARHGAP45, JPH1, TFAP2C, PLEKHA1, DSP, CXXC4, BAMBI, WWTR1, FLT1, DLX5, LAMA5, ZEB2, CX3CR1, ARHGEF7, GADD45G, SIGLEC6, DDIT4, CSF2RB, SREBF1, DUSP15, ERRFI1, NRIP1, CALM1, TBX2, EIF2A, PTTG1IP, HSPA1B, SH3BP5, PITX2, PRKAG2, GPR153, TNKS2, GPER1	2180, 6513, 2043, 1050, 1901, 3303, 8692, 9934, 8503, 9771, 29923, 23526, 56704, 7022, 59338, 1832, 80319, 25805, 25937, 2321, 1749, 3911, 9839, 1524, 8874, 10912, 946, 54541, 1439, 6720, 128853, 54206, 8204, 801, 6909, 83939, 754, 3304, 9467, 5308, 51422, 387509, 80351, 2852
mesenchymal cell development	GO:0014031	0.00037	0	6	0.95151	133	FAM101B, BAMBI, WWTR1, LAMA5, ZEB2, PITX2	359845, 25805, 25937, 3911, 9839, 5308
negative regulation of protein phosphorylation	GO:0001933	0.000391	0.001	9	2.24642	314	CEBPA, HYAL2, WWTR1, DDIT4, ERRFI1, CALM1, SH3BP5, PRKAG2, GPER1	1050, 8692, 25937, 54541, 54206, 801, 9467, 51422, 2852
regulation of protein serine/threonine kinase activity	GO:0071900	0.000409	0.001	10	2.76153	386	ACSL1, EPHA4, CEBPA, HYAL2, FLT1, ZEB2, GADD45G, CALM1, GTPBP4, PRKAG2	2180, 2043, 1050, 8692, 2321, 9839, 10912, 801, 23560, 51422
regulation of protein modification process	GO:0031399	0.000475	0	20	9.07154	1268	ACSL1, EPHA4, CEBPA, HSPA1A, HYAL2, WWTR1, FLT1, ZEB2, GADD45G, DDIT4, SREBF1, DUSP15, ERRFI1, CALM1, GTPBP4, PTTG1IP, HSPA1B, SH3BP5, PRKAG2, GPER1	2180, 2043, 1050, 3303, 8692, 25937, 2321, 9839, 10912, 54541, 6720, 128853, 54206, 801, 23560, 754, 3304, 9467, 51422, 2852
positive regulation of tumor necrosis factor-mediated signaling pathway	GO:1903265	0.000499	0	2	0.0357711	5	HSPA1A, HSPA1B	3303, 3304
regulation of nucleotide-binding oligomerization domain containing 2 signaling pathway	GO:0070432	0.000499	0	2	0.0357711	5	HSPA1A, HSPA1B	3303, 3304
mesenchymal cell differentiation	GO:0048762	0.000525	0	6	1.0159	142	FAM101B, BAMBI, WWTR1, LAMA5, ZEB2, PITX2	359845, 25805, 25937, 3911, 9839, 5308
positive regulation of nucleobase-containing compound metabolic process	GO:0045935	0.000556	0	19	8.47774	1185	CEBPA, S1PR1, HSPA1A, HYAL2, SP3, TFAP2C, BAMBI, WWTR1, DLX5, ZEB2, SREBF1, NRIP1, MED12L, CALM1, LMO2, EIF2A, PITX2, TNKS2, GPER1	1050, 1901, 3303, 8692, 6670, 7022, 25805, 25937, 1749, 9839, 6720, 8204, 116931, 801, 4005, 83939, 5308, 80351, 2852
cell proliferation	GO:0008283	0.000585	0.001	21	9.9372	1389	CEBPA, S1PR1, EMP1, HILPDA, TFAP2C, BAMBI, WWTR1, FLT1, DLX5, LAMA5, ZEB2, CX3CR1, DDIT4, DUSP15, ERRFI1, SF1, TACC1, GTPBP4, TBX2, PITX2, GPER1	1050, 1901, 2012, 29923, 7022, 25805, 25937, 2321, 1749, 3911, 9839, 1524, 54541, 128853, 54206, 7536, 6867, 23560, 6909, 5308, 2852
negative regulation of signal transduction in absence of ligand	GO:1901099	0.000641	0	3	0.171701	24	HSPA1A, CX3CR1, HSPA1B	3303, 1524, 3304
negative regulation of extrinsic apoptotic signaling pathway in absence of ligand	GO:2001240	0.000641	0	3	0.171701	24	HSPA1A, CX3CR1, HSPA1B	3303, 1524, 3304
regulation of multicellular organismal process	GO:0051239	0.000656	0.001	25	13.0278	1821	KEL, TSC22D3, EPHA4, CEBPA, S1PR1, FAM101B, HSPA1A, HYAL2, HILPDA, FOXS1, DSP, BAMBI, WWTR1, FLT1, DLX5, LAMA5, ZEB2, CX3CR1, SREBF1, ERRFI1, CALM1, TBX2, HSPA1B, TNKS2, GPER1	3792, 1831, 2043, 1050, 1901, 359845, 3303, 8692, 29923, 2307, 1832, 25805, 25937, 2321, 1749, 3911, 9839, 1524, 6720, 54206, 801, 6909, 3304, 80351, 2852
negative regulation of nitrogen compound metabolic process	GO:0051172	0.000659	0	18	7.89825	1104	TSC22D3, CEBPA, HIRA, SP3, FOXS1, TFAP2C, WWTR1, ZEB2, PRDM6, BHLHE40, DDIT4, SREBF1, NRIP1, SF1, GTPBP4, TBX2, TNKS2, GPER1	1831, 1050, 7290, 6670, 2307, 7022, 25937, 9839, 93166, 8553, 54541, 6720, 8204, 7536, 23560, 6909, 80351, 2852
regulation of localization	GO:0032879	0.000669	0.002	24	12.2766	1716	KEL, SLC2A1, S1PR1, HSPA1A, HYAL2, PIK3R3, HILPDA, JPH1, DSP, BAMBI, KCNE4, WWTR1, FLT1, LAMA5, CX3CR1, ARHGEF7, SREBF1, ATG13, PODXL, CALM1, GTPBP4, PITX2, PRKAG2, GPER1	3792, 6513, 1901, 3303, 8692, 8503, 29923, 56704, 1832, 25805, 23704, 25937, 2321, 3911, 1524, 8874, 6720, 9776, 5420, 801, 23560, 5308, 51422, 2852
negative regulation of phosphorylation	GO:0042326	0.00068	0.001	9	2.42528	339	CEBPA, HYAL2, WWTR1, DDIT4, ERRFI1, CALM1, SH3BP5, PRKAG2, GPER1	1050, 8692, 25937, 54541, 54206, 801, 9467, 51422, 2852
regulation of transferase activity	GO:0051338	0.000705	0	14	5.30127	741	ACSL1, EPHA4, CEBPA, HYAL2, PIK3R3, WWTR1, FLT1, ZEB2, GADD45G, ERRFI1, CALM1, GTPBP4, SH3BP5, PRKAG2	2180, 2043, 1050, 8692, 8503, 25937, 2321, 9839, 10912, 54206, 801, 23560, 9467, 51422
corticospinal tract morphogenesis	GO:0021957	0.000744	0	2	0.0429253	6	EPHA4, ZEB2	2043, 9839
negative regulation of metabolic process	GO:0009892	0.000792	0	25	13.1924	1844	TSC22D3, CEBPA, HIRA, HSPA1A, HYAL2, SP3, FOXS1, TFAP2C, WWTR1, ZEB2, PRDM6, BHLHE40, DDIT4, SREBF1, ERRFI1, NRIP1, SF1, CALM1, GTPBP4, TBX2, HSPA1B, SH3BP5, PRKAG2, TNKS2, GPER1	1831, 1050, 7290, 3303, 8692, 6670, 2307, 7022, 25937, 9839, 93166, 8553, 54541, 6720, 54206, 8204, 7536, 801, 23560, 6909, 3304, 9467, 51422, 80351, 2852
positive regulation of RNA metabolic process	GO:0051254	0.000799	0.001	17	7.34022	1026	CEBPA, S1PR1, HSPA1A, HYAL2, SP3, TFAP2C, BAMBI, WWTR1, DLX5, ZEB2, SREBF1, NRIP1, MED12L, LMO2, EIF2A, PITX2, GPER1	1050, 1901, 3303, 8692, 6670, 7022, 25805, 25937, 1749, 9839, 6720, 8204, 116931, 4005, 83939, 5308, 2852
negative regulation of protein kinase B signaling	GO:0051898	0.000815	0.002	3	0.18601	26	HYAL2, PLEKHA1, GPER1	8692, 59338, 2852
regulation of phosphorylation	GO:0042325	0.000844	0	17	7.37599	1031	ACSL1, EPHA4, CEBPA, HYAL2, PIK3R3, WWTR1, FLT1, ZEB2, GADD45G, DDIT4, DUSP15, ERRFI1, CALM1, GTPBP4, SH3BP5, PRKAG2, GPER1	2180, 2043, 1050, 8692, 8503, 25937, 2321, 9839, 10912, 54541, 128853, 54206, 801, 23560, 9467, 51422, 2852
cell-cell signaling	GO:0007267	0.000897	0	16	6.73927	942	SLC2A1, HILPDA, TFAP2C, CXXC4, BAMBI, WWTR1, DLX5, ZEB2, CX3CR1, ARHGEF7, SIGLEC6, SREBF1, CALM1, PITX2, TNKS2, GPER1	6513, 29923, 7022, 80319, 25805, 25937, 1749, 9839, 1524, 8874, 946, 6720, 801, 5308, 80351, 2852
regulation of transcription from RNA polymerase II promoter	GO:0006357	0.000902	0	20	9.53657	1333	TSC22D3, CEBPA, S1PR1, HIRA, HYAL2, SP3, FOXS1, TFAP2C, WWTR1, DLX5, ZEB2, BHLHE40, SREBF1, NRIP1, MED12L, LMO2, TBX2, EIF2A, PITX2, GPER1	1831, 1050, 1901, 7290, 8692, 6670, 2307, 7022, 25937, 1749, 9839, 8553, 6720, 8204, 116931, 4005, 6909, 83939, 5308, 2852
regulation of cellular process	GO:0050794	0.000937	0	64	50.473	7055	KEL, ACSL1, TSC22D3, SLC2A1, EPHA4, CEBPA, S1PR1, HIRA, FAM101B, HSPA1A, HYAL2, P2RY14, PIK3R3, RAPGEF5, HILPDA, ZNF614, SP3, FOXS1, ARHGAP45, JPH1, TFAP2C, PLEKHA1, DSP, ZNF175, CXXC4, BAMBI, KCNE4, WWTR1, FLT1, ZNF165, DLX5, LAMA5, ZEB2, CX3CR1, ARHGEF7, GADD45G, PRDM6, BHLHE40, DDIT4, CSF2RB, FAM111A, SREBF1, DUSP15, ATG13, ERRFI1, NRIP1, MED12L, PODXL, SF1, CALM1, GTPBP4, LMO2, TBX2, EIF2A, T…	3792, 2180, 1831, 6513, 2043, 1050, 1901, 7290, 359845, 3303, 8692, 9934, 8503, 9771, 29923, 80110, 6670, 2307, 23526, 56704, 7022, 59338, 1832, 7728, 80319, 25805, 23704, 25937, 2321, 7718, 1749, 3911, 9839, 1524, 8874, 10912, 93166, 8553, 54541, 1439, 63901, 6720, 128853, 9776, 54206, 8204, 116931, 5420, 7536, 801, 23560, 4005, 6909, 83939, 9496, 754, 3304, 9467, 5308, 51422, 130271, 387509, 80…
positive regulation of macromolecule metabolic process	GO:0010604	0.000993	0.001	27	14.9809	2094	ACSL1, EPHA4, CEBPA, S1PR1, HSPA1A, HYAL2, SP3, TFAP2C, BAMBI, WWTR1, FLT1, DLX5, ZEB2, GADD45G, SREBF1, DUSP15, NRIP1, MED12L, CALM1, LMO2, EIF2A, PTTG1IP, HSPA1B, PITX2, PRKAG2, TNKS2, GPER1	2180, 2043, 1050, 1901, 3303, 8692, 6670, 7022, 25805, 25937, 2321, 1749, 9839, 10912, 6720, 128853, 8204, 116931, 801, 4005, 83939, 754, 3304, 5308, 51422, 80351, 2852
embryonic camera-type eye development	GO:0031076	0.00102	0	3	0.200318	28	SP3, TBX2, PITX2	6670, 6909, 5308
Leydig cell differentiation	GO:0033327	0.00104	0.001	2	0.0500795	7	PLEKHA1, SF1	59338, 7536
regulation of molecular function	GO:0065009	0.00108	0.002	27	15.0596	2105	ACSL1, EPHA4, CEBPA, S1PR1, HSPA1A, HYAL2, PIK3R3, RAPGEF5, FOXS1, ARHGAP45, JPH1, BAMBI, WWTR1, FLT1, ZEB2, ARHGEF7, GADD45G, BHLHE40, CSF2RB, ERRFI1, CALM1, GTPBP4, HSPA1B, SH3BP5, PITX2, PRKAG2, GPER1	2180, 2043, 1050, 1901, 3303, 8692, 8503, 9771, 2307, 23526, 56704, 25805, 25937, 2321, 9839, 8874, 10912, 8553, 1439, 54206, 801, 23560, 3304, 9467, 5308, 51422, 2852
regulation of protein phosphorylation	GO:0001932	0.00111	0.001	16	6.8752	961	ACSL1, EPHA4, CEBPA, HYAL2, WWTR1, FLT1, ZEB2, GADD45G, DDIT4, DUSP15, ERRFI1, CALM1, GTPBP4, SH3BP5, PRKAG2, GPER1	2180, 2043, 1050, 8692, 25937, 2321, 9839, 10912, 54541, 128853, 54206, 801, 23560, 9467, 51422, 2852
epithelial cell differentiation	GO:0030855	0.00119	0	9	2.6256	367	S1PR1, DSP, WWTR1, DLX5, LAMA5, ZEB2, ERRFI1, PODXL, PITX2	1901, 1832, 25937, 1749, 3911, 9839, 54206, 5420, 5308
regulation of peptidyl-threonine phosphorylation	GO:0010799	0.00125	0.002	3	0.214626	30	DDIT4, CALM1, PRKAG2	54541, 801, 51422
osteoblast differentiation	GO:0001649	0.0013	0.001	6	1.20906	169	CEBPA, HIRA, WWTR1, DLX5, RPS11, GTPBP4	1050, 7290, 25937, 1749, 6205, 23560
positive regulation of nucleic acid-templated transcription	GO:1903508	0.00132	0.002	16	6.98967	977	CEBPA, S1PR1, HYAL2, SP3, TFAP2C, BAMBI, WWTR1, DLX5, ZEB2, SREBF1, NRIP1, MED12L, LMO2, EIF2A, PITX2, GPER1	1050, 1901, 8692, 6670, 7022, 25805, 25937, 1749, 9839, 6720, 8204, 116931, 4005, 83939, 5308, 2852
positive regulation of transcription, DNA-templated	GO:0045893	0.00132	0.002	16	6.98967	977	CEBPA, S1PR1, HYAL2, SP3, TFAP2C, BAMBI, WWTR1, DLX5, ZEB2, SREBF1, NRIP1, MED12L, LMO2, EIF2A, PITX2, GPER1	1050, 1901, 8692, 6670, 7022, 25805, 25937, 1749, 9839, 6720, 8204, 116931, 4005, 83939, 5308, 2852
camera-type eye morphogenesis	GO:0048593	0.00132	0.001	4	0.479332	67	RDH13, SP3, TBX2, PITX2	112724, 6670, 6909, 5308
regulation of cell proliferation	GO:0042127	0.00133	0.001	17	7.68362	1074	CEBPA, S1PR1, HILPDA, TFAP2C, BAMBI, WWTR1, FLT1, DLX5, LAMA5, CX3CR1, DUSP15, ERRFI1, SF1, GTPBP4, TBX2, PITX2, GPER1	1050, 1901, 29923, 7022, 25805, 25937, 2321, 1749, 3911, 1524, 128853, 54206, 7536, 23560, 6909, 5308, 2852
positive regulation of nitrogen compound metabolic process	GO:0051173	0.00133	0.001	19	9.10731	1273	CEBPA, S1PR1, HSPA1A, HYAL2, SP3, TFAP2C, BAMBI, WWTR1, DLX5, ZEB2, SREBF1, NRIP1, MED12L, CALM1, LMO2, EIF2A, PITX2, TNKS2, GPER1	1050, 1901, 3303, 8692, 6670, 7022, 25805, 25937, 1749, 9839, 6720, 8204, 116931, 801, 4005, 83939, 5308, 80351, 2852
regulation of nucleotide-binding oligomerization domain containing signaling pathway	GO:0070424	0.00138	0	2	0.0572337	8	HSPA1A, HSPA1B	3303, 3304
muscle cell proliferation	GO:0033002	0.00143	0.001	5	0.829889	116	S1PR1, FLT1, SF1, TBX2, GPER1	1901, 2321, 7536, 6909, 2852
negative regulation of cell communication	GO:0010648	0.0015	0.001	15	6.39587	894	HSPA1A, HYAL2, PLEKHA1, CXXC4, BAMBI, WWTR1, CX3CR1, ARHGEF7, DDIT4, SREBF1, ERRFI1, CALM1, PTTG1IP, HSPA1B, GPER1	3303, 8692, 59338, 80319, 25805, 25937, 1524, 8874, 54541, 6720, 54206, 801, 754, 3304, 2852
negative regulation of signaling	GO:0023057	0.00154	0.001	15	6.41017	896	HSPA1A, HYAL2, PLEKHA1, CXXC4, BAMBI, WWTR1, CX3CR1, ARHGEF7, DDIT4, SREBF1, ERRFI1, CALM1, PTTG1IP, HSPA1B, GPER1	3303, 8692, 59338, 80319, 25805, 25937, 1524, 8874, 54541, 6720, 54206, 801, 754, 3304, 2852
positive regulation of RNA biosynthetic process	GO:1902680	0.00158	0.002	16	7.11129	994	CEBPA, S1PR1, HYAL2, SP3, TFAP2C, BAMBI, WWTR1, DLX5, ZEB2, SREBF1, NRIP1, MED12L, LMO2, EIF2A, PITX2, GPER1	1050, 1901, 8692, 6670, 7022, 25805, 25937, 1749, 9839, 6720, 8204, 116931, 4005, 83939, 5308, 2852
negative regulation of homeostatic process	GO:0032845	0.00166	0.002	5	0.858506	120	TSC22D3, JPH1, CALM1, TNKS2, GPER1	1831, 56704, 801, 80351, 2852
enzyme linked receptor protein signaling pathway	GO:0007167	0.00168	0	13	5.15103	720	EPHA4, PIK3R3, PLEKHA1, BAMBI, WWTR1, FLT1, DLX5, ARHGEF7, DDIT4, SREBF1, DUSP15, ERRFI1, GPER1	2043, 8503, 59338, 25805, 25937, 2321, 1749, 8874, 54541, 6720, 128853, 54206, 2852
negative regulation of biosynthetic process	GO:0009890	0.00176	0	17	7.88394	1102	TSC22D3, CEBPA, HIRA, SP3, FOXS1, TFAP2C, WWTR1, ZEB2, PRDM6, BHLHE40, SREBF1, ERRFI1, NRIP1, SF1, GTPBP4, TBX2, GPER1	1831, 1050, 7290, 6670, 2307, 7022, 25937, 9839, 93166, 8553, 6720, 54206, 8204, 7536, 23560, 6909, 2852
negative regulation of inclusion body assembly	GO:0090084	0.00176	0.002	2	0.0643879	9	HSPA1A, HSPA1B	3303, 3304
smooth muscle cell differentiation	GO:0051145	0.0018	0.001	3	0.243243	34	PRDM6, PITX2, GPER1	93166, 5308, 2852
cellular developmental process	GO:0048869	0.00183	0	31	18.9229	2645	KEL, EPHA4, CEBPA, S1PR1, HIRA, FAM101B, HYAL2, RDH13, SP3, PLEKHA1, DSP, BAMBI, WWTR1, FLT1, DLX5, LAMA5, ZEB2, CX3CR1, ARHGEF7, GADD45G, PRDM6, DDIT4, RPS11, SREBF1, ERRFI1, PODXL, SF1, GTPBP4, TBX2, PITX2, GPER1	3792, 2043, 1050, 1901, 7290, 359845, 8692, 112724, 6670, 59338, 1832, 25805, 25937, 2321, 1749, 3911, 9839, 1524, 8874, 10912, 93166, 54541, 6205, 6720, 54206, 5420, 7536, 23560, 6909, 5308, 2852
positive regulation of cellular metabolic process	GO:0031325	0.00185	0.004	26	14.7806	2066	ACSL1, EPHA4, CEBPA, S1PR1, HSPA1A, HYAL2, SP3, TFAP2C, BAMBI, WWTR1, FLT1, DLX5, ZEB2, GADD45G, SREBF1, DUSP15, NRIP1, MED12L, CALM1, LMO2, EIF2A, PTTG1IP, PITX2, PRKAG2, TNKS2, GPER1	2180, 2043, 1050, 1901, 3303, 8692, 6670, 7022, 25805, 25937, 2321, 1749, 9839, 10912, 6720, 128853, 8204, 116931, 801, 4005, 83939, 754, 5308, 51422, 80351, 2852
regulation of nucleobase-containing compound metabolic process	GO:0019219	0.0019	0.002	34	21.5628	3014	TSC22D3, CEBPA, S1PR1, HIRA, HSPA1A, HYAL2, ZNF614, SP3, FOXS1, TFAP2C, ZNF175, BAMBI, WWTR1, ZNF165, DLX5, ZEB2, PRDM6, BHLHE40, DDIT4, SREBF1, NRIP1, MED12L, SF1, CALM1, GTPBP4, LMO2, TBX2, EIF2A, TBX4, HSPA1B, PITX2, PRKAG2, TNKS2, GPER1	1831, 1050, 1901, 7290, 3303, 8692, 80110, 6670, 2307, 7022, 7728, 25805, 25937, 7718, 1749, 9839, 93166, 8553, 54541, 6720, 8204, 116931, 7536, 801, 23560, 4005, 6909, 83939, 9496, 3304, 5308, 51422, 80351, 2852
regulation of cell communication	GO:0010646	0.00191	0.001	27	15.632	2185	SLC2A1, EPHA4, HSPA1A, HYAL2, ARHGAP45, JPH1, PLEKHA1, CXXC4, BAMBI, WWTR1, FLT1, DLX5, ZEB2, CX3CR1, ARHGEF7, GADD45G, DDIT4, SREBF1, DUSP15, ERRFI1, CALM1, EIF2A, PTTG1IP, HSPA1B, PRKAG2, TNKS2, GPER1	6513, 2043, 3303, 8692, 23526, 56704, 59338, 80319, 25805, 25937, 2321, 1749, 9839, 1524, 8874, 10912, 54541, 6720, 128853, 54206, 801, 83939, 754, 3304, 51422, 80351, 2852
positive regulation of gene expression	GO:0010628	0.00192	0.002	18	8.66375	1211	CEBPA, S1PR1, HSPA1A, HYAL2, SP3, TFAP2C, BAMBI, WWTR1, DLX5, ZEB2, SREBF1, NRIP1, MED12L, LMO2, EIF2A, HSPA1B, PITX2, GPER1	1050, 1901, 3303, 8692, 6670, 7022, 25805, 25937, 1749, 9839, 6720, 8204, 116931, 4005, 83939, 3304, 5308, 2852
negative regulation of peptidyl-tyrosine phosphorylation	GO:0050732	0.00196	0.001	3	0.250397	35	HYAL2, ERRFI1, SH3BP5	8692, 54206, 9467
head development	GO:0060322	0.00196	0	10	3.3911	474	S1PR1, PLEKHA1, DLX5, ZEB2, PCDH18, CX3CR1, DDIT4, TACC1, CALM1, PITX2	1901, 59338, 1749, 9839, 54510, 1524, 54541, 6867, 801, 5308
regulation of extrinsic apoptotic signaling pathway	GO:2001236	0.00199	0.003	5	0.894277	125	HSPA1A, HYAL2, CX3CR1, HSPA1B, GPER1	3303, 8692, 1524, 3304, 2852
negative regulation of signal transduction	GO:0009968	0.00209	0.001	14	5.938	830	HSPA1A, HYAL2, PLEKHA1, CXXC4, BAMBI, WWTR1, CX3CR1, ARHGEF7, DDIT4, ERRFI1, CALM1, PTTG1IP, HSPA1B, GPER1	3303, 8692, 59338, 80319, 25805, 25937, 1524, 8874, 54541, 54206, 801, 754, 3304, 2852
negative regulation of protein kinase activity	GO:0006469	0.00212	0.001	6	1.33068	186	CEBPA, HYAL2, WWTR1, ERRFI1, SH3BP5, PRKAG2	1050, 8692, 25937, 54206, 9467, 51422
regulation of extrinsic apoptotic signaling pathway in absence of ligand	GO:2001239	0.00212	0.001	3	0.257552	36	HSPA1A, CX3CR1, HSPA1B	3303, 1524, 3304
positive regulation of interleukin-8 production	GO:0032757	0.00212	0.003	3	0.257552	36	HSPA1A, HYAL2, HSPA1B	3303, 8692, 3304
vasculature development	GO:0001944	0.00219	0	10	3.44118	481	S1PR1, FOXS1, FLT1, LAMA5, CX3CR1, ERRFI1, TBX2, TBX4, PITX2, GPER1	1901, 2307, 2321, 3911, 1524, 54206, 6909, 9496, 5308, 2852
nucleotide-binding oligomerization domain containing 2 signaling pathway	GO:0070431	0.00219	0.002	2	0.0715421	10	HSPA1A, HSPA1B	3303, 3304
positive regulation of metabolic process	GO:0009893	0.00224	0.002	27	15.7965	2208	ACSL1, EPHA4, CEBPA, S1PR1, HSPA1A, HYAL2, SP3, TFAP2C, BAMBI, WWTR1, FLT1, DLX5, ZEB2, GADD45G, SREBF1, DUSP15, NRIP1, MED12L, CALM1, LMO2, EIF2A, PTTG1IP, HSPA1B, PITX2, PRKAG2, TNKS2, GPER1	2180, 2043, 1050, 1901, 3303, 8692, 6670, 7022, 25805, 25937, 2321, 1749, 9839, 10912, 6720, 128853, 8204, 116931, 801, 4005, 83939, 754, 3304, 5308, 51422, 80351, 2852
cardiac muscle tissue morphogenesis	GO:0055008	0.0023	0.004	3	0.264706	37	S1PR1, DSP, PITX2	1901, 1832, 5308
positive regulation of cell morphogenesis involved in differentiation	GO:0010770	0.00236	0.002	5	0.930048	130	EPHA4, BAMBI, WWTR1, ZEB2, ARHGEF7	2043, 25805, 25937, 9839, 8874
negative regulation of nucleic acid-templated transcription	GO:1903507	0.00242	0.001	14	6.031	843	TSC22D3, CEBPA, HIRA, SP3, FOXS1, TFAP2C, WWTR1, ZEB2, PRDM6, BHLHE40, SREBF1, NRIP1, SF1, TBX2	1831, 1050, 7290, 6670, 2307, 7022, 25937, 9839, 93166, 8553, 6720, 8204, 7536, 6909
regulation of muscle system process	GO:0090257	0.00244	0.002	5	0.937202	131	DSP, FLT1, ERRFI1, CALM1, GPER1	1832, 2321, 54206, 801, 2852
tissue development	GO:0009888	0.00245	0.003	18	8.85692	1238	KEL, TSC22D3, EPHA4, S1PR1, FAM101B, HYAL2, EMP1, DSP, BAMBI, WWTR1, DLX5, LAMA5, ZEB2, ERRFI1, PODXL, TBX2, TBX4, PITX2	3792, 1831, 2043, 1901, 359845, 8692, 2012, 1832, 25805, 25937, 1749, 3911, 9839, 54206, 5420, 6909, 9496, 5308
regulation of signaling	GO:0023051	0.00247	0.002	27	15.8967	2222	SLC2A1, EPHA4, HSPA1A, HYAL2, ARHGAP45, JPH1, PLEKHA1, CXXC4, BAMBI, WWTR1, FLT1, DLX5, ZEB2, CX3CR1, ARHGEF7, GADD45G, DDIT4, SREBF1, DUSP15, ERRFI1, CALM1, EIF2A, PTTG1IP, HSPA1B, PRKAG2, TNKS2, GPER1	6513, 2043, 3303, 8692, 23526, 56704, 59338, 80319, 25805, 25937, 2321, 1749, 9839, 1524, 8874, 10912, 54541, 6720, 128853, 54206, 801, 83939, 754, 3304, 51422, 80351, 2852
positive regulation of cellular biosynthetic process	GO:0031328	0.00254	0.003	18	8.88553	1242	CEBPA, S1PR1, HYAL2, SP3, TFAP2C, BAMBI, WWTR1, DLX5, ZEB2, SREBF1, NRIP1, MED12L, CALM1, LMO2, EIF2A, PITX2, TNKS2, GPER1	1050, 1901, 8692, 6670, 7022, 25805, 25937, 1749, 9839, 6720, 8204, 116931, 801, 4005, 83939, 5308, 80351, 2852
embryonic morphogenesis	GO:0048598	0.00255	0.002	9	2.93323	410	HIRA, SP3, FLT1, DLX5, LAMA5, ZEB2, TBX2, TBX4, PITX2	7290, 6670, 2321, 1749, 3911, 9839, 6909, 9496, 5308
negative regulation of macromolecule biosynthetic process	GO:0010558	0.00265	0	16	7.47615	1045	TSC22D3, CEBPA, HIRA, SP3, FOXS1, TFAP2C, WWTR1, ZEB2, PRDM6, BHLHE40, SREBF1, ERRFI1, NRIP1, SF1, GTPBP4, TBX2	1831, 1050, 7290, 6670, 2307, 7022, 25937, 9839, 93166, 8553, 6720, 54206, 8204, 7536, 23560, 6909
organic hydroxy compound metabolic process	GO:1901615	0.00265	0.003	7	1.8744	262	CEBPA, RDH13, ZEB2, SREBF1, CALM1, PRKAG2, GPER1	1050, 112724, 9839, 6720, 801, 51422, 2852
neural crest cell migration	GO:0001755	0.00268	0.004	3	0.279014	39	LAMA5, ZEB2, PITX2	3911, 9839, 5308
signal transduction	GO:0007165	0.0027	0.001	39	26.4992	3704	ACSL1, EPHA4, CEBPA, S1PR1, HSPA1A, HYAL2, P2RY14, PIK3R3, RAPGEF5, ARHGAP45, JPH1, PLEKHA1, CXXC4, BAMBI, WWTR1, FLT1, DLX5, LAMA5, ZEB2, CX3CR1, ARHGEF7, GADD45G, DDIT4, CSF2RB, SREBF1, DUSP15, ERRFI1, NRIP1, CALM1, TBX2, EIF2A, PTTG1IP, HSPA1B, SH3BP5, PITX2, PRKAG2, GPR153, TNKS2, GPER1	2180, 2043, 1050, 1901, 3303, 8692, 9934, 8503, 9771, 23526, 56704, 59338, 80319, 25805, 25937, 2321, 1749, 3911, 9839, 1524, 8874, 10912, 54541, 1439, 6720, 128853, 54206, 8204, 801, 6909, 83939, 754, 3304, 9467, 5308, 51422, 387509, 80351, 2852
negative regulation of RNA biosynthetic process	GO:1902679	0.00284	0.001	14	6.13831	858	TSC22D3, CEBPA, HIRA, SP3, FOXS1, TFAP2C, WWTR1, ZEB2, PRDM6, BHLHE40, SREBF1, NRIP1, SF1, TBX2	1831, 1050, 7290, 6670, 2307, 7022, 25937, 9839, 93166, 8553, 6720, 8204, 7536, 6909
regulation of primary metabolic process	GO:0080090	0.00286	0.002	43	30.3196	4238	ACSL1, TSC22D3, EPHA4, CEBPA, S1PR1, HIRA, HSPA1A, HYAL2, PIK3R3, ZNF614, SP3, FOXS1, TFAP2C, ZNF175, BAMBI, WWTR1, FLT1, ZNF165, DLX5, ZEB2, GADD45G, PRDM6, BHLHE40, DDIT4, SREBF1, DUSP15, ERRFI1, NRIP1, MED12L, SF1, CALM1, GTPBP4, LMO2, TBX2, EIF2A, TBX4, PTTG1IP, HSPA1B, SH3BP5, PITX2, PRKAG2, TNKS2, GPER1	2180, 1831, 2043, 1050, 1901, 7290, 3303, 8692, 8503, 80110, 6670, 2307, 7022, 7728, 25805, 25937, 2321, 7718, 1749, 9839, 10912, 93166, 8553, 54541, 6720, 128853, 54206, 8204, 116931, 7536, 801, 23560, 4005, 6909, 83939, 9496, 754, 3304, 9467, 5308, 51422, 80351, 2852
negative regulation of kinase activity	GO:0033673	0.0029	0.002	6	1.41653	198	CEBPA, HYAL2, WWTR1, ERRFI1, SH3BP5, PRKAG2	1050, 8692, 25937, 54206, 9467, 51422
regulation of smooth muscle cell proliferation	GO:0048660	0.00291	0.001	4	0.5938	83	S1PR1, FLT1, SF1, GPER1	1901, 2321, 7536, 2852
regulation of signal transduction	GO:0009966	0.00294	0.001	25	14.4444	2019	EPHA4, HSPA1A, HYAL2, ARHGAP45, JPH1, PLEKHA1, CXXC4, BAMBI, WWTR1, FLT1, DLX5, ZEB2, CX3CR1, ARHGEF7, GADD45G, DDIT4, DUSP15, ERRFI1, CALM1, EIF2A, PTTG1IP, HSPA1B, PRKAG2, TNKS2, GPER1	2043, 3303, 8692, 23526, 56704, 59338, 80319, 25805, 25937, 2321, 1749, 9839, 1524, 8874, 10912, 54541, 128853, 54206, 801, 83939, 754, 3304, 51422, 80351, 2852
negative regulation of phosphate metabolic process	GO:0045936	0.00299	0.007	9	3.00477	420	CEBPA, HYAL2, WWTR1, DDIT4, ERRFI1, CALM1, SH3BP5, PRKAG2, GPER1	1050, 8692, 25937, 54541, 54206, 801, 9467, 51422, 2852
negative regulation of phosphorus metabolic process	GO:0010563	0.00299	0.007	9	3.00477	420	CEBPA, HYAL2, WWTR1, DDIT4, ERRFI1, CALM1, SH3BP5, PRKAG2, GPER1	1050, 8692, 25937, 54541, 54206, 801, 9467, 51422, 2852
positive regulation of biosynthetic process	GO:0009891	0.003	0.003	18	9.02146	1261	CEBPA, S1PR1, HYAL2, SP3, TFAP2C, BAMBI, WWTR1, DLX5, ZEB2, SREBF1, NRIP1, MED12L, CALM1, LMO2, EIF2A, PITX2, TNKS2, GPER1	1050, 1901, 8692, 6670, 7022, 25805, 25937, 1749, 9839, 6720, 8204, 116931, 801, 4005, 83939, 5308, 80351, 2852
positive regulation of macromolecule biosynthetic process	GO:0010557	0.00312	0.002	17	8.32035	1163	CEBPA, S1PR1, HYAL2, SP3, TFAP2C, BAMBI, WWTR1, DLX5, ZEB2, SREBF1, NRIP1, MED12L, LMO2, EIF2A, PITX2, TNKS2, GPER1	1050, 1901, 8692, 6670, 7022, 25805, 25937, 1749, 9839, 6720, 8204, 116931, 4005, 83939, 5308, 80351, 2852
regulation of lipid metabolic process	GO:0019216	0.00312	0.004	6	1.438	201	PIK3R3, FLT1, SREBF1, SF1, PRKAG2, GPER1	8503, 2321, 6720, 7536, 51422, 2852
smooth muscle cell proliferation	GO:0048659	0.00317	0.001	4	0.608108	85	S1PR1, FLT1, SF1, GPER1	1901, 2321, 7536, 2852
regulation of cellular component movement	GO:0051270	0.00319	0.008	11	4.24245	593	S1PR1, HYAL2, DSP, FLT1, LAMA5, CX3CR1, ARHGEF7, PODXL, GTPBP4, PITX2, GPER1	1901, 8692, 1832, 2321, 3911, 1524, 8874, 5420, 23560, 5308, 2852
muscle tissue morphogenesis	GO:0060415	0.00331	0.004	3	0.300477	42	S1PR1, DSP, PITX2	1901, 1832, 5308
skeletal system morphogenesis	GO:0048705	0.00345	0.006	5	1.0159	142	FAM101B, HYAL2, PLEKHA1, DLX5, TBX4	359845, 8692, 59338, 1749, 9496
regulation of intracellular signal transduction	GO:1902531	0.00347	0.003	18	9.14308	1278	EPHA4, HSPA1A, HYAL2, ARHGAP45, JPH1, PLEKHA1, FLT1, ZEB2, ARHGEF7, GADD45G, DDIT4, DUSP15, ERRFI1, CALM1, PTTG1IP, HSPA1B, PRKAG2, GPER1	2043, 3303, 8692, 23526, 56704, 59338, 2321, 9839, 8874, 10912, 54541, 128853, 54206, 801, 754, 3304, 51422, 2852
regulation of phosphate metabolic process	GO:0019220	0.00347	0.005	17	8.4062	1175	ACSL1, EPHA4, CEBPA, HYAL2, PIK3R3, WWTR1, FLT1, ZEB2, GADD45G, DDIT4, DUSP15, ERRFI1, CALM1, GTPBP4, SH3BP5, PRKAG2, GPER1	2180, 2043, 1050, 8692, 8503, 25937, 2321, 9839, 10912, 54541, 128853, 54206, 801, 23560, 9467, 51422, 2852
regulation of phosphorus metabolic process	GO:0051174	0.00351	0.005	17	8.41335	1176	ACSL1, EPHA4, CEBPA, HYAL2, PIK3R3, WWTR1, FLT1, ZEB2, GADD45G, DDIT4, DUSP15, ERRFI1, CALM1, GTPBP4, SH3BP5, PRKAG2, GPER1	2180, 2043, 1050, 8692, 8503, 25937, 2321, 9839, 10912, 54541, 128853, 54206, 801, 23560, 9467, 51422, 2852
regulation of cellular metabolic process	GO:0031323	0.00353	0.004	43	30.6129	4279	ACSL1, TSC22D3, EPHA4, CEBPA, S1PR1, HIRA, HSPA1A, HYAL2, PIK3R3, ZNF614, SP3, FOXS1, TFAP2C, ZNF175, BAMBI, WWTR1, FLT1, ZNF165, DLX5, ZEB2, GADD45G, PRDM6, BHLHE40, DDIT4, SREBF1, DUSP15, ERRFI1, NRIP1, MED12L, SF1, CALM1, GTPBP4, LMO2, TBX2, EIF2A, TBX4, PTTG1IP, HSPA1B, SH3BP5, PITX2, PRKAG2, TNKS2, GPER1	2180, 1831, 2043, 1050, 1901, 7290, 3303, 8692, 8503, 80110, 6670, 2307, 7022, 7728, 25805, 25937, 2321, 7718, 1749, 9839, 10912, 93166, 8553, 54541, 6720, 128853, 54206, 8204, 116931, 7536, 801, 23560, 4005, 6909, 83939, 9496, 754, 3304, 9467, 5308, 51422, 80351, 2852
male gonad development	GO:0008584	0.0036	0.004	4	0.629571	88	TFAP2C, PLEKHA1, SF1, PITX2	7022, 59338, 7536, 5308
development of primary male sexual characteristics	GO:0046546	0.0036	0.004	4	0.629571	88	TFAP2C, PLEKHA1, SF1, PITX2	7022, 59338, 7536, 5308
negative regulation of cellular biosynthetic process	GO:0031327	0.00372	0.001	16	7.7337	1081	TSC22D3, CEBPA, HIRA, SP3, FOXS1, TFAP2C, WWTR1, ZEB2, PRDM6, BHLHE40, SREBF1, ERRFI1, NRIP1, SF1, GTPBP4, TBX2	1831, 1050, 7290, 6670, 2307, 7022, 25937, 9839, 93166, 8553, 6720, 54206, 8204, 7536, 23560, 6909
negative regulation of intracellular signal transduction	GO:1902532	0.00372	0.001	8	2.53259	354	HSPA1A, HYAL2, PLEKHA1, DDIT4, ERRFI1, CALM1, PTTG1IP, GPER1	3303, 8692, 59338, 54541, 54206, 801, 754, 2852
regulation of cell migration	GO:0030334	0.00373	0.006	10	3.70588	518	S1PR1, HYAL2, FLT1, LAMA5, CX3CR1, ARHGEF7, PODXL, GTPBP4, PITX2, GPER1	1901, 8692, 2321, 3911, 1524, 8874, 5420, 23560, 5308, 2852
mRNA transcription from RNA polymerase II promoter	GO:0042789	0.00375	0.003	2	0.0930048	13	SREBF1, LMO2	6720, 4005
positive regulation of alcohol biosynthetic process	GO:1902932	0.00375	0.007	2	0.0930048	13	SREBF1, GPER1	6720, 2852
regulation of biological process	GO:0050789	0.00377	0.003	64	52.4332	7329	KEL, ACSL1, TSC22D3, SLC2A1, EPHA4, CEBPA, S1PR1, HIRA, FAM101B, HSPA1A, HYAL2, P2RY14, PIK3R3, RAPGEF5, HILPDA, ZNF614, SP3, FOXS1, ARHGAP45, JPH1, TFAP2C, PLEKHA1, DSP, ZNF175, CXXC4, BAMBI, KCNE4, WWTR1, FLT1, ZNF165, DLX5, LAMA5, ZEB2, CX3CR1, ARHGEF7, GADD45G, PRDM6, BHLHE40, DDIT4, CSF2RB, FAM111A, SREBF1, DUSP15, ATG13, ERRFI1, NRIP1, MED12L, PODXL, SF1, CALM1, GTPBP4, LMO2, TBX2, EIF2A, T…	3792, 2180, 1831, 6513, 2043, 1050, 1901, 7290, 359845, 3303, 8692, 9934, 8503, 9771, 29923, 80110, 6670, 2307, 23526, 56704, 7022, 59338, 1832, 7728, 80319, 25805, 23704, 25937, 2321, 7718, 1749, 3911, 9839, 1524, 8874, 10912, 93166, 8553, 54541, 1439, 63901, 6720, 128853, 9776, 54206, 8204, 116931, 5420, 7536, 801, 23560, 4005, 6909, 83939, 9496, 754, 3304, 9467, 5308, 51422, 130271, 387509, 80…
gonad development	GO:0008406	0.00378	0.004	5	1.03736	145	TFAP2C, PLEKHA1, NRIP1, SF1, PITX2	7022, 59338, 8204, 7536, 5308
positive regulation of multicellular organismal process	GO:0051240	0.00396	0.003	15	7.06836	988	EPHA4, CEBPA, HSPA1A, HYAL2, HILPDA, FOXS1, BAMBI, WWTR1, FLT1, DLX5, ZEB2, CX3CR1, TBX2, HSPA1B, GPER1	2043, 1050, 3303, 8692, 29923, 2307, 25805, 25937, 2321, 1749, 9839, 1524, 6909, 3304, 2852
maintenance of location	GO:0051235	0.00397	0.008	6	1.50954	211	HILPDA, JPH1, PLIN2, NRIP1, CALM1, GPER1	29923, 56704, 123, 8204, 801, 2852
transcription from RNA polymerase II promoter	GO:0006366	0.00398	0.003	20	10.7814	1507	TSC22D3, CEBPA, S1PR1, HIRA, HYAL2, SP3, FOXS1, TFAP2C, WWTR1, DLX5, ZEB2, BHLHE40, SREBF1, NRIP1, MED12L, LMO2, TBX2, EIF2A, PITX2, GPER1	1831, 1050, 1901, 7290, 8692, 6670, 2307, 7022, 25937, 1749, 9839, 8553, 6720, 8204, 116931, 4005, 6909, 83939, 5308, 2852
cell migration	GO:0016477	0.00401	0.007	14	6.3744	891	EPHA4, S1PR1, HYAL2, BAMBI, FLT1, LAMA5, ZEB2, CX3CR1, ARHGEF7, DDIT4, PODXL, GTPBP4, PITX2, GPER1	2043, 1901, 8692, 25805, 2321, 3911, 9839, 1524, 8874, 54541, 5420, 23560, 5308, 2852
muscle organ morphogenesis	GO:0048644	0.00403	0.004	3	0.32194	45	S1PR1, DSP, PITX2	1901, 1832, 5308
development of primary sexual characteristics	GO:0045137	0.00412	0.005	5	1.05882	148	TFAP2C, PLEKHA1, NRIP1, SF1, PITX2	7022, 59338, 8204, 7536, 5308
negative regulation of RNA metabolic process	GO:0051253	0.00413	0.001	14	6.39587	894	TSC22D3, CEBPA, HIRA, SP3, FOXS1, TFAP2C, WWTR1, ZEB2, PRDM6, BHLHE40, SREBF1, NRIP1, SF1, TBX2	1831, 1050, 7290, 6670, 2307, 7022, 25937, 9839, 93166, 8553, 6720, 8204, 7536, 6909
eye morphogenesis	GO:0048592	0.00422	0.004	4	0.658188	92	RDH13, SP3, TBX2, PITX2	112724, 6670, 6909, 5308
regulation of interleukin-8 production	GO:0032677	0.00429	0.005	3	0.329094	46	HSPA1A, HYAL2, HSPA1B	3303, 8692, 3304
regulation of release of sequestered calcium ion into cytosol	GO:0051279	0.00429	0.006	3	0.329094	46	JPH1, CALM1, GPER1	56704, 801, 2852
regulation of protein tyrosine kinase activity	GO:0061097	0.00429	0.003	3	0.329094	46	HYAL2, ERRFI1, SH3BP5	8692, 54206, 9467
negative regulation of peptidyl-threonine phosphorylation	GO:0010801	0.00435	0.003	2	0.100159	14	DDIT4, CALM1	54541, 801
regulation of smooth muscle cell differentiation	GO:0051150	0.00435	0.005	2	0.100159	14	PRDM6, GPER1	93166, 2852
vascular smooth muscle cell differentiation	GO:0035886	0.00435	0.005	2	0.100159	14	PITX2, GPER1	5308, 2852
regulation of inclusion body assembly	GO:0090083	0.00435	0.003	2	0.100159	14	HSPA1A, HSPA1B	3303, 3304
regulation of lipid biosynthetic process	GO:0046890	0.00438	0.006	4	0.665342	93	SREBF1, SF1, PRKAG2, GPER1	6720, 7536, 51422, 2852
regulation of cellular biosynthetic process	GO:0031326	0.00453	0.001	34	22.6502	3166	TSC22D3, CEBPA, S1PR1, HIRA, HSPA1A, HYAL2, ZNF614, SP3, FOXS1, TFAP2C, ZNF175, BAMBI, WWTR1, ZNF165, DLX5, ZEB2, PRDM6, BHLHE40, SREBF1, ERRFI1, NRIP1, MED12L, SF1, CALM1, GTPBP4, LMO2, TBX2, EIF2A, TBX4, HSPA1B, PITX2, PRKAG2, TNKS2, GPER1	1831, 1050, 1901, 7290, 3303, 8692, 80110, 6670, 2307, 7022, 7728, 25805, 25937, 7718, 1749, 9839, 93166, 8553, 6720, 54206, 8204, 116931, 7536, 801, 23560, 4005, 6909, 83939, 9496, 3304, 5308, 51422, 80351, 2852
regulation of muscle contraction	GO:0006937	0.00455	0.007	4	0.672496	94	DSP, FLT1, CALM1, GPER1	1832, 2321, 801, 2852
lipid storage	GO:0019915	0.00484	0.005	3	0.343402	48	HILPDA, PLIN2, NRIP1	29923, 123, 8204
anatomical structure morphogenesis	GO:0009653	0.00495	0.005	23	13.3712	1869	KEL, EPHA4, S1PR1, HIRA, FAM101B, HYAL2, RDH13, SP3, PLEKHA1, DSP, BAMBI, WWTR1, FLT1, DLX5, LAMA5, ZEB2, CX3CR1, ARHGEF7, ERRFI1, PODXL, TBX2, TBX4, PITX2	3792, 2043, 1901, 7290, 359845, 8692, 112724, 6670, 59338, 1832, 25805, 25937, 2321, 1749, 3911, 9839, 1524, 8874, 54206, 5420, 6909, 9496, 5308
kidney epithelium development	GO:0072073	0.00509	0.007	4	0.693959	97	EPHA4, WWTR1, LAMA5, PODXL	2043, 25937, 3911, 5420
positive regulation of cell communication	GO:0010647	0.00512	0.003	16	7.99126	1117	EPHA4, HSPA1A, HYAL2, BAMBI, FLT1, DLX5, ZEB2, CX3CR1, ARHGEF7, GADD45G, DUSP15, CALM1, EIF2A, HSPA1B, TNKS2, GPER1	2043, 3303, 8692, 25805, 2321, 1749, 9839, 1524, 8874, 10912, 128853, 801, 83939, 3304, 80351, 2852
sensory organ morphogenesis	GO:0090596	0.00515	0.003	5	1.11606	156	RDH13, SP3, DLX5, TBX2, PITX2	112724, 6670, 1749, 6909, 5308
adherens junction organization	GO:0034332	0.00528	0.006	4	0.701113	98	CADM3, DSP, LAMA5, ARHGEF7	57863, 1832, 3911, 8874
embryonic limb morphogenesis	GO:0030326	0.00528	0.005	4	0.701113	98	DLX5, TBX2, TBX4, PITX2	1749, 6909, 9496, 5308
embryonic appendage morphogenesis	GO:0035113	0.00528	0.005	4	0.701113	98	DLX5, TBX2, TBX4, PITX2	1749, 6909, 9496, 5308
biological regulation	GO:0065007	0.00529	0.006	66	55.2305	7720	KEL, ACSL1, TSC22D3, SLC2A1, EPHA4, CEBPA, S1PR1, HIRA, FAM101B, HSPA1A, HYAL2, P2RY14, RDH13, PIK3R3, RAPGEF5, HILPDA, ZNF614, SP3, FOXS1, ARHGAP45, JPH1, TFAP2C, PLEKHA1, DSP, ZNF175, PLIN2, CXXC4, BAMBI, KCNE4, WWTR1, FLT1, ZNF165, DLX5, LAMA5, ZEB2, CX3CR1, ARHGEF7, GADD45G, PRDM6, BHLHE40, DDIT4, CSF2RB, FAM111A, SREBF1, DUSP15, ATG13, ERRFI1, NRIP1, MED12L, PODXL, SF1, CALM1, GTPBP4, LMO2, …	3792, 2180, 1831, 6513, 2043, 1050, 1901, 7290, 359845, 3303, 8692, 9934, 112724, 8503, 9771, 29923, 80110, 6670, 2307, 23526, 56704, 7022, 59338, 1832, 7728, 123, 80319, 25805, 23704, 25937, 2321, 7718, 1749, 3911, 9839, 1524, 8874, 10912, 93166, 8553, 54541, 1439, 63901, 6720, 128853, 9776, 54206, 8204, 116931, 5420, 7536, 801, 23560, 4005, 6909, 83939, 9496, 754, 3304, 9467, 5308, 51422, 13027…
positive regulation of signaling	GO:0023056	0.00535	0.003	16	8.02703	1122	EPHA4, HSPA1A, HYAL2, BAMBI, FLT1, DLX5, ZEB2, CX3CR1, ARHGEF7, GADD45G, DUSP15, CALM1, EIF2A, HSPA1B, TNKS2, GPER1	2043, 3303, 8692, 25805, 2321, 1749, 9839, 1524, 8874, 10912, 128853, 801, 83939, 3304, 80351, 2852
response to osmotic stress	GO:0006970	0.00543	0.009	3	0.357711	50	TSC22D3, SLC2A1, ERRFI1	1831, 6513, 54206
interleukin-8 production	GO:0032637	0.00543	0.006	3	0.357711	50	HSPA1A, HYAL2, HSPA1B	3303, 8692, 3304
neural crest cell development	GO:0014032	0.00543	0.006	3	0.357711	50	LAMA5, ZEB2, PITX2	3911, 9839, 5308
positive regulation of JNK cascade	GO:0046330	0.00547	0.003	4	0.708267	99	EPHA4, ZEB2, GADD45G, DUSP15	2043, 9839, 10912, 128853
regulation of biosynthetic process	GO:0009889	0.00553	0.002	34	22.9149	3203	TSC22D3, CEBPA, S1PR1, HIRA, HSPA1A, HYAL2, ZNF614, SP3, FOXS1, TFAP2C, ZNF175, BAMBI, WWTR1, ZNF165, DLX5, ZEB2, PRDM6, BHLHE40, SREBF1, ERRFI1, NRIP1, MED12L, SF1, CALM1, GTPBP4, LMO2, TBX2, EIF2A, TBX4, HSPA1B, PITX2, PRKAG2, TNKS2, GPER1	1831, 1050, 1901, 7290, 3303, 8692, 80110, 6670, 2307, 7022, 7728, 25805, 25937, 7718, 1749, 9839, 93166, 8553, 6720, 54206, 8204, 116931, 7536, 801, 23560, 4005, 6909, 83939, 9496, 3304, 5308, 51422, 80351, 2852
blood vessel development	GO:0001568	0.00567	0.004	9	3.3124	463	S1PR1, FOXS1, FLT1, LAMA5, CX3CR1, TBX2, TBX4, PITX2, GPER1	1901, 2307, 2321, 3911, 1524, 6909, 9496, 5308, 2852
multicellular organismal signaling	GO:0035637	0.00567	0.006	4	0.715421	100	S1PR1, DSP, CALM1, GPER1	1901, 1832, 801, 2852
central nervous system projection neuron axonogenesis	GO:0021952	0.00568	0.006	2	0.114467	16	EPHA4, ZEB2	2043, 9839
negative regulation of response to stimulus	GO:0048585	0.00573	0.004	15	7.35453	1028	EPHA4, HSPA1A, HYAL2, PLEKHA1, CXXC4, BAMBI, WWTR1, CX3CR1, ARHGEF7, DDIT4, ERRFI1, CALM1, PTTG1IP, HSPA1B, GPER1	2043, 3303, 8692, 59338, 80319, 25805, 25937, 1524, 8874, 54541, 54206, 801, 754, 3304, 2852
regulation of cell motility	GO:2000145	0.00574	0.009	10	3.94197	551	S1PR1, HYAL2, FLT1, LAMA5, CX3CR1, ARHGEF7, PODXL, GTPBP4, PITX2, GPER1	1901, 8692, 2321, 3911, 1524, 8874, 5420, 23560, 5308, 2852
striated muscle tissue development	GO:0014706	0.00577	0.005	6	1.63116	228	KEL, TSC22D3, S1PR1, DSP, TBX2, PITX2	3792, 1831, 1901, 1832, 6909, 5308
negative regulation of transcription from RNA polymerase II promoter	GO:0000122	0.00589	0.005	10	3.95628	553	TSC22D3, CEBPA, SP3, TFAP2C, WWTR1, ZEB2, BHLHE40, SREBF1, NRIP1, TBX2	1831, 1050, 6670, 7022, 25937, 9839, 8553, 6720, 8204, 6909
regulation of system process	GO:0044057	0.00598	0.014	7	2.17488	304	DSP, FLT1, SREBF1, ERRFI1, CALM1, TBX2, GPER1	1832, 2321, 6720, 54206, 801, 6909, 2852
male sex differentiation	GO:0046661	0.00608	0.006	4	0.72973	102	TFAP2C, PLEKHA1, SF1, PITX2	7022, 59338, 7536, 5308
reproductive structure development	GO:0048608	0.0062	0.005	7	2.18919	306	CEBPA, SP3, TFAP2C, PLEKHA1, NRIP1, SF1, PITX2	1050, 6670, 7022, 59338, 8204, 7536, 5308
positive regulation of cell proliferation	GO:0008284	0.00627	0.006	10	3.99205	558	S1PR1, HILPDA, BAMBI, WWTR1, FLT1, DLX5, CX3CR1, TBX2, PITX2, GPER1	1901, 29923, 25805, 25937, 2321, 1749, 1524, 6909, 5308, 2852
inclusion body assembly	GO:0070841	0.00641	0.004	2	0.121622	17	HSPA1A, HSPA1B	3303, 3304
mRNA transcription	GO:0009299	0.00641	0.006	2	0.121622	17	SREBF1, LMO2	6720, 4005
embryonic camera-type eye morphogenesis	GO:0048596	0.00641	0.01	2	0.121622	17	SP3, TBX2	6670, 6909
regulation of ryanodine-sensitive calcium-release channel activity	GO:0060314	0.00641	0.009	2	0.121622	17	JPH1, CALM1	56704, 801
organic hydroxy compound biosynthetic process	GO:1901617	0.00651	0.008	4	0.744038	104	ZEB2, SREBF1, PRKAG2, GPER1	9839, 6720, 51422, 2852
Wnt signaling pathway	GO:0016055	0.00662	0.009	8	2.79014	390	CXXC4, BAMBI, WWTR1, DLX5, ZEB2, CALM1, PITX2, TNKS2	80319, 25805, 25937, 1749, 9839, 801, 5308, 80351
cell-cell signaling by wnt	GO:0198738	0.00662	0.009	8	2.79014	390	CXXC4, BAMBI, WWTR1, DLX5, ZEB2, CALM1, PITX2, TNKS2	80319, 25805, 25937, 1749, 9839, 801, 5308, 80351
reproductive system development	GO:0061458	0.00664	0.007	7	2.21781	310	CEBPA, SP3, TFAP2C, PLEKHA1, NRIP1, SF1, PITX2	1050, 6670, 7022, 59338, 8204, 7536, 5308
regulation of heart rate	GO:0002027	0.00673	0.006	3	0.386328	54	DSP, SREBF1, CALM1	1832, 6720, 801
positive regulation of protein serine/threonine kinase activity	GO:0071902	0.0068	0.006	6	1.68839	236	ACSL1, EPHA4, FLT1, ZEB2, GADD45G, CALM1	2180, 2043, 2321, 9839, 10912, 801
regulation of macromolecule metabolic process	GO:0060255	0.00691	0.005	42	30.6486	4284	ACSL1, TSC22D3, EPHA4, CEBPA, S1PR1, HIRA, HSPA1A, HYAL2, ZNF614, SP3, FOXS1, TFAP2C, ZNF175, BAMBI, WWTR1, FLT1, ZNF165, DLX5, ZEB2, GADD45G, PRDM6, BHLHE40, DDIT4, SREBF1, DUSP15, ERRFI1, NRIP1, MED12L, SF1, CALM1, GTPBP4, LMO2, TBX2, EIF2A, TBX4, PTTG1IP, HSPA1B, SH3BP5, PITX2, PRKAG2, TNKS2, GPER1	2180, 1831, 2043, 1050, 1901, 7290, 3303, 8692, 80110, 6670, 2307, 7022, 7728, 25805, 25937, 2321, 7718, 1749, 9839, 10912, 93166, 8553, 54541, 6720, 128853, 54206, 8204, 116931, 7536, 801, 23560, 4005, 6909, 83939, 9496, 754, 3304, 9467, 5308, 51422, 80351, 2852
cell motility	GO:0048870	0.00697	0.013	14	6.78935	949	EPHA4, S1PR1, HYAL2, BAMBI, FLT1, LAMA5, ZEB2, CX3CR1, ARHGEF7, DDIT4, PODXL, GTPBP4, PITX2, GPER1	2043, 1901, 8692, 25805, 2321, 3911, 9839, 1524, 8874, 54541, 5420, 23560, 5308, 2852
localization of cell	GO:0051674	0.00697	0.013	14	6.78935	949	EPHA4, S1PR1, HYAL2, BAMBI, FLT1, LAMA5, ZEB2, CX3CR1, ARHGEF7, DDIT4, PODXL, GTPBP4, PITX2, GPER1	2043, 1901, 8692, 25805, 2321, 3911, 9839, 1524, 8874, 54541, 5420, 23560, 5308, 2852
tissue morphogenesis	GO:0048729	0.00703	0.009	9	3.42687	479	EPHA4, S1PR1, DSP, LAMA5, ZEB2, PODXL, TBX2, TBX4, PITX2	2043, 1901, 1832, 3911, 9839, 5420, 6909, 9496, 5308
regulation of locomotion	GO:0040012	0.00707	0.009	10	4.06359	568	S1PR1, HYAL2, FLT1, LAMA5, CX3CR1, ARHGEF7, PODXL, GTPBP4, PITX2, GPER1	1901, 8692, 2321, 3911, 1524, 8874, 5420, 23560, 5308, 2852
muscle tissue development	GO:0060537	0.00708	0.006	6	1.7027	238	KEL, TSC22D3, S1PR1, DSP, TBX2, PITX2	3792, 1831, 1901, 1832, 6909, 5308
epithelial tube morphogenesis	GO:0060562	0.00708	0.007	6	1.7027	238	EPHA4, LAMA5, ZEB2, PODXL, TBX2, PITX2	2043, 3911, 9839, 5420, 6909, 5308
neural crest cell differentiation	GO:0014033	0.00708	0.008	3	0.393482	55	LAMA5, ZEB2, PITX2	3911, 9839, 5308
positive regulation of binding	GO:0051099	0.00719	0.007	4	0.765501	107	BAMBI, ARHGEF7, CALM1, PITX2	25805, 8874, 801, 5308
negative regulation of cellular protein metabolic process	GO:0032269	0.00728	0.006	12	5.41574	757	CEBPA, HSPA1A, HYAL2, WWTR1, DDIT4, ERRFI1, CALM1, GTPBP4, HSPA1B, SH3BP5, PRKAG2, GPER1	1050, 3303, 8692, 25937, 54541, 54206, 801, 23560, 3304, 9467, 51422, 2852
epithelium development	GO:0060429	0.00735	0.005	12	5.42289	758	EPHA4, S1PR1, DSP, WWTR1, DLX5, LAMA5, ZEB2, ERRFI1, PODXL, TBX2, TBX4, PITX2	2043, 1901, 1832, 25937, 1749, 3911, 9839, 54206, 5420, 6909, 9496, 5308
regulation of calcium ion transport into cytosol	GO:0010522	0.00745	0.007	3	0.400636	56	JPH1, CALM1, GPER1	56704, 801, 2852
protein phosphorylation	GO:0006468	0.00754	0.008	18	9.8442	1376	ACSL1, EPHA4, CEBPA, HYAL2, WWTR1, FLT1, ZEB2, GADD45G, DDIT4, CSF2RB, DUSP15, ERRFI1, CALM1, GTPBP4, EIF2A, SH3BP5, PRKAG2, GPER1	2180, 2043, 1050, 8692, 25937, 2321, 9839, 10912, 54541, 1439, 128853, 54206, 801, 23560, 83939, 9467, 51422, 2852
regulation of nitrogen compound metabolic process	GO:0051171	0.00761	0.005	34	23.3585	3265	TSC22D3, CEBPA, S1PR1, HIRA, HSPA1A, HYAL2, ZNF614, SP3, FOXS1, TFAP2C, ZNF175, BAMBI, WWTR1, ZNF165, DLX5, ZEB2, PRDM6, BHLHE40, DDIT4, SREBF1, NRIP1, MED12L, SF1, CALM1, GTPBP4, LMO2, TBX2, EIF2A, TBX4, HSPA1B, PITX2, PRKAG2, TNKS2, GPER1	1831, 1050, 1901, 7290, 3303, 8692, 80110, 6670, 2307, 7022, 7728, 25805, 25937, 7718, 1749, 9839, 93166, 8553, 54541, 6720, 8204, 116931, 7536, 801, 23560, 4005, 6909, 83939, 9496, 3304, 5308, 51422, 80351, 2852
multicellular organism growth	GO:0035264	0.00766	0.004	4	0.779809	109	FOXS1, PLEKHA1, WWTR1, TNKS2	2307, 59338, 25937, 80351
regulation of transcription, DNA-templated	GO:0006355	0.00782	0.002	29	18.9587	2650	TSC22D3, CEBPA, S1PR1, HIRA, HSPA1A, HYAL2, ZNF614, SP3, FOXS1, TFAP2C, ZNF175, BAMBI, WWTR1, ZNF165, DLX5, ZEB2, PRDM6, BHLHE40, SREBF1, NRIP1, MED12L, SF1, LMO2, TBX2, EIF2A, TBX4, HSPA1B, PITX2, GPER1	1831, 1050, 1901, 7290, 3303, 8692, 80110, 6670, 2307, 7022, 7728, 25805, 25937, 7718, 1749, 9839, 93166, 8553, 6720, 8204, 116931, 7536, 4005, 6909, 83939, 9496, 3304, 5308, 2852
locomotion	GO:0040011	0.00789	0.014	15	7.61924	1065	EPHA4, S1PR1, HYAL2, BAMBI, FLT1, DLX5, LAMA5, ZEB2, CX3CR1, ARHGEF7, DDIT4, PODXL, GTPBP4, PITX2, GPER1	2043, 1901, 8692, 25805, 2321, 1749, 3911, 9839, 1524, 8874, 54541, 5420, 23560, 5308, 2852
regulation of binding	GO:0051098	0.00796	0.012	6	1.74563	244	EPHA4, BAMBI, ARHGEF7, CALM1, GTPBP4, PITX2	2043, 25805, 8874, 801, 23560, 5308
positive regulation of cellular process	GO:0048522	0.00796	0.009	35	24.3315	3401	ACSL1, EPHA4, CEBPA, S1PR1, HSPA1A, HYAL2, PIK3R3, HILPDA, SP3, TFAP2C, BAMBI, WWTR1, FLT1, DLX5, ZEB2, CX3CR1, ARHGEF7, GADD45G, DDIT4, SREBF1, DUSP15, ATG13, NRIP1, MED12L, PODXL, CALM1, LMO2, TBX2, EIF2A, PTTG1IP, HSPA1B, PITX2, PRKAG2, TNKS2, GPER1	2180, 2043, 1050, 1901, 3303, 8692, 8503, 29923, 6670, 7022, 25805, 25937, 2321, 1749, 9839, 1524, 8874, 10912, 54541, 6720, 128853, 9776, 8204, 116931, 5420, 801, 4005, 6909, 83939, 754, 3304, 5308, 51422, 80351, 2852
positive regulation of peptidyl-threonine phosphorylation	GO:0010800	0.00799	0.008	2	0.13593	19	CALM1, PRKAG2	801, 51422
positive regulation of molecular function	GO:0044093	0.00817	0.01	18	9.92289	1387	ACSL1, EPHA4, S1PR1, HSPA1A, RAPGEF5, ARHGAP45, BAMBI, FLT1, ZEB2, ARHGEF7, GADD45G, CSF2RB, ERRFI1, CALM1, HSPA1B, PITX2, PRKAG2, GPER1	2180, 2043, 1901, 3303, 9771, 23526, 25805, 2321, 9839, 8874, 10912, 1439, 54206, 801, 3304, 5308, 51422, 2852
appendage morphogenesis	GO:0035107	0.00842	0.007	4	0.801272	112	DLX5, TBX2, TBX4, PITX2	1749, 6909, 9496, 5308
limb morphogenesis	GO:0035108	0.00842	0.007	4	0.801272	112	DLX5, TBX2, TBX4, PITX2	1749, 6909, 9496, 5308
regulation of nucleic acid-templated transcription	GO:1903506	0.00848	0.002	29	19.066	2665	TSC22D3, CEBPA, S1PR1, HIRA, HSPA1A, HYAL2, ZNF614, SP3, FOXS1, TFAP2C, ZNF175, BAMBI, WWTR1, ZNF165, DLX5, ZEB2, PRDM6, BHLHE40, SREBF1, NRIP1, MED12L, SF1, LMO2, TBX2, EIF2A, TBX4, HSPA1B, PITX2, GPER1	1831, 1050, 1901, 7290, 3303, 8692, 80110, 6670, 2307, 7022, 7728, 25805, 25937, 7718, 1749, 9839, 93166, 8553, 6720, 8204, 116931, 7536, 4005, 6909, 83939, 9496, 3304, 5308, 2852
regulation of blood circulation	GO:1903522	0.00849	0.012	5	1.25914	176	DSP, SREBF1, CALM1, TBX2, GPER1	1832, 6720, 801, 6909, 2852
muscle cell differentiation	GO:0042692	0.00859	0.004	6	1.77424	248	KEL, HIRA, PRDM6, TBX2, PITX2, GPER1	3792, 7290, 93166, 6909, 5308, 2852
extrinsic apoptotic signaling pathway in absence of ligand	GO:0097192	0.0086	0.008	3	0.422099	59	HSPA1A, CX3CR1, HSPA1B	3303, 1524, 3304
signal transduction in absence of ligand	GO:0038034	0.0086	0.008	3	0.422099	59	HSPA1A, CX3CR1, HSPA1B	3303, 1524, 3304
central nervous system neuron axonogenesis	GO:0021955	0.00884	0.007	2	0.143084	20	EPHA4, ZEB2	2043, 9839
regulation of catalytic activity	GO:0050790	0.00891	0.01	21	12.3911	1732	ACSL1, EPHA4, CEBPA, S1PR1, HSPA1A, HYAL2, PIK3R3, RAPGEF5, ARHGAP45, WWTR1, FLT1, ZEB2, ARHGEF7, GADD45G, CSF2RB, ERRFI1, CALM1, GTPBP4, SH3BP5, PRKAG2, GPER1	2180, 2043, 1050, 1901, 3303, 8692, 8503, 9771, 23526, 25937, 2321, 9839, 8874, 10912, 1439, 54206, 801, 23560, 9467, 51422, 2852
peptidyl-tyrosine phosphorylation	GO:0018108	0.00891	0.009	6	1.78855	250	EPHA4, HYAL2, FLT1, CSF2RB, ERRFI1, SH3BP5	2043, 8692, 2321, 1439, 54206, 9467
response to stimulus	GO:0050896	0.00909	0.008	50	38.9404	5443	ACSL1, TSC22D3, SLC2A1, EPHA4, CEBPA, S1PR1, HSPA1A, HYAL2, P2RY14, RDH13, PIK3R3, RAPGEF5, HILPDA, ARHGAP45, JPH1, PLEKHA1, DSP, ZNF175, PLIN2, CXXC4, BAMBI, WWTR1, FLT1, DLX5, LAMA5, ZEB2, CX3CR1, ARHGEF7, GADD45G, BHLHE40, DDIT4, CSF2RB, FAM111A, SREBF1, DUSP15, ATG13, ERRFI1, NRIP1, CALM1, LMO2, TBX2, EIF2A, PTTG1IP, HSPA1B, SH3BP5, PITX2, PRKAG2, GPR153, TNKS2, GPER1	2180, 1831, 6513, 2043, 1050, 1901, 3303, 8692, 9934, 112724, 8503, 9771, 29923, 23526, 56704, 59338, 1832, 7728, 123, 80319, 25805, 25937, 2321, 1749, 3911, 9839, 1524, 8874, 10912, 8553, 54541, 1439, 63901, 6720, 128853, 9776, 54206, 8204, 801, 4005, 6909, 83939, 754, 3304, 9467, 5308, 51422, 387509, 80351, 2852
sex differentiation	GO:0007548	0.00909	0.008	5	1.2806	179	TFAP2C, PLEKHA1, NRIP1, SF1, PITX2	7022, 59338, 8204, 7536, 5308
sensory organ development	GO:0007423	0.00922	0.009	7	2.36089	330	CEBPA, RDH13, SP3, DLX5, ZEB2, TBX2, PITX2	1050, 112724, 6670, 1749, 9839, 6909, 5308
regulation of RNA biosynthetic process	GO:2001141	0.00923	0.005	29	19.1804	2681	TSC22D3, CEBPA, S1PR1, HIRA, HSPA1A, HYAL2, ZNF614, SP3, FOXS1, TFAP2C, ZNF175, BAMBI, WWTR1, ZNF165, DLX5, ZEB2, PRDM6, BHLHE40, SREBF1, NRIP1, MED12L, SF1, LMO2, TBX2, EIF2A, TBX4, HSPA1B, PITX2, GPER1	1831, 1050, 1901, 7290, 3303, 8692, 80110, 6670, 2307, 7022, 7728, 25805, 25937, 7718, 1749, 9839, 93166, 8553, 6720, 8204, 116931, 7536, 4005, 6909, 83939, 9496, 3304, 5308, 2852
peptidyl-tyrosine modification	GO:0018212	0.00925	0.009	6	1.80286	252	EPHA4, HYAL2, FLT1, CSF2RB, ERRFI1, SH3BP5	2043, 8692, 2321, 1439, 54206, 9467
regulation of macromolecule biosynthetic process	GO:0010556	0.00947	0.003	32	21.8704	3057	TSC22D3, CEBPA, S1PR1, HIRA, HSPA1A, HYAL2, ZNF614, SP3, FOXS1, TFAP2C, ZNF175, BAMBI, WWTR1, ZNF165, DLX5, ZEB2, PRDM6, BHLHE40, SREBF1, ERRFI1, NRIP1, MED12L, SF1, GTPBP4, LMO2, TBX2, EIF2A, TBX4, HSPA1B, PITX2, TNKS2, GPER1	1831, 1050, 1901, 7290, 3303, 8692, 80110, 6670, 2307, 7022, 7728, 25805, 25937, 7718, 1749, 9839, 93166, 8553, 6720, 54206, 8204, 116931, 7536, 23560, 4005, 6909, 83939, 9496, 3304, 5308, 80351, 2852
cellular carbohydrate metabolic process	GO:0044262	0.00951	0.011	5	1.29491	181	SLC2A1, DDIT4, CALM1, PRKAG2, GPER1	6513, 54541, 801, 51422, 2852
cellular response to estradiol stimulus	GO:0071392	0.00972	0.012	2	0.150238	21	NRIP1, GPER1	8204, 2852
regulation of catenin import into nucleus	GO:0035412	0.00972	0.011	2	0.150238	21	BAMBI, WWTR1	25805, 25937
protein refolding	GO:0042026	0.00972	0.011	2	0.150238	21	HSPA1A, HSPA1B	3303, 3304
negative regulation of receptor activity	GO:2000272	0.00972	0.011	2	0.150238	21	ERRFI1, CALM1	54206, 801
regulation of Wnt signaling pathway	GO:0030111	0.00977	0.012	6	1.82432	255	CXXC4, BAMBI, WWTR1, DLX5, ZEB2, TNKS2	80319, 25805, 25937, 1749, 9839, 80351
positive regulation of stress-activated MAPK cascade	GO:0032874	0.00978	0.006	4	0.837043	117	EPHA4, ZEB2, GADD45G, DUSP15	2043, 9839, 10912, 128853

## Sheet: cellular component
GO-Term	GO-Term id	P-value	Adjusted p-value	# Genes (observed)	# Genes (expected)	# Genes (total)	List of observed genes	Gene ids
blood microparticle	GO:0072562	0.00118096	0	4	0.464516	66	SLC2A1, HSPA1A, EIF2A, HSPA1B	6513, 3303, 83939, 3304
intrinsic component of plasma membrane	GO:0031226	0.00362147	0.004	14	6.29208	894	SLC2A1, EPHA4, S1PR1, HYAL2, P2RY14, CADM3, FLT1, CX3CR1, SIGLEC6, CSF2RB, PODXL, CALM1, SLC6A6, GPER1	6513, 2043, 1901, 8692, 9934, 57863, 2321, 1524, 946, 1439, 5420, 801, 6533, 2852
intermediate filament cytoskeleton	GO:0045111	0.00368556	0.006	4	0.633431	90	DSP, ZNF175, TACC1, GPER1	1832, 7728, 6867, 2852
transcription factor complex	GO:0005667	0.00594362	0.003	6	1.63988	233	CEBPA, HYAL2, WWTR1, LMO2, TBX2, PITX2	1050, 8692, 25937, 4005, 6909, 5308

## Sheet: clinical disease
Clinical disease	Clinical disease id	P-value	Adjusted p-value	# Genes (observed)	# Genes (expected)	# Genes (total)	List of observed genes	Gene ids
Conduction abnormalities	C0232219	0.000865642	0.001	3	0.196092	22	DSP, CALM1, PRKAG2	1832, 801, 51422
Cardiac Arrhythmia	C0003811	0.00572189	0.008	5	1.19438	134	DSP, NRIP1, CALM1, PRKAG2, MTSS1L	1832, 8204, 801, 51422, 92154
Conduction defects	C0264886	0.00786014	0.011	3	0.418924	47	DSP, CALM1, PRKAG2	1832, 801, 51422
Neoplasms by Site	C0027653	0.00946712	0.013	10	4.58142	514	CEBPA, HIRA, CADM3, PIK3R3, FLT1, LAMA5, SIGLEC6, ATG13, PITX2, MTSS1L	1050, 7290, 57863, 8503, 2321, 3911, 946, 9776, 5308, 92154

## Sheet: molecular function
GO-Term	GO-Term id	P-value	Adjusted p-value	# Genes (observed)	# Genes (expected)	# Genes (total)	List of observed genes	Gene ids
RNA polymerase II transcription factor activity, sequence-specific DNA binding	GO:0000981	2.87758e-05	0	12	2.9012	405	CEBPA, SP3, FOXS1, TFAP2C, DLX5, ZEB2, BHLHE40, SREBF1, LMO2, TBX2, PITX2, GPER1	1050, 6670, 2307, 7022, 1749, 9839, 8553, 6720, 4005, 6909, 5308, 2852
transcriptional repressor activity, RNA polymerase II transcription factor binding	GO:0001191	6.1657e-05	0	5	0.422643	59	HYAL2, BHLHE40, MED12L, LMO2, PITX2	8692, 8553, 116931, 4005, 5308
transcription factor activity, sequence-specific DNA binding	GO:0003700	9.36915e-05	0	17	6.11759	854	TSC22D3, CEBPA, HIRA, SP3, FOXS1, TFAP2C, ZNF175, ZNF165, DLX5, ZEB2, BHLHE40, SREBF1, LMO2, TBX2, TBX4, PITX2, GPER1	1831, 1050, 7290, 6670, 2307, 7022, 7728, 7718, 1749, 9839, 8553, 6720, 4005, 6909, 9496, 5308, 2852
nucleic acid binding transcription factor activity	GO:0001071	9.36915e-05	0	17	6.11759	854	TSC22D3, CEBPA, HIRA, SP3, FOXS1, TFAP2C, ZNF175, ZNF165, DLX5, ZEB2, BHLHE40, SREBF1, LMO2, TBX2, TBX4, PITX2, GPER1	1831, 1050, 7290, 6670, 2307, 7022, 7728, 7718, 1749, 9839, 8553, 6720, 4005, 6909, 9496, 5308, 2852
transcriptional repressor activity, RNA polymerase II activating transcription factor binding	GO:0098811	0.000134937	0	4	0.265048	37	HYAL2, MED12L, LMO2, PITX2	8692, 116931, 4005, 5308
transcriptional activator activity, RNA polymerase II transcription factor binding	GO:0001190	0.000134937	0	4	0.265048	37	HYAL2, MED12L, LMO2, PITX2	8692, 116931, 4005, 5308
transcription factor activity, RNA polymerase II core promoter proximal region sequence-specific binding	GO:0000982	0.000188928	0	8	1.59745	223	CEBPA, SP3, TFAP2C, DLX5, BHLHE40, SREBF1, TBX2, PITX2	1050, 6670, 7022, 1749, 8553, 6720, 6909, 5308
MRF binding	GO:0043426	0.000499874	0	2	0.0358172	5	TSC22D3, BHLHE40	1831, 8553
bHLH transcription factor binding	GO:0043425	0.000565811	0	3	0.164759	23	TSC22D3, BHLHE40, LMO2	1831, 8553, 4005
transcriptional activator activity, RNA polymerase II transcription regulatory region sequence-specific binding	GO:0001228	0.000651057	0.001	7	1.46851	205	CEBPA, TFAP2C, DLX5, ZEB2, SREBF1, LMO2, PITX2	1050, 7022, 1749, 9839, 6720, 4005, 5308
transcription factor activity, RNA polymerase II transcription factor binding	GO:0001076	0.000704495	0	5	0.709181	99	HYAL2, BHLHE40, MED12L, LMO2, PITX2	8692, 8553, 116931, 4005, 5308
C3HC4-type RING finger domain binding	GO:0055131	0.000746304	0.001	2	0.0429807	6	HSPA1A, HSPA1B	3303, 3304
RNA polymerase II transcription coactivator activity	GO:0001105	0.000817898	0.001	3	0.18625	26	HYAL2, MED12L, PITX2	8692, 116931, 5308
receptor activity	GO:0004872	0.000979087	0.001	13	4.84965	677	EPHA4, S1PR1, HSPA1A, HYAL2, P2RY14, CADM3, FLT1, CX3CR1, CSF2RB, CALM1, HSPA1B, GPR153, GPER1	2043, 1901, 3303, 8692, 9934, 57863, 2321, 1524, 1439, 801, 3304, 387509, 2852
molecular transducer activity	GO:0060089	0.000979087	0.001	13	4.84965	677	EPHA4, S1PR1, HSPA1A, HYAL2, P2RY14, CADM3, FLT1, CX3CR1, CSF2RB, CALM1, HSPA1B, GPR153, GPER1	2043, 1901, 3303, 8692, 9934, 57863, 2321, 1524, 1439, 801, 3304, 387509, 2852
RNA polymerase II activating transcription factor binding	GO:0001102	0.00101997	0	3	0.200577	28	BHLHE40, LMO2, PITX2	8553, 4005, 5308
transcription factor activity, transcription factor binding	GO:0000989	0.00183859	0.002	10	3.35966	469	CEBPA, HIRA, HYAL2, WWTR1, BHLHE40, NRIP1, MED12L, SF1, LMO2, PITX2	1050, 7290, 8692, 25937, 8553, 8204, 116931, 7536, 4005, 5308
transcription factor activity, protein binding	GO:0000988	0.00195734	0.002	10	3.38831	473	CEBPA, HIRA, HYAL2, WWTR1, BHLHE40, NRIP1, MED12L, SF1, LMO2, PITX2	1050, 7290, 8692, 25937, 8553, 8204, 116931, 7536, 4005, 5308
protein binding involved in protein folding	GO:0044183	0.0021972	0.001	2	0.0716345	10	HSPA1A, HSPA1B	3303, 3304
transcriptional repressor activity, RNA polymerase II core promoter proximal region sequence-specific binding	GO:0001078	0.00222597	0.003	4	0.551586	77	SP3, TFAP2C, BHLHE40, TBX2	6670, 7022, 8553, 6909
protein domain specific binding	GO:0019904	0.00272679	0.003	10	3.54591	495	EPHA4, HSPA1A, PLEKHA1, CXXC4, DLX5, BHLHE40, ERRFI1, CALM1, HSPA1B, SH3BP5	2043, 3303, 59338, 80319, 1749, 8553, 54206, 801, 3304, 9467
kinase binding	GO:0019900	0.00319386	0.002	10	3.62471	506	SLC2A1, CEBPA, HYAL2, DSP, ARHGEF7, SREBF1, ATG13, ERRFI1, CALM1, PRKAG2	6513, 1050, 8692, 1832, 8874, 6720, 9776, 54206, 801, 51422
transcription cofactor activity	GO:0003712	0.00387848	0.003	9	3.12326	436	CEBPA, HIRA, HYAL2, WWTR1, BHLHE40, NRIP1, MED12L, SF1, PITX2	1050, 7290, 8692, 25937, 8553, 8204, 116931, 7536, 5308
transcriptional activator activity, RNA polymerase II core promoter proximal region sequence-specific binding	GO:0001077	0.00402862	0.006	5	1.05303	147	CEBPA, TFAP2C, DLX5, SREBF1, PITX2	1050, 7022, 1749, 6720, 5308
kinase regulator activity	GO:0019207	0.00402862	0.006	5	1.05303	147	HYAL2, PIK3R3, CALM1, SH3BP5, PRKAG2	8692, 8503, 801, 9467, 51422
transcription regulatory region sequence-specific DNA binding	GO:0000976	0.0043047	0.006	9	3.17341	443	CEBPA, SP3, TFAP2C, DLX5, SREBF1, NRIP1, LMO2, TBX2, PITX2	1050, 6670, 7022, 1749, 6720, 8204, 4005, 6909, 5308
activating transcription factor binding	GO:0033613	0.00430863	0.001	3	0.329519	46	BHLHE40, LMO2, PITX2	8553, 4005, 5308
G-protein coupled receptor binding	GO:0001664	0.0045147	0.005	5	1.08168	151	S1PR1, HSPA1A, BAMBI, CALM1, HSPA1B	1901, 3303, 25805, 801, 3304
protein binding	GO:0005515	0.0049386	0.012	68	57.2646	7994	KEL, TSC22D3, SLC2A1, EPHA4, PREP, CEBPA, S1PR1, HIRA, FAM101B, HSPA1A, HYAL2, EMP1, CADM3, PIK3R3, RAPGEF5, HILPDA, ZNF614, SP3, ARHGAP45, TFAP2C, PLEKHA1, DSP, ZNF175, CXXC4, BAMBI, KCNE4, WWTR1, FLT1, ZNF165, DLX5, LAMA5, ZEB2, LONRF1, CX3CR1, ARHGEF7, GADD45G, PRDM6, BHLHE40, GSE1, SIGLEC6, DDIT4, CSF2RB, FAM111A, RPS11, SREBF1, RSRP1, DUSP15, ATG13, ERRFI1, NRIP1, MED12L, PODXL, SF1, TACC1, …	3792, 1831, 6513, 2043, 5550, 1050, 1901, 7290, 359845, 3303, 8692, 2012, 57863, 8503, 9771, 29923, 80110, 6670, 23526, 7022, 59338, 1832, 7728, 80319, 25805, 23704, 25937, 2321, 7718, 1749, 3911, 9839, 91694, 1524, 8874, 10912, 93166, 8553, 23199, 946, 54541, 1439, 63901, 6205, 6720, 57035, 128853, 9776, 54206, 8204, 116931, 5420, 7536, 6867, 801, 23560, 4005, 6909, 83939, 754, 3304, 9467, 5308,…
virus receptor activity	GO:0001618	0.00576137	0.008	3	0.365336	51	HSPA1A, HYAL2, HSPA1B	3303, 8692, 3304
transmembrane receptor activity	GO:0099600	0.00588758	0.005	9	3.331	465	EPHA4, S1PR1, P2RY14, FLT1, CX3CR1, CSF2RB, CALM1, GPR153, GPER1	2043, 1901, 9934, 2321, 1524, 1439, 801, 387509, 2852
sequence-specific double-stranded DNA binding	GO:1990837	0.00621846	0.008	9	3.35966	469	CEBPA, SP3, TFAP2C, DLX5, SREBF1, NRIP1, LMO2, TBX2, PITX2	1050, 6670, 7022, 1749, 6720, 8204, 4005, 6909, 5308
RNA polymerase II regulatory region sequence-specific DNA binding	GO:0000977	0.0062922	0.006	8	2.76509	386	CEBPA, SP3, TFAP2C, DLX5, SREBF1, LMO2, TBX2, PITX2	1050, 6670, 7022, 1749, 6720, 4005, 6909, 5308
RNA polymerase II regulatory region DNA binding	GO:0001012	0.00658369	0.006	8	2.78658	389	CEBPA, SP3, TFAP2C, DLX5, SREBF1, LMO2, TBX2, PITX2	1050, 6670, 7022, 1749, 6720, 4005, 6909, 5308
transcription factor activity, RNA polymerase II distal enhancer sequence-specific binding	GO:0003705	0.00711102	0.012	3	0.39399	55	CEBPA, ZEB2, BHLHE40	1050, 9839, 8553
transcription regulatory region DNA binding	GO:0044212	0.00732867	0.007	10	4.08317	570	CEBPA, SP3, TFAP2C, DLX5, BHLHE40, SREBF1, NRIP1, LMO2, TBX2, PITX2	1050, 6670, 7022, 1749, 8553, 6720, 8204, 4005, 6909, 5308
regulatory region DNA binding	GO:0000975	0.00759384	0.007	10	4.10466	573	CEBPA, SP3, TFAP2C, DLX5, BHLHE40, SREBF1, NRIP1, LMO2, TBX2, PITX2	1050, 6670, 7022, 1749, 8553, 6720, 8204, 4005, 6909, 5308
regulatory region nucleic acid binding	GO:0001067	0.00768387	0.007	10	4.11182	574	CEBPA, SP3, TFAP2C, DLX5, BHLHE40, SREBF1, NRIP1, LMO2, TBX2, PITX2	1050, 6670, 7022, 1749, 8553, 6720, 8204, 4005, 6909, 5308
sequence-specific DNA binding	GO:0043565	0.00792244	0.009	11	4.79235	669	CEBPA, SP3, FOXS1, TFAP2C, ZNF165, DLX5, SREBF1, NRIP1, LMO2, TBX2, PITX2	1050, 6670, 2307, 7022, 7718, 1749, 6720, 8204, 4005, 6909, 5308
transcription corepressor activity	GO:0003714	0.00795884	0.009	5	1.23928	173	HIRA, WWTR1, BHLHE40, NRIP1, SF1	7290, 25937, 8553, 8204, 7536
core promoter proximal region sequence-specific DNA binding	GO:0000987	0.0080139	0.008	6	1.74788	244	CEBPA, SP3, DLX5, SREBF1, TBX2, PITX2	1050, 6670, 1749, 6720, 6909, 5308
core promoter proximal region DNA binding	GO:0001159	0.008169	0.008	6	1.75504	245	CEBPA, SP3, DLX5, SREBF1, TBX2, PITX2	1050, 6670, 1749, 6720, 6909, 5308
transcription coactivator activity	GO:0003713	0.00832626	0.009	6	1.76221	246	CEBPA, HYAL2, WWTR1, NRIP1, MED12L, PITX2	1050, 8692, 25937, 8204, 116931, 5308
transcriptional repressor activity, RNA polymerase II transcription regulatory region sequence-specific binding	GO:0001227	0.00899431	0.015	4	0.816633	114	SP3, TFAP2C, BHLHE40, TBX2	6670, 7022, 8553, 6909

## Sheet: signal transduction canonical
Canonical pathway	Pathway id	P-value	Adjusted p-value	# Genes (observed)	# Genes (expected)	# Genes (total)	List of observed genes	Gene ids
HIF-2-alpha transcription factor network	NCI-nature:hif2pathway	0.00635599	0.008	3	0.388678	33	SLC2A1, FLT1, BHLHE40	6513, 2321, 8553

## Sheet: signal transduction association
Pathway	Pathway id	P-value	Adjusted p-value	# Genes (observed)	# Genes (expected)	# Genes (total)	List of observed genes	Gene ids
HYPOXIA INDUCIBLE FACTOR 1, ALPHA SUBUNIT (BASIC HELIX LOOP HELIX TRANSCRIPTION FACTOR)	PW_HIF1A_HOMO_SAPIENS	3.08615e-06	0	10	1.57387	184	TSC22D3, SLC2A1, HILPDA, MIR210, FLT1, CX3CR1, BHLHE40, DDIT4, EIF2A, GPER1	1831, 6513, 29923, 406992, 2321, 1524, 8553, 54541, 83939, 2852
CYCLIN A1	PW_CCNA1_HOMO_SAPIENS	0.000525228	0	3	0.162519	19	FLT1, PITX2, GPER1	2321, 5308, 2852
CADHERIN 5, TYPE 2 (VASCULAR ENDOTHELIUM)	PW_CDH5_HOMO_SAPIENS	0.00112008	0	4	0.461897	54	S1PR1, FLT1, PODXL, LMO2	1901, 2321, 5420, 4005
AMP ACTIVATED PROTEIN KINASE	PW_AMPK_HOMO_SAPIENS	0.00120023	0.002	4	0.470451	55	PLIN2, SREBF1, NRIP1, PRKAG2	123, 6720, 8204, 51422
VON HIPPEL LINDAU TUMOR SUPPRESSOR	PW_VHL_HOMO_SAPIENS	0.00166207	0.001	4	0.513219	60	SLC2A1, MIR210, FLT1, BHLHE40	6513, 406992, 2321, 8553
CCAAT/ENHANCER BINDING PROTEIN (C/EBP), ALPHA	PW_CEBPA_HOMO_SAPIENS	0.002111	0.001	4	0.547434	64	MIR33B, CEBPA, SREBF1, EIF2A	693120, 1050, 6720, 83939
WINGLESS TYPE	PW_WNT_HOMO_SAPIENS	0.00295152	0.003	11	4.24261	496	MIR33B, MIR214, HILPDA, DSP, CXXC4, BAMBI, WWTR1, LMO2, TBX4, PITX2, TNKS2	693120, 406996, 29923, 1832, 80319, 25805, 25937, 4005, 9496, 5308, 80351
AMP ACTIVATED PROTEIN KINASE	PW_PRKAA1_HOMO_SAPIENS	0.00413839	0.005	4	0.658631	77	HSPA1A, DLX5, SREBF1, PRKAG2	3303, 1749, 6720, 51422
INTERLEUKIN 2 RECEPTOR, GAMMA (SEVERE COMBINED IMMUNODEFICIENCY)	PW_IL2RG_HOMO_SAPIENS	0.00450037	0.003	2	0.102644	12	CSF2RB, LMO2	1439, 4005
UNFOLDED PROTEIN RESPONSE	PW_UNFOLDED_PROTEIN_RESPONSE_HOMO_SAPIENS	0.00450789	0.006	7	2.07854	243	TSC22D3, CEBPA, HSPA1A, DDIT4, SREBF1, EIF2A, HSPA1B	1831, 1050, 3303, 54541, 6720, 83939, 3304
ONCOGENIC	PW_ONCOGENIC_HOMO_SAPIENS	0.00486235	0.002	8	2.66874	312	HSPA1A, MIR214, HILPDA, WWTR1, ERRFI1, NRIP1, TACC1, LMO2	3303, 406996, 29923, 25937, 54206, 8204, 6867, 4005
PHOSPHATIDYLINOSITOL	PW_PI_HOMO_SAPIENS	0.0054477	0.006	8	2.72006	318	SLC2A1, PREP, CADM3, PIK3R3, PLEKHA1, PLIN2, BHLHE40, TACC1	6513, 5550, 57863, 8503, 59338, 123, 8553, 6867
INSULIN	PW_INS_HOMO_SAPIENS	0.00610396	0.002	7	2.19829	257	ACSL1, SLC2A1, MIR33B, PIK3R3, PLEKHA1, BHLHE40, SREBF1	2180, 6513, 693120, 8503, 59338, 8553, 6720
PEROXISOME PROLIFERATOR ACTIVATED RECEPTOR GAMMA	PW_PPARG_HOMO_SAPIENS	0.00715012	0.009	5	1.21462	142	MIR33B, CEBPA, PLIN2, CX3CR1, SREBF1	693120, 1050, 123, 1524, 6720
FIBROBLAST GROWTH FACTOR	PW_FGF_HOMO_SAPIENS	0.00753734	0.007	6	1.73639	203	EPHA4, DLX5, LAMA5, ZEB2, TBX2, TBX4	2043, 1749, 3911, 9839, 6909, 9496

## Sheet: unigene tissues
Tissue	Tissue id	P-value	Adjusted p-value	# Genes (observed)	# Genes (expected)	# Genes (total)	List of observed genes	Gene ids
spinal cord	149	0.00997755	0.012	38	27.2166	3913	ACSL1, TSC22D3, SLC2A1, HSPA1A, EMP1, C20orf27, SAR1A, CADM3, PIK3R3, CFAP44, ZNF175, PLIN2, KCNE4, FLT1, LAMA5, LONRF1, BHLHE40, DDIT4, UBE2Q2, RPS11, SREBF1, DUSP15, ERRFI1, URGCP, NRIP1, PODXL, ANKRD37, SF1, TACC1, CALM1, LMO2, TBX2, EIF2A, PTTG1IP, HSPA1B, PRKAG2, TNKS2, GPER1	2180, 1831, 6513, 3303, 2012, 54976, 56681, 57863, 8503, 55779, 7728, 123, 23704, 2321, 3911, 91694, 8553, 54541, 92912, 6205, 6720, 128853, 54206, 55665, 8204, 5420, 353322, 7536, 6867, 801, 4005, 6909, 83939, 754, 3304, 51422, 80351, 2852

## Sheet: MESH diseases
MeSH-Term	MeSH-Term id(s)	P-value	Adjusted p-value	# Genes (observed)	# Genes (expected)	# Genes (total)	List of observed genes	Gene ids
Pre-Eclampsia	C13.703.395.249	1.47791e-05	0	23	8.90058	1128	SLC2A1, S1PR1, HSPA1A, EMP1, ARHGAP45, TFAP2C, DSP, MIR210, ZNF175, PLIN2, WWTR1, FLT1, CX3CR1, BHLHE40, SIGLEC6, DDIT4, SREBF1, NRIP1, CALM1, HSPA1B, SH3BP5, SLC6A6, GPER1	6513, 1901, 3303, 2012, 23526, 7022, 1832, 406992, 7728, 123, 25937, 2321, 1524, 8553, 946, 54541, 6720, 8204, 801, 3304, 9467, 6533, 2852
Astrocytoma	C04.557.580.625.600.380.080, C04.557.465.625.600.380.080, C04.557.470.670.380.080	0.000123956	0	36	20.1447	2553	SLC2A1, CEBPA, S1PR1, FAM101B, HSPA1A, HYAL2, EMP1, P2RY14, PIK3R3, HILPDA, SP3, DSP, MIR210, PLIN2, BAMBI, WWTR1, FLT1, ZEB2, PCDH18, CX3CR1, ARHGEF7, GADD45G, BHLHE40, DDIT4, RPS11, SREBF1, ERRFI1, URGCP, PODXL, TACC1, CALM1, LMO2, PTTG1IP, HSPA1B, PITX2, GPER1	6513, 1050, 1901, 359845, 3303, 8692, 2012, 9934, 8503, 29923, 6670, 1832, 406992, 123, 25805, 25937, 2321, 9839, 54510, 1524, 8874, 10912, 8553, 54541, 6205, 6720, 54206, 55665, 5420, 6867, 801, 4005, 754, 3304, 5308, 2852
Glioma	C04.557.465.625.600.380, C04.557.470.670.380, C04.557.580.625.600.380	0.00015913	0	45	28.1773	3571	SLC2A1, EPHA4, PREP, MIR33B, CEBPA, S1PR1, HIRA, FAM101B, HSPA1A, HYAL2, EMP1, P2RY14, CADM3, PIK3R3, MIR214, HILPDA, SP3, TFAP2C, DSP, MIR210, PLIN2, BAMBI, WWTR1, FLT1, ZEB2, PCDH18, CX3CR1, ARHGEF7, GADD45G, BHLHE40, DDIT4, CSF2RB, RPS11, SREBF1, ERRFI1, URGCP, PODXL, TACC1, CALM1, LMO2, EIF2A, PTTG1IP, HSPA1B, PITX2, GPER1	6513, 2043, 5550, 693120, 1050, 1901, 7290, 359845, 3303, 8692, 2012, 9934, 57863, 8503, 406996, 29923, 6670, 7022, 1832, 406992, 123, 25805, 25937, 2321, 9839, 54510, 1524, 8874, 10912, 8553, 54541, 1439, 6205, 6720, 54206, 55665, 5420, 6867, 801, 4005, 83939, 754, 3304, 5308, 2852
Hypertension	C13.703.395	0.000244459	0	34	19.1426	2426	ACSL1, TSC22D3, SLC2A1, EPHA4, PREP, CEBPA, S1PR1, HSPA1A, EMP1, MIR214, SP3, ARHGAP45, TFAP2C, DSP, MIR210, ZNF175, PLIN2, WWTR1, FLT1, ZEB2, CX3CR1, BHLHE40, SIGLEC6, DDIT4, SREBF1, NRIP1, CALM1, LMO2, TBX2, HSPA1B, SH3BP5, SLC6A6, TNKS2, GPER1	2180, 1831, 6513, 2043, 5550, 1050, 1901, 3303, 2012, 406996, 6670, 23526, 7022, 1832, 406992, 7728, 123, 25937, 2321, 9839, 1524, 8553, 946, 54541, 6720, 8204, 801, 4005, 6909, 3304, 9467, 6533, 80351, 2852
Glioblastoma	C04.557.470.670.380.080.335, C04.557.580.625.600.380.080.335, C04.557.465.625.600.380.080.335	0.000294547	0	32	17.6907	2242	SLC2A1, CEBPA, S1PR1, HSPA1A, HYAL2, EMP1, PIK3R3, HILPDA, SP3, DSP, MIR210, PLIN2, WWTR1, FLT1, ZEB2, PCDH18, CX3CR1, ARHGEF7, GADD45G, BHLHE40, DDIT4, RPS11, SREBF1, ERRFI1, URGCP, PODXL, TACC1, CALM1, LMO2, HSPA1B, PITX2, GPER1	6513, 1050, 1901, 3303, 8692, 2012, 8503, 29923, 6670, 1832, 406992, 123, 25937, 2321, 9839, 54510, 1524, 8874, 10912, 8553, 54541, 6205, 6720, 54206, 55665, 5420, 6867, 801, 4005, 3304, 5308, 2852
Jaw Diseases	C05.500	0.000349371	0	23	10.9206	1384	ACSL1, SLC2A1, EPHA4, PREP, HIRA, HSPA1A, SP3, TFAP2C, DSP, PLIN2, BAMBI, FLT1, DLX5, ZEB2, CX3CR1, GADD45G, SREBF1, TACC1, CALM1, TBX4, PITX2, TNKS2, GPER1	2180, 6513, 2043, 5550, 7290, 3303, 6670, 7022, 1832, 123, 25805, 2321, 1749, 9839, 1524, 10912, 6720, 6867, 801, 9496, 5308, 80351, 2852
Hepatoblastoma	C04.557.435.380	0.000381266	0.002	11	3.25092	412	CEBPA, HSPA1A, MIR214, SP3, MIR210, PLIN2, CXXC4, BAMBI, SREBF1, LMO2, SLC6A6	1050, 3303, 406996, 6670, 406992, 123, 80319, 25805, 6720, 4005, 6533
Placenta	C13.703.590.767	0.000494851	0.002	35	20.6812	2621	ACSL1, TSC22D3, SLC2A1, PREP, CEBPA, S1PR1, HSPA1A, HYAL2, EMP1, SP3, ARHGAP45, TFAP2C, PLEKHA1, DSP, MIR210, ZNF175, PLIN2, WWTR1, FLT1, DLX5, ZEB2, CX3CR1, BHLHE40, SIGLEC6, DDIT4, SREBF1, ERRFI1, NRIP1, SF1, TACC1, CALM1, HSPA1B, SH3BP5, SLC6A6, GPER1	2180, 1831, 6513, 5550, 1050, 1901, 3303, 8692, 2012, 6670, 23526, 7022, 59338, 1832, 406992, 7728, 123, 25937, 2321, 1749, 9839, 1524, 8553, 946, 54541, 6720, 54206, 8204, 7536, 6867, 801, 3304, 9467, 6533, 2852
Jaw Diseases	C07.320	0.00050094	0	23	11.1967	1419	ACSL1, SLC2A1, EPHA4, PREP, HIRA, HSPA1A, SP3, TFAP2C, DSP, PLIN2, BAMBI, FLT1, DLX5, ZEB2, CX3CR1, GADD45G, SREBF1, TACC1, CALM1, TBX4, PITX2, TNKS2, GPER1	2180, 6513, 2043, 5550, 7290, 3303, 6670, 7022, 1832, 123, 25805, 2321, 1749, 9839, 1524, 10912, 6720, 6867, 801, 9496, 5308, 80351, 2852
Diabetes Complications	C19.246.099	0.0006024	0	28	15.1657	1922	ACSL1, SLC2A1, CEBPA, S1PR1, HSPA1A, MIR214, SP3, MIR210, PLIN2, FLT1, LAMA5, ZEB2, CX3CR1, GADD45G, DDIT4, CSF2RB, SREBF1, ATG13, ERRFI1, SF1, CALM1, GTPBP4, TBX2, HSPA1B, PRKAG2, SLC6A6, PLEKHH2, GPER1	2180, 6513, 1050, 1901, 3303, 406996, 6670, 406992, 123, 2321, 3911, 9839, 1524, 10912, 54541, 1439, 6720, 9776, 54206, 7536, 801, 23560, 6909, 3304, 51422, 6533, 130271, 2852
Placenta Diseases	C13.703.590	0.000632497	0.002	35	20.9416	2654	ACSL1, TSC22D3, SLC2A1, PREP, CEBPA, S1PR1, HSPA1A, HYAL2, EMP1, SP3, ARHGAP45, TFAP2C, PLEKHA1, DSP, MIR210, ZNF175, PLIN2, WWTR1, FLT1, DLX5, ZEB2, CX3CR1, BHLHE40, SIGLEC6, DDIT4, SREBF1, ERRFI1, NRIP1, SF1, TACC1, CALM1, HSPA1B, SH3BP5, SLC6A6, GPER1	2180, 1831, 6513, 5550, 1050, 1901, 3303, 8692, 2012, 6670, 23526, 7022, 59338, 1832, 406992, 7728, 123, 25937, 2321, 1749, 9839, 1524, 8553, 946, 54541, 6720, 54206, 8204, 7536, 6867, 801, 3304, 9467, 6533, 2852
Colonic Diseases	C06.405.469.158	0.000637086	0.001	53	37.3698	4736	ACSL1, TSC22D3, SLC2A1, EPHA4, PREP, CEBPA, S1PR1, HSPA1A, HYAL2, EMP1, CADM3, PIK3R3, MIR214, HILPDA, SP3, TFAP2C, DSP, MIR210, PLIN2, CXXC4, BAMBI, KCNE4, WWTR1, FLT1, ZNF165, DLX5, LAMA5, ZEB2, PCDH18, CX3CR1, ARHGEF7, GADD45G, BHLHE40, GSE1, DDIT4, UBE2Q2, RPS11, SREBF1, ERRFI1, NRIP1, PODXL, SF1, TACC1, CALM1, LMO2, TBX2, EIF2A, HSPA1B, PITX2, PRKAG2, SLC6A6, TNKS2, GPER1	2180, 1831, 6513, 2043, 5550, 1050, 1901, 3303, 8692, 2012, 57863, 8503, 406996, 29923, 6670, 7022, 1832, 406992, 123, 80319, 25805, 23704, 25937, 2321, 7718, 1749, 3911, 9839, 54510, 1524, 8874, 10912, 8553, 23199, 54541, 92912, 6205, 6720, 54206, 8204, 5420, 7536, 6867, 801, 4005, 6909, 83939, 3304, 5308, 51422, 6533, 80351, 2852
Intestinal Neoplasms	C04.588.274.476.411, C06.405.249.411, C06.405.469.491, C06.301.371.411	0.000750129	0.001	52	36.6123	4640	ACSL1, TSC22D3, SLC2A1, EPHA4, PREP, CEBPA, S1PR1, HSPA1A, HYAL2, EMP1, CADM3, PIK3R3, MIR214, HILPDA, SP3, TFAP2C, DSP, MIR210, PLIN2, CXXC4, BAMBI, KCNE4, WWTR1, FLT1, ZNF165, DLX5, LAMA5, ZEB2, PCDH18, CX3CR1, ARHGEF7, GADD45G, BHLHE40, GSE1, DDIT4, UBE2Q2, RPS11, SREBF1, ERRFI1, NRIP1, PODXL, SF1, TACC1, CALM1, LMO2, TBX2, HSPA1B, PITX2, PRKAG2, SLC6A6, SAMD5, TNKS2	2180, 1831, 6513, 2043, 5550, 1050, 1901, 3303, 8692, 2012, 57863, 8503, 406996, 29923, 6670, 7022, 1832, 406992, 123, 80319, 25805, 23704, 25937, 2321, 7718, 1749, 3911, 9839, 54510, 1524, 8874, 10912, 8553, 23199, 54541, 92912, 6205, 6720, 54206, 8204, 5420, 7536, 6867, 801, 4005, 6909, 3304, 5308, 51422, 6533, 389432, 80351
Neoplasm Invasiveness	C04.697.645, C23.550.727.645	0.000918703	0	45	30.2446	3833	SLC2A1, EPHA4, MIR33B, CEBPA, S1PR1, HSPA1A, HYAL2, EMP1, CADM3, PIK3R3, MIR214, SP3, TFAP2C, DSP, MIR210, PLIN2, CXXC4, BAMBI, WWTR1, FLT1, DLX5, LAMA5, ZEB2, PCDH18, CX3CR1, ARHGEF7, BHLHE40, GSE1, SIGLEC6, DDIT4, SREBF1, ERRFI1, NRIP1, PODXL, SF1, TACC1, CALM1, LMO2, TBX2, PTTG1IP, HSPA1B, PITX2, PRKAG2, TNKS2, GPER1	6513, 2043, 693120, 1050, 1901, 3303, 8692, 2012, 57863, 8503, 406996, 6670, 7022, 1832, 406992, 123, 80319, 25805, 25937, 2321, 1749, 3911, 9839, 54510, 1524, 8874, 8553, 23199, 946, 54541, 6720, 54206, 8204, 5420, 7536, 6867, 801, 4005, 6909, 754, 3304, 5308, 51422, 80351, 2852
Neoplastic Syndromes	C16.320.700, C04.700	0.000949808	0.001	46	31.2151	3956	ACSL1, SLC2A1, EPHA4, PREP, CEBPA, S1PR1, HSPA1A, HYAL2, EMP1, PIK3R3, MIR214, HILPDA, SP3, TFAP2C, DSP, MIR210, PLIN2, CXXC4, BAMBI, KCNE4, WWTR1, FLT1, ZNF165, DLX5, LAMA5, ZEB2, CX3CR1, ARHGEF7, GADD45G, BHLHE40, GSE1, DDIT4, UBE2Q2, RPS11, SREBF1, NRIP1, PODXL, SF1, CALM1, LMO2, TBX2, PITX2, PRKAG2, SLC6A6, TNKS2, GPER1	2180, 6513, 2043, 5550, 1050, 1901, 3303, 8692, 2012, 8503, 406996, 29923, 6670, 7022, 1832, 406992, 123, 80319, 25805, 23704, 25937, 2321, 7718, 1749, 3911, 9839, 1524, 8874, 10912, 8553, 23199, 54541, 92912, 6205, 6720, 8204, 5420, 7536, 801, 4005, 6909, 5308, 51422, 6533, 80351, 2852
Colorectal Neoplasms	C04.588.274.476.411.307, C06.405.469.491.307, C06.301.371.411.307, C06.405.249.411.307	0.000977627	0.001	51	35.9968	4562	ACSL1, TSC22D3, SLC2A1, EPHA4, PREP, CEBPA, S1PR1, HSPA1A, HYAL2, EMP1, CADM3, PIK3R3, MIR214, HILPDA, SP3, TFAP2C, DSP, MIR210, PLIN2, CXXC4, BAMBI, KCNE4, WWTR1, FLT1, ZNF165, DLX5, LAMA5, ZEB2, PCDH18, CX3CR1, ARHGEF7, GADD45G, BHLHE40, GSE1, DDIT4, UBE2Q2, RPS11, SREBF1, ERRFI1, NRIP1, PODXL, SF1, TACC1, CALM1, TBX2, HSPA1B, PITX2, PRKAG2, SLC6A6, SAMD5, TNKS2	2180, 1831, 6513, 2043, 5550, 1050, 1901, 3303, 8692, 2012, 57863, 8503, 406996, 29923, 6670, 7022, 1832, 406992, 123, 80319, 25805, 23704, 25937, 2321, 7718, 1749, 3911, 9839, 54510, 1524, 8874, 10912, 8553, 23199, 54541, 92912, 6205, 6720, 54206, 8204, 5420, 7536, 6867, 801, 6909, 3304, 5308, 51422, 6533, 389432, 80351
Cardiomegaly	C23.300.775.250, C14.280.195	0.000987033	0.002	26	14.0531	1781	ACSL1, SLC2A1, CEBPA, S1PR1, HSPA1A, HYAL2, EMP1, MIR214, SP3, DSP, MIR210, BAMBI, FLT1, DLX5, CX3CR1, DDIT4, SREBF1, ATG13, ERRFI1, NRIP1, CALM1, EIF2A, HSPA1B, PITX2, PRKAG2, GPER1	2180, 6513, 1050, 1901, 3303, 8692, 2012, 406996, 6670, 1832, 406992, 25805, 2321, 1749, 1524, 54541, 6720, 9776, 54206, 8204, 801, 83939, 3304, 5308, 51422, 2852
Adenoma	C04.557.470.035	0.00129978	0.005	32	19.1978	2433	ACSL1, TSC22D3, SLC2A1, CEBPA, S1PR1, HSPA1A, MIR214, SP3, TFAP2C, DSP, MIR210, PLIN2, CXXC4, FLT1, DLX5, ZEB2, CX3CR1, GADD45G, DDIT4, SREBF1, RSRP1, ATG13, ERRFI1, NRIP1, PODXL, SF1, TACC1, CALM1, LMO2, PTTG1IP, PITX2, GPER1	2180, 1831, 6513, 1050, 1901, 3303, 406996, 6670, 7022, 1832, 406992, 123, 80319, 2321, 1749, 9839, 1524, 10912, 54541, 6720, 57035, 9776, 54206, 8204, 5420, 7536, 6867, 801, 4005, 754, 5308, 2852
Central Nervous System Neoplasms	C10.551.240, C04.588.614.250	0.00132354	0.002	41	27.0568	3429	SLC2A1, EPHA4, MIR33B, CEBPA, S1PR1, HIRA, HSPA1A, HYAL2, EMP1, KLHL14, CADM3, MIR214, HILPDA, SP3, TFAP2C, DSP, MIR210, BAMBI, WWTR1, FLT1, ZEB2, PCDH18, CX3CR1, ARHGEF7, GADD45G, BHLHE40, DDIT4, CSF2RB, SREBF1, ERRFI1, URGCP, NRIP1, PODXL, TACC1, CALM1, LMO2, EIF2A, PTTG1IP, PITX2, TNKS2, GPER1	6513, 2043, 693120, 1050, 1901, 7290, 3303, 8692, 2012, 57565, 57863, 406996, 29923, 6670, 7022, 1832, 406992, 25805, 25937, 2321, 9839, 54510, 1524, 8874, 10912, 8553, 54541, 1439, 6720, 54206, 55665, 8204, 5420, 6867, 801, 4005, 83939, 754, 5308, 80351, 2852
Colorectal Neoplasms	C06.405.469.158.356	0.00134462	0.001	50	35.4682	4495	ACSL1, TSC22D3, SLC2A1, EPHA4, PREP, CEBPA, S1PR1, HSPA1A, HYAL2, EMP1, CADM3, PIK3R3, MIR214, HILPDA, SP3, TFAP2C, DSP, MIR210, PLIN2, CXXC4, BAMBI, KCNE4, WWTR1, FLT1, ZNF165, DLX5, LAMA5, ZEB2, PCDH18, CX3CR1, ARHGEF7, GADD45G, BHLHE40, GSE1, DDIT4, UBE2Q2, RPS11, SREBF1, ERRFI1, NRIP1, PODXL, SF1, TACC1, CALM1, TBX2, HSPA1B, PITX2, PRKAG2, SLC6A6, TNKS2	2180, 1831, 6513, 2043, 5550, 1050, 1901, 3303, 8692, 2012, 57863, 8503, 406996, 29923, 6670, 7022, 1832, 406992, 123, 80319, 25805, 23704, 25937, 2321, 7718, 1749, 3911, 9839, 54510, 1524, 8874, 10912, 8553, 23199, 54541, 92912, 6205, 6720, 54206, 8204, 5420, 7536, 6867, 801, 6909, 3304, 5308, 51422, 6533, 80351
Osteoporosis	C05.116.198.579, C05.116.198.579.610	0.00138617	0	16	6.98317	885	TSC22D3, SLC2A1, CEBPA, P2RY14, MIR214, MIR210, PLIN2, BAMBI, WWTR1, FLT1, DLX5, BHLHE40, SREBF1, NRIP1, TNKS2, GPER1	1831, 6513, 1050, 9934, 406996, 406992, 123, 25805, 25937, 2321, 1749, 8553, 6720, 8204, 80351, 2852
Leukemia	C04.557.337.428, C20.683.515.528, C15.604.515.560	0.00141667	0.002	33	20.1368	2552	ACSL1, TSC22D3, SLC2A1, EPHA4, CEBPA, S1PR1, HSPA1A, EMP1, PIK3R3, MIR214, SP3, ARHGAP45, TFAP2C, PLEKHA1, DSP, MIR210, FLT1, DLX5, ZEB2, CX3CR1, GADD45G, BHLHE40, DDIT4, CSF2RB, UBE2Q2, RPS11, NRIP1, SF1, LMO2, EIF2A, HSPA1B, PITX2, GPER1	2180, 1831, 6513, 2043, 1050, 1901, 3303, 2012, 8503, 406996, 6670, 23526, 7022, 59338, 1832, 406992, 2321, 1749, 9839, 1524, 10912, 8553, 54541, 1439, 92912, 6205, 8204, 7536, 4005, 83939, 3304, 5308, 2852
Colorectal Neoplasms	C06.301.371.411.307.190, C06.405.469.491.307.190, C06.405.469.158.356.190, C04.588.274.476.411.307.190, C18.452.284.255, C04.700.250, C06.405.249.411.307.190, C16.320.700.250	0.00141798	0.001	42	28.051	3555	ACSL1, SLC2A1, EPHA4, PREP, CEBPA, S1PR1, HSPA1A, HYAL2, EMP1, PIK3R3, MIR214, HILPDA, SP3, TFAP2C, DSP, MIR210, PLIN2, CXXC4, BAMBI, KCNE4, WWTR1, FLT1, ZNF165, DLX5, LAMA5, ZEB2, CX3CR1, ARHGEF7, GADD45G, GSE1, DDIT4, UBE2Q2, RPS11, SREBF1, NRIP1, PODXL, SF1, TBX2, PITX2, PRKAG2, SLC6A6, TNKS2	2180, 6513, 2043, 5550, 1050, 1901, 3303, 8692, 2012, 8503, 406996, 29923, 6670, 7022, 1832, 406992, 123, 80319, 25805, 23704, 25937, 2321, 7718, 1749, 3911, 9839, 1524, 8874, 10912, 23199, 54541, 92912, 6205, 6720, 8204, 5420, 7536, 6909, 5308, 51422, 6533, 80351
Intestinal Diseases	C06.405.469	0.00153914	0.002	56	41.5597	5267	ACSL1, TSC22D3, SLC2A1, EPHA4, PREP, CEBPA, S1PR1, HSPA1A, HYAL2, EMP1, SAR1A, P2RY14, CADM3, PIK3R3, MIR214, HILPDA, SP3, TFAP2C, DSP, MIR210, PLIN2, CXXC4, BAMBI, KCNE4, WWTR1, FLT1, ZNF165, DLX5, LAMA5, ZEB2, PCDH18, CX3CR1, ARHGEF7, GADD45G, BHLHE40, GSE1, DDIT4, UBE2Q2, RPS11, SREBF1, ERRFI1, NRIP1, PODXL, SF1, TACC1, CALM1, LMO2, TBX2, EIF2A, HSPA1B, PITX2, PRKAG2, SLC6A6, SAMD5, TNKS2, GPE…	2180, 1831, 6513, 2043, 5550, 1050, 1901, 3303, 8692, 2012, 56681, 9934, 57863, 8503, 406996, 29923, 6670, 7022, 1832, 406992, 123, 80319, 25805, 23704, 25937, 2321, 7718, 1749, 3911, 9839, 54510, 1524, 8874, 10912, 8553, 23199, 54541, 92912, 6205, 6720, 54206, 8204, 5420, 7536, 6867, 801, 4005, 6909, 83939, 3304, 5308, 51422, 6533, 389432, 80351, 2852
Colorectal Neoplasms	C06.405.469.860.180	0.0015543	0.001	43	29.0847	3686	ACSL1, SLC2A1, EPHA4, PREP, CEBPA, S1PR1, HSPA1A, HYAL2, EMP1, PIK3R3, MIR214, HILPDA, SP3, TFAP2C, DSP, MIR210, PLIN2, CXXC4, BAMBI, KCNE4, WWTR1, FLT1, ZNF165, DLX5, LAMA5, ZEB2, CX3CR1, ARHGEF7, GADD45G, GSE1, DDIT4, UBE2Q2, RPS11, SREBF1, NRIP1, PODXL, SF1, TBX2, PITX2, PRKAG2, SLC6A6, SAMD5, TNKS2	2180, 6513, 2043, 5550, 1050, 1901, 3303, 8692, 2012, 8503, 406996, 29923, 6670, 7022, 1832, 406992, 123, 80319, 25805, 23704, 25937, 2321, 7718, 1749, 3911, 9839, 1524, 8874, 10912, 23199, 54541, 92912, 6205, 6720, 8204, 5420, 7536, 6909, 5308, 51422, 6533, 389432, 80351
DNA Repair-Deficiency Disorders	C18.452.284	0.0016417	0.002	44	30.0789	3812	ACSL1, TSC22D3, SLC2A1, EPHA4, PREP, CEBPA, S1PR1, HSPA1A, HYAL2, EMP1, PIK3R3, MIR214, HILPDA, SP3, TFAP2C, DSP, MIR210, PLIN2, CXXC4, BAMBI, KCNE4, WWTR1, FLT1, ZNF165, DLX5, LAMA5, ZEB2, CX3CR1, ARHGEF7, GADD45G, GSE1, DDIT4, UBE2Q2, RPS11, SREBF1, NRIP1, PODXL, SF1, LMO2, TBX2, PITX2, PRKAG2, SLC6A6, TNKS2	2180, 1831, 6513, 2043, 5550, 1050, 1901, 3303, 8692, 2012, 8503, 406996, 29923, 6670, 7022, 1832, 406992, 123, 80319, 25805, 23704, 25937, 2321, 7718, 1749, 3911, 9839, 1524, 8874, 10912, 23199, 54541, 92912, 6205, 6720, 8204, 5420, 7536, 4005, 6909, 5308, 51422, 6533, 80351
Accessory Atrioventricular Bundle	C23.300.190	0.00167139	0.002	2	0.0631247	8	TBX2, PRKAG2	6909, 51422
Nervous System Neoplasms	C10.551	0.00201456	0.002	41	27.6013	3498	SLC2A1, EPHA4, MIR33B, CEBPA, S1PR1, HIRA, HSPA1A, HYAL2, EMP1, KLHL14, CADM3, MIR214, HILPDA, SP3, TFAP2C, DSP, MIR210, BAMBI, WWTR1, FLT1, ZEB2, PCDH18, CX3CR1, ARHGEF7, GADD45G, BHLHE40, DDIT4, CSF2RB, SREBF1, ERRFI1, URGCP, NRIP1, PODXL, TACC1, CALM1, LMO2, EIF2A, PTTG1IP, PITX2, TNKS2, GPER1	6513, 2043, 693120, 1050, 1901, 7290, 3303, 8692, 2012, 57565, 57863, 406996, 29923, 6670, 7022, 1832, 406992, 25805, 25937, 2321, 9839, 54510, 1524, 8874, 10912, 8553, 54541, 1439, 6720, 54206, 55665, 8204, 5420, 6867, 801, 4005, 83939, 754, 5308, 80351, 2852
Hypertrophy	C23.300.775	0.0020339	0.003	27	15.5602	1972	ACSL1, SLC2A1, CEBPA, S1PR1, HSPA1A, HYAL2, EMP1, MIR214, SP3, DSP, MIR210, BAMBI, FLT1, DLX5, CX3CR1, GADD45G, DDIT4, SREBF1, ATG13, ERRFI1, NRIP1, CALM1, EIF2A, HSPA1B, PITX2, PRKAG2, GPER1	2180, 6513, 1050, 1901, 3303, 8692, 2012, 406996, 6670, 1832, 406992, 25805, 2321, 1749, 1524, 10912, 54541, 6720, 9776, 54206, 8204, 801, 83939, 3304, 5308, 51422, 2852
Hypolipoproteinemias	C18.452.584.500.875, C16.320.565.398.500, C18.452.648.398.500	0.00209543	0.002	6	1.32562	168	KEL, CEBPA, SAR1A, SP3, PLIN2, SREBF1	3792, 1050, 56681, 6670, 123, 6720
Nervous System Neoplasms	C04.588.614	0.00216302	0.002	41	27.6959	3510	SLC2A1, EPHA4, MIR33B, CEBPA, S1PR1, HIRA, HSPA1A, HYAL2, EMP1, KLHL14, CADM3, MIR214, HILPDA, SP3, TFAP2C, DSP, MIR210, BAMBI, WWTR1, FLT1, ZEB2, PCDH18, CX3CR1, ARHGEF7, GADD45G, BHLHE40, DDIT4, CSF2RB, SREBF1, ERRFI1, URGCP, NRIP1, PODXL, TACC1, CALM1, LMO2, EIF2A, PTTG1IP, PITX2, TNKS2, GPER1	6513, 2043, 693120, 1050, 1901, 7290, 3303, 8692, 2012, 57565, 57863, 406996, 29923, 6670, 7022, 1832, 406992, 25805, 25937, 2321, 9839, 54510, 1524, 8874, 10912, 8553, 54541, 1439, 6720, 54206, 55665, 8204, 5420, 6867, 801, 4005, 83939, 754, 5308, 80351, 2852
Rectal Diseases	C06.405.469.860	0.00218539	0.001	43	29.5423	3744	ACSL1, SLC2A1, EPHA4, PREP, CEBPA, S1PR1, HSPA1A, HYAL2, EMP1, PIK3R3, MIR214, HILPDA, SP3, TFAP2C, DSP, MIR210, PLIN2, CXXC4, BAMBI, KCNE4, WWTR1, FLT1, ZNF165, DLX5, LAMA5, ZEB2, CX3CR1, ARHGEF7, GADD45G, GSE1, DDIT4, UBE2Q2, RPS11, SREBF1, NRIP1, PODXL, SF1, TBX2, PITX2, PRKAG2, SLC6A6, SAMD5, TNKS2	2180, 6513, 2043, 5550, 1050, 1901, 3303, 8692, 2012, 8503, 406996, 29923, 6670, 7022, 1832, 406992, 123, 80319, 25805, 23704, 25937, 2321, 7718, 1749, 3911, 9839, 1524, 8874, 10912, 23199, 54541, 92912, 6205, 6720, 8204, 5420, 7536, 6909, 5308, 51422, 6533, 389432, 80351
Stomatognathic System Abnormalities	C07.650, C16.131.850	0.00219291	0.002	19	9.44503	1197	ACSL1, EPHA4, CEBPA, HIRA, HSPA1A, SP3, TFAP2C, DSP, BAMBI, DLX5, LAMA5, ZEB2, GADD45G, DDIT4, TACC1, TBX2, TBX4, PITX2, TNKS2	2180, 2043, 1050, 7290, 3303, 6670, 7022, 1832, 25805, 1749, 3911, 9839, 10912, 54541, 6867, 6909, 9496, 5308, 80351
Peripheral Nervous System Diseases	C10.668.829	0.00227616	0.001	27	15.6786	1987	ACSL1, SLC2A1, EPHA4, PREP, CEBPA, S1PR1, HSPA1A, EMP1, P2RY14, CADM3, MIR214, SP3, JPH1, DSP, MIR210, BAMBI, WWTR1, FLT1, DLX5, ZEB2, CX3CR1, CSF2RB, SREBF1, CALM1, SLC6A6, TNKS2, GPER1	2180, 6513, 2043, 5550, 1050, 1901, 3303, 2012, 9934, 57863, 406996, 6670, 56704, 1832, 406992, 25805, 25937, 2321, 1749, 9839, 1524, 1439, 6720, 801, 6533, 80351, 2852
Osteosarcoma	C04.557.450.795.620.655, C04.557.450.565.575.650.655	0.00230544	0.004	25	14.0847	1785	TSC22D3, SLC2A1, EPHA4, MIR33B, CEBPA, HSPA1A, HYAL2, PIK3R3, MIR214, SP3, DSP, MIR210, BAMBI, FLT1, DLX5, ZEB2, GADD45G, BHLHE40, DDIT4, RPS11, SREBF1, ERRFI1, URGCP, PODXL, TBX2	1831, 6513, 2043, 693120, 1050, 3303, 8692, 8503, 406996, 6670, 1832, 406992, 25805, 2321, 1749, 9839, 10912, 8553, 54541, 6205, 6720, 54206, 55665, 5420, 6909
Albuminuria	C12.777.934.734.269, C13.351.968.934.734.269, C23.888.942.750.269	0.00260485	0.001	13	5.38927	683	SLC2A1, S1PR1, HSPA1A, MIR214, FLT1, ZEB2, CX3CR1, UBE2Q2, SREBF1, ERRFI1, TBX2, PRKAG2, SLC6A6	6513, 1901, 3303, 406996, 2321, 9839, 1524, 92912, 6720, 54206, 6909, 51422, 6533
Neurofibromatosis 1	C04.700.645.650, C10.562.600.500, C04.557.580.600.580.590.650, C16.320.400.560.400, C16.320.700.645.650, C10.668.829.675, C10.574.500.549.400	0.00290283	0.006	9	2.98264	378	SLC2A1, CEBPA, MIR210, FLT1, DLX5, ZEB2, CX3CR1, CALM1, GPER1	6513, 1050, 406992, 2321, 1749, 9839, 1524, 801, 2852
Postoperative Complications	C23.550.767	0.00302454	0.004	33	21.0363	2666	KEL, ACSL1, SLC2A1, EPHA4, PREP, CEBPA, S1PR1, HIRA, HSPA1A, HYAL2, P2RY14, PIK3R3, MIR214, HILPDA, SP3, ARHGAP45, JPH1, TFAP2C, PLEKHA1, MIR210, PLIN2, FLT1, DLX5, ZEB2, CX3CR1, GADD45G, DDIT4, CSF2RB, SREBF1, HSPA1B, PITX2, PRKAG2, GPER1	3792, 2180, 6513, 2043, 5550, 1050, 1901, 7290, 3303, 8692, 9934, 8503, 406996, 29923, 6670, 23526, 56704, 7022, 59338, 406992, 123, 2321, 1749, 9839, 1524, 10912, 54541, 1439, 6720, 3304, 5308, 51422, 2852
Neoplasms	C04.557.595	0.00302872	0.004	55	41.5676	5268	KEL, ACSL1, TSC22D3, SLC2A1, EPHA4, PREP, MIR33B, CEBPA, S1PR1, HSPA1A, HYAL2, EMP1, P2RY14, CADM3, PIK3R3, MIR214, RAPGEF5, HILPDA, SP3, ARHGAP45, TFAP2C, PLEKHA1, DSP, MIR210, PLIN2, BAMBI, WWTR1, FLT1, ZNF165, DLX5, ZEB2, PCDH18, CX3CR1, ARHGEF7, GADD45G, BHLHE40, DDIT4, CSF2RB, SREBF1, ATG13, ERRFI1, NRIP1, PODXL, SF1, TACC1, CALM1, LMO2, TBX2, EIF2A, PTTG1IP, HSPA1B, SH3BP5, PITX2, TNKS2, GP…	3792, 2180, 1831, 6513, 2043, 5550, 693120, 1050, 1901, 3303, 8692, 2012, 9934, 57863, 8503, 406996, 9771, 29923, 6670, 23526, 7022, 59338, 1832, 406992, 123, 25805, 25937, 2321, 7718, 1749, 9839, 54510, 1524, 8874, 10912, 8553, 54541, 1439, 6720, 9776, 54206, 8204, 5420, 7536, 6867, 801, 4005, 6909, 83939, 754, 3304, 9467, 5308, 80351, 2852
Diabetes Mellitus	C19.246	0.00318862	0.003	31	19.3872	2457	ACSL1, SLC2A1, PREP, CEBPA, S1PR1, HSPA1A, MIR214, SP3, MIR210, PLIN2, FLT1, DLX5, LAMA5, ZEB2, CX3CR1, GADD45G, DDIT4, CSF2RB, SREBF1, ATG13, ERRFI1, NRIP1, SF1, CALM1, GTPBP4, TBX2, HSPA1B, PRKAG2, SLC6A6, PLEKHH2, GPER1	2180, 6513, 5550, 1050, 1901, 3303, 406996, 6670, 406992, 123, 2321, 1749, 3911, 9839, 1524, 10912, 54541, 1439, 6720, 9776, 54206, 8204, 7536, 801, 23560, 6909, 3304, 51422, 6533, 130271, 2852
Fibrosis	C23.550.355	0.00319243	0.004	26	15.2288	1930	ACSL1, SLC2A1, EPHA4, PREP, CEBPA, S1PR1, HSPA1A, HYAL2, MIR214, SP3, DSP, MIR210, BAMBI, FLT1, LAMA5, ZEB2, CX3CR1, DDIT4, SREBF1, ERRFI1, NRIP1, PODXL, CALM1, HSPA1B, PITX2, GPER1	2180, 6513, 2043, 5550, 1050, 1901, 3303, 8692, 406996, 6670, 1832, 406992, 25805, 2321, 3911, 9839, 1524, 54541, 6720, 54206, 8204, 5420, 801, 3304, 5308, 2852
Lip Diseases	C07.465.409	0.0032902	0.005	11	4.24513	538	SLC2A1, EPHA4, DSP, BAMBI, FLT1, DLX5, GADD45G, TACC1, TBX4, PITX2, TNKS2	6513, 2043, 1832, 25805, 2321, 1749, 10912, 6867, 9496, 5308, 80351
Arrhythmias	C14.280.067	0.00338184	0.003	16	7.6223	966	SLC2A1, EPHA4, S1PR1, HSPA1A, DSP, KCNE4, FLT1, CX3CR1, SREBF1, CALM1, TBX2, PITX2, PRKAG2, SAMD5, TNKS2, GPER1	6513, 2043, 1901, 3303, 1832, 23704, 2321, 1524, 6720, 801, 6909, 5308, 51422, 389432, 80351, 2852
Brain Neoplasms	C10.228.140.211, C10.551.240.250, C04.588.614.250.195	0.0035483	0.004	38	25.6523	3251	SLC2A1, EPHA4, MIR33B, CEBPA, S1PR1, HIRA, HSPA1A, HYAL2, EMP1, CADM3, MIR214, HILPDA, SP3, TFAP2C, DSP, MIR210, BAMBI, WWTR1, FLT1, ZEB2, PCDH18, CX3CR1, ARHGEF7, GADD45G, DDIT4, CSF2RB, SREBF1, ERRFI1, URGCP, NRIP1, PODXL, TACC1, CALM1, LMO2, EIF2A, PTTG1IP, PITX2, GPER1	6513, 2043, 693120, 1050, 1901, 7290, 3303, 8692, 2012, 57863, 406996, 29923, 6670, 7022, 1832, 406992, 25805, 25937, 2321, 9839, 54510, 1524, 8874, 10912, 54541, 1439, 6720, 54206, 55665, 8204, 5420, 6867, 801, 4005, 83939, 754, 5308, 2852
Mouth Abnormalities	C07.465.525, C16.131.850.525, C07.650.525	0.00355311	0.003	13	5.58653	708	ACSL1, EPHA4, HIRA, HSPA1A, TFAP2C, DSP, BAMBI, DLX5, GADD45G, TACC1, TBX4, PITX2, TNKS2	2180, 2043, 7290, 3303, 7022, 1832, 25805, 1749, 10912, 6867, 9496, 5308, 80351
Neoplasms	C04.557.450.565	0.00356567	0.005	57	43.8401	5556	KEL, ACSL1, TSC22D3, SLC2A1, EPHA4, PREP, MIR33B, CEBPA, S1PR1, HSPA1A, HYAL2, EMP1, P2RY14, CADM3, PIK3R3, MIR214, RAPGEF5, HILPDA, SP3, ARHGAP45, TFAP2C, PLEKHA1, DSP, MIR210, PLIN2, BAMBI, WWTR1, FLT1, ZNF165, DLX5, LAMA5, ZEB2, PCDH18, CX3CR1, ARHGEF7, GADD45G, BHLHE40, DDIT4, CSF2RB, RPS11, SREBF1, ERRFI1, URGCP, NRIP1, PODXL, SF1, TACC1, CALM1, LMO2, TBX2, EIF2A, PTTG1IP, HSPA1B, SH3BP5, PI…	3792, 2180, 1831, 6513, 2043, 5550, 693120, 1050, 1901, 3303, 8692, 2012, 9934, 57863, 8503, 406996, 9771, 29923, 6670, 23526, 7022, 59338, 1832, 406992, 123, 25805, 25937, 2321, 7718, 1749, 3911, 9839, 54510, 1524, 8874, 10912, 8553, 54541, 1439, 6205, 6720, 54206, 55665, 8204, 5420, 7536, 6867, 801, 4005, 6909, 83939, 754, 3304, 9467, 5308, 80351, 2852
Non-alcoholic Fatty Liver Disease	C06.552.241.519	0.00364804	0.005	14	6.2809	796	ACSL1, SLC2A1, MIR33B, CEBPA, S1PR1, HSPA1A, PLIN2, BAMBI, FLT1, CX3CR1, BHLHE40, SREBF1, NRIP1, SH3BP5	2180, 6513, 693120, 1050, 1901, 3303, 123, 25805, 2321, 1524, 8553, 6720, 8204, 9467
Maxillofacial Abnormalities	C16.131.621.207.540	0.00398967	0.002	14	6.34403	804	EPHA4, HIRA, HSPA1A, TFAP2C, DSP, BAMBI, FLT1, DLX5, ZEB2, GADD45G, TACC1, TBX4, PITX2, TNKS2	2043, 7290, 3303, 7022, 1832, 25805, 2321, 1749, 9839, 10912, 6867, 9496, 5308, 80351
Ventricular Outflow Obstruction	C14.280.955	0.0040656	0.001	10	3.74014	474	SLC2A1, CEBPA, S1PR1, HIRA, MIR210, FLT1, DLX5, CX3CR1, SREBF1, TBX2	6513, 1050, 1901, 7290, 406992, 2321, 1749, 1524, 6720, 6909
Leukemia	C04.557.337	0.00409933	0.004	35	23.1746	2937	ACSL1, TSC22D3, SLC2A1, EPHA4, CEBPA, S1PR1, HSPA1A, EMP1, PIK3R3, MIR214, SP3, ARHGAP45, TFAP2C, PLEKHA1, DSP, MIR210, PLIN2, FLT1, DLX5, ZEB2, CX3CR1, GADD45G, BHLHE40, DDIT4, CSF2RB, UBE2Q2, RPS11, NRIP1, SF1, LMO2, TBX2, EIF2A, HSPA1B, PITX2, GPER1	2180, 1831, 6513, 2043, 1050, 1901, 3303, 2012, 8503, 406996, 6670, 23526, 7022, 59338, 1832, 406992, 123, 2321, 1749, 9839, 1524, 10912, 8553, 54541, 1439, 92912, 6205, 8204, 7536, 4005, 6909, 83939, 3304, 5308, 2852
Heart Diseases	C14.280	0.0041485	0.005	46	33.2746	4217	ACSL1, TSC22D3, SLC2A1, EPHA4, PREP, MIR33B, CEBPA, S1PR1, HIRA, HSPA1A, HYAL2, EMP1, P2RY14, MIR214, HILPDA, SP3, JPH1, TFAP2C, DSP, MIR210, PLIN2, BAMBI, KCNE4, FLT1, DLX5, ZEB2, CX3CR1, GADD45G, GSE1, DDIT4, SREBF1, ATG13, ERRFI1, NRIP1, PODXL, CALM1, LMO2, TBX2, EIF2A, HSPA1B, PITX2, PRKAG2, SLC6A6, SAMD5, TNKS2, GPER1	2180, 1831, 6513, 2043, 5550, 693120, 1050, 1901, 7290, 3303, 8692, 2012, 9934, 406996, 29923, 6670, 56704, 7022, 1832, 406992, 123, 25805, 23704, 2321, 1749, 9839, 1524, 10912, 23199, 54541, 6720, 9776, 54206, 8204, 5420, 801, 4005, 6909, 83939, 3304, 5308, 51422, 6533, 389432, 80351, 2852
Urologic Diseases	C12.777, C13.351.968	0.00424015	0.006	57	44.1163	5591	ACSL1, TSC22D3, SLC2A1, EPHA4, PREP, MIR33B, CEBPA, S1PR1, HIRA, HSPA1A, HYAL2, EMP1, SAR1A, P2RY14, PIK3R3, MIR214, HILPDA, SP3, TFAP2C, PLEKHA1, DSP, MIR210, PLIN2, CXXC4, BAMBI, WWTR1, FLT1, ZNF165, LAMA5, ZEB2, MIR210HG, CX3CR1, GADD45G, PRDM6, BHLHE40, DDIT4, CSF2RB, UBE2Q2, SREBF1, ERRFI1, URGCP, NRIP1, PODXL, ANKRD37, SF1, CALM1, GTPBP4, LMO2, TBX2, TBX4, HSPA1B, PITX2, PRKAG2, SLC6A6, PLE…	2180, 1831, 6513, 2043, 5550, 693120, 1050, 1901, 7290, 3303, 8692, 2012, 56681, 9934, 8503, 406996, 29923, 6670, 7022, 59338, 1832, 406992, 123, 80319, 25805, 25937, 2321, 7718, 3911, 9839, 100506211, 1524, 10912, 93166, 8553, 54541, 1439, 92912, 6720, 54206, 55665, 8204, 5420, 353322, 7536, 801, 23560, 4005, 6909, 9496, 3304, 5308, 51422, 6533, 130271, 80351, 2852
Neuromuscular Diseases	C10.668	0.00433684	0.002	39	26.8359	3401	ACSL1, TSC22D3, SLC2A1, EPHA4, PREP, CEBPA, S1PR1, HSPA1A, EMP1, P2RY14, CADM3, MIR214, SP3, JPH1, DSP, MIR210, PLIN2, BAMBI, KCNE4, WWTR1, FLT1, DLX5, LAMA5, ZEB2, CX3CR1, ARHGEF7, BHLHE40, DDIT4, CSF2RB, SREBF1, ATG13, NRIP1, SF1, CALM1, PITX2, PRKAG2, SLC6A6, TNKS2, GPER1	2180, 1831, 6513, 2043, 5550, 1050, 1901, 3303, 2012, 9934, 57863, 406996, 6670, 56704, 1832, 406992, 123, 25805, 23704, 25937, 2321, 1749, 3911, 9839, 1524, 8874, 8553, 54541, 1439, 6720, 9776, 8204, 7536, 801, 5308, 51422, 6533, 80351, 2852
Pulmonary Fibrosis	C08.381.765	0.0046538	0.004	16	7.8748	998	TSC22D3, SLC2A1, PREP, S1PR1, HSPA1A, HYAL2, SP3, DSP, MIR210, BAMBI, WWTR1, FLT1, ZEB2, CX3CR1, TBX4, HSPA1B	1831, 6513, 5550, 1901, 3303, 8692, 6670, 1832, 406992, 25805, 25937, 2321, 9839, 1524, 9496, 3304
Nephritis	C13.351.968.419.570, C12.777.419.570	0.00476186	0.007	17	8.62441	1093	SLC2A1, PREP, CEBPA, S1PR1, HSPA1A, HYAL2, MIR214, SP3, PLEKHA1, FLT1, CX3CR1, GADD45G, BHLHE40, SREBF1, PODXL, GTPBP4, GPER1	6513, 5550, 1050, 1901, 3303, 8692, 406996, 6670, 59338, 2321, 1524, 10912, 8553, 6720, 5420, 23560, 2852
Bone Diseases	C05.116.198	0.00514583	0.005	18	9.43714	1196	TSC22D3, SLC2A1, CEBPA, HYAL2, P2RY14, MIR214, MIR210, PLIN2, BAMBI, WWTR1, FLT1, DLX5, BHLHE40, DDIT4, SREBF1, NRIP1, TNKS2, GPER1	1831, 6513, 1050, 8692, 9934, 406996, 406992, 123, 25805, 25937, 2321, 1749, 8553, 54541, 6720, 8204, 80351, 2852
Precursor Cell Lymphoblastic Leukemia-Lymphoma	C20.683.515.528.600, C04.557.337.428.600, C15.604.515.560.600	0.00519791	0.009	24	14.1399	1792	TSC22D3, SLC2A1, CEBPA, S1PR1, HSPA1A, SP3, ARHGAP45, TFAP2C, DSP, MIR210, FLT1, DLX5, ZEB2, GADD45G, BHLHE40, DDIT4, UBE2Q2, RPS11, NRIP1, SF1, LMO2, HSPA1B, PITX2, GPER1	1831, 6513, 1050, 1901, 3303, 6670, 23526, 7022, 1832, 406992, 2321, 1749, 9839, 10912, 8553, 54541, 92912, 6205, 8204, 7536, 4005, 3304, 5308, 2852
Neurofibromatoses	C10.562.600, C04.700.645, C10.574.500.549, C16.320.700.645, C16.320.400.560, C04.557.580.600.580.590	0.00542548	0.006	10	3.89795	494	SLC2A1, EPHA4, CEBPA, MIR210, FLT1, DLX5, ZEB2, CX3CR1, CALM1, GPER1	6513, 2043, 1050, 406992, 2321, 1749, 9839, 1524, 801, 2852
Cleft Palate	C16.131.850.500.460.185, C07.650.525.185, C05.500.460.185, C07.465.525.185, C07.320.440.185, C07.650.500.460.185, C16.131.850.525.185, C05.660.207.540.460.185, C16.131.621.207.540.460.185	0.00545125	0.005	12	5.19989	659	EPHA4, HIRA, HSPA1A, TFAP2C, DSP, BAMBI, DLX5, GADD45G, TACC1, TBX4, PITX2, TNKS2	2043, 7290, 3303, 7022, 1832, 25805, 1749, 10912, 6867, 9496, 5308, 80351
Respiratory Insufficiency	C08.618.846	0.0057618	0.008	17	8.79011	1114	ACSL1, SLC2A1, PREP, CEBPA, S1PR1, HSPA1A, HYAL2, SP3, DSP, PLIN2, FLT1, DLX5, ZEB2, CX3CR1, CSF2RB, HSPA1B, GPER1	2180, 6513, 5550, 1050, 1901, 3303, 8692, 6670, 1832, 123, 2321, 1749, 9839, 1524, 1439, 3304, 2852
Ischemia	C23.550.513	0.00597847	0.007	19	10.3367	1310	SLC2A1, EPHA4, CEBPA, S1PR1, HSPA1A, HYAL2, MIR214, JPH1, MIR210, PLIN2, FLT1, CX3CR1, CSF2RB, SREBF1, NRIP1, GTPBP4, LMO2, SLC6A6, GPER1	6513, 2043, 1050, 1901, 3303, 8692, 406996, 56704, 406992, 123, 2321, 1524, 1439, 6720, 8204, 23560, 4005, 6533, 2852
Ventricular Fibrillation	C14.280.067.922, C23.550.073.922	0.00598164	0.007	6	1.64124	208	HSPA1A, DSP, SREBF1, CALM1, PRKAG2, TNKS2	3303, 1832, 6720, 801, 51422, 80351
Necrobiosis Lipoidica	C17.300.200.495.545, C17.800.849.495, C18.452.880.495, C17.800.550.545	0.00604743	0.012	2	0.118359	15	SLC2A1, PLIN2	6513, 123
Brain Ischemia	C10.228.140.300.150, C14.907.253.092	0.00646227	0.005	25	15.2052	1927	SLC2A1, EPHA4, PREP, S1PR1, HSPA1A, HYAL2, EMP1, PIK3R3, SP3, DSP, MIR210, PLIN2, FLT1, CX3CR1, ARHGEF7, GADD45G, DDIT4, CSF2RB, SREBF1, SF1, CALM1, HSPA1B, PITX2, TNKS2, GPER1	6513, 2043, 5550, 1901, 3303, 8692, 2012, 8503, 6670, 1832, 406992, 123, 2321, 1524, 8874, 10912, 54541, 1439, 6720, 7536, 801, 3304, 5308, 80351, 2852
Nerve Sheath Neoplasms	C04.557.580.600	0.00664106	0.006	13	6.02052	763	SLC2A1, EPHA4, CEBPA, MIR214, DSP, MIR210, FLT1, DLX5, ZEB2, CX3CR1, ARHGEF7, CALM1, GPER1	6513, 2043, 1050, 406996, 1832, 406992, 2321, 1749, 9839, 1524, 8874, 801, 2852
Arrhythmias	C23.550.073	0.00676148	0.007	15	7.4566	945	SLC2A1, EPHA4, S1PR1, HSPA1A, DSP, KCNE4, FLT1, CX3CR1, SREBF1, CALM1, PITX2, PRKAG2, SAMD5, TNKS2, GPER1	6513, 2043, 1901, 3303, 1832, 23704, 2321, 1524, 6720, 801, 5308, 51422, 389432, 80351, 2852
Small Cell Lung Carcinoma	C04.588.894.797.520.109.220.624, C08.785.520.100.220.750, C08.381.540.140.750	0.00714062	0.008	11	4.71068	597	ACSL1, SLC2A1, HSPA1A, MIR214, TFAP2C, MIR210, FLT1, DLX5, ZEB2, PODXL, SAMD5	2180, 6513, 3303, 406996, 7022, 406992, 2321, 1749, 9839, 5420, 389432
Maxillofacial Abnormalities	C05.660.207.540, C16.131.850.500, C07.650.500	0.00715428	0.008	13	6.07575	770	EPHA4, HIRA, HSPA1A, TFAP2C, DSP, BAMBI, DLX5, ZEB2, GADD45G, TACC1, TBX4, PITX2, TNKS2	2043, 7290, 3303, 7022, 1832, 25805, 1749, 9839, 10912, 6867, 9496, 5308, 80351
Lymphoproliferative Disorders	C20.683.515	0.007171	0.01	40	28.4929	3611	ACSL1, TSC22D3, SLC2A1, EPHA4, PREP, MIR33B, CEBPA, S1PR1, HSPA1A, EMP1, PIK3R3, MIR214, SP3, ARHGAP45, TFAP2C, PLEKHA1, DSP, MIR210, PLIN2, WWTR1, FLT1, DLX5, ZEB2, CX3CR1, GADD45G, BHLHE40, DDIT4, CSF2RB, UBE2Q2, RPS11, ATG13, NRIP1, SF1, TACC1, CALM1, LMO2, EIF2A, HSPA1B, PITX2, GPER1	2180, 1831, 6513, 2043, 5550, 693120, 1050, 1901, 3303, 2012, 8503, 406996, 6670, 23526, 7022, 59338, 1832, 406992, 123, 25937, 2321, 1749, 9839, 1524, 10912, 8553, 54541, 1439, 92912, 6205, 9776, 8204, 7536, 6867, 801, 4005, 83939, 3304, 5308, 2852
Neoplasms	C04.557.450	0.00719142	0.01	57	44.9921	5702	KEL, ACSL1, TSC22D3, SLC2A1, EPHA4, PREP, MIR33B, CEBPA, S1PR1, HSPA1A, HYAL2, EMP1, P2RY14, CADM3, PIK3R3, MIR214, RAPGEF5, HILPDA, SP3, ARHGAP45, TFAP2C, PLEKHA1, DSP, MIR210, PLIN2, BAMBI, WWTR1, FLT1, ZNF165, DLX5, LAMA5, ZEB2, PCDH18, CX3CR1, ARHGEF7, GADD45G, BHLHE40, DDIT4, CSF2RB, RPS11, SREBF1, ERRFI1, URGCP, NRIP1, PODXL, SF1, TACC1, CALM1, LMO2, TBX2, EIF2A, PTTG1IP, HSPA1B, SH3BP5, PI…	3792, 2180, 1831, 6513, 2043, 5550, 693120, 1050, 1901, 3303, 8692, 2012, 9934, 57863, 8503, 406996, 9771, 29923, 6670, 23526, 7022, 59338, 1832, 406992, 123, 25805, 25937, 2321, 7718, 1749, 3911, 9839, 54510, 1524, 8874, 10912, 8553, 54541, 1439, 6205, 6720, 54206, 55665, 8204, 5420, 7536, 6867, 801, 4005, 6909, 83939, 754, 3304, 9467, 5308, 80351, 2852
Neoplasms	C04.682	0.00732939	0.007	52	40.0053	5070	KEL, ACSL1, SLC2A1, EPHA4, PREP, CEBPA, S1PR1, HSPA1A, HYAL2, EMP1, P2RY14, CADM3, PIK3R3, MIR214, RAPGEF5, HILPDA, SP3, ARHGAP45, TFAP2C, PLEKHA1, DSP, MIR210, PLIN2, BAMBI, WWTR1, FLT1, ZNF165, DLX5, ZEB2, PCDH18, CX3CR1, ARHGEF7, GADD45G, BHLHE40, DDIT4, CSF2RB, SREBF1, ERRFI1, NRIP1, PODXL, SF1, TACC1, CALM1, LMO2, TBX2, EIF2A, PTTG1IP, HSPA1B, SH3BP5, PITX2, TNKS2, GPER1	3792, 2180, 6513, 2043, 5550, 1050, 1901, 3303, 8692, 2012, 9934, 57863, 8503, 406996, 9771, 29923, 6670, 23526, 7022, 59338, 1832, 406992, 123, 25805, 25937, 2321, 7718, 1749, 9839, 54510, 1524, 8874, 10912, 8553, 54541, 1439, 6720, 54206, 8204, 5420, 7536, 6867, 801, 4005, 6909, 83939, 754, 3304, 9467, 5308, 80351, 2852
Pathological Conditions	C23.300	0.00734451	0.008	39	27.6092	3499	ACSL1, TSC22D3, SLC2A1, EPHA4, CEBPA, S1PR1, HIRA, HSPA1A, HYAL2, EMP1, P2RY14, MIR214, SP3, DSP, MIR210, PLIN2, BAMBI, WWTR1, FLT1, DLX5, LAMA5, ZEB2, CX3CR1, GADD45G, BHLHE40, DDIT4, SREBF1, ATG13, ERRFI1, NRIP1, CALM1, LMO2, TBX2, EIF2A, TBX4, HSPA1B, PITX2, PRKAG2, GPER1	2180, 1831, 6513, 2043, 1050, 1901, 7290, 3303, 8692, 2012, 9934, 406996, 6670, 1832, 406992, 123, 25805, 25937, 2321, 1749, 3911, 9839, 1524, 10912, 8553, 54541, 6720, 9776, 54206, 8204, 801, 4005, 6909, 83939, 9496, 3304, 5308, 51422, 2852
Inflammation	C23.550.470	0.00734887	0.006	43	31.3256	3970	KEL, ACSL1, TSC22D3, SLC2A1, EPHA4, PREP, MIR33B, CEBPA, S1PR1, HSPA1A, HYAL2, EMP1, P2RY14, CADM3, MIR214, SP3, MIR210, PLIN2, FAM47E, BAMBI, FLT1, DLX5, LAMA5, ZEB2, MIR210HG, CX3CR1, ARHGEF7, GADD45G, BHLHE40, DDIT4, CSF2RB, SREBF1, ERRFI1, NRIP1, PODXL, SF1, CALM1, TBX2, HSPA1B, PITX2, SLC6A6, TNKS2, GPER1	3792, 2180, 1831, 6513, 2043, 5550, 693120, 1050, 1901, 3303, 8692, 2012, 9934, 57863, 406996, 6670, 406992, 123, 100129583, 25805, 2321, 1749, 3911, 9839, 100506211, 1524, 8874, 10912, 8553, 54541, 1439, 6720, 54206, 8204, 5420, 7536, 801, 6909, 3304, 5308, 6533, 80351, 2852
Cleft Lip	C16.131.850.525.164, C07.465.525.164, C07.650.525.164, C07.465.409.225	0.00743405	0.008	9	3.44819	437	EPHA4, DSP, BAMBI, DLX5, GADD45G, TACC1, TBX4, PITX2, TNKS2	2043, 1832, 25805, 1749, 10912, 6867, 9496, 5308, 80351
Diabetic Nephropathies	C13.351.968.419.192, C12.777.419.192, C19.246.099.875	0.00774674	0.007	17	9.05839	1148	SLC2A1, CEBPA, S1PR1, HSPA1A, MIR214, SP3, PLIN2, FLT1, ZEB2, CX3CR1, SREBF1, ERRFI1, SF1, GTPBP4, TBX2, HSPA1B, PLEKHH2	6513, 1050, 1901, 3303, 406996, 6670, 123, 2321, 9839, 1524, 6720, 54206, 7536, 23560, 6909, 3304, 130271
Prostatic Neoplasms	C04.588.945.440.770.500, C12.294.260.750.500, C04.588.945.440.770, C12.758.409.750.500, C12.294.565.625.500, C12.758.409.750, C12.294.260.750, C12.294.565.625	0.00782118	0.005	40	28.627	3628	SLC2A1, EPHA4, PREP, CEBPA, S1PR1, HSPA1A, HYAL2, EMP1, SAR1A, CADM3, PIK3R3, MIR214, SP3, CFAP44, TFAP2C, DSP, MIR210, PLIN2, WWTR1, FLT1, DLX5, ZEB2, CX3CR1, ARHGEF7, GADD45G, BHLHE40, DDIT4, SREBF1, ERRFI1, URGCP, NRIP1, PODXL, TACC1, CALM1, LMO2, TBX2, HSPA1B, PITX2, TNKS2, GPER1	6513, 2043, 5550, 1050, 1901, 3303, 8692, 2012, 56681, 57863, 8503, 406996, 6670, 55779, 7022, 1832, 406992, 123, 25937, 2321, 1749, 9839, 1524, 8874, 10912, 8553, 54541, 6720, 54206, 55665, 8204, 5420, 6867, 801, 4005, 6909, 3304, 5308, 80351, 2852
Kidney Diseases	C13.351.968.419.403, C12.777.419.403	0.00822841	0.005	22	13.0352	1652	SLC2A1, PREP, CEBPA, S1PR1, HSPA1A, SP3, DSP, PLIN2, WWTR1, FLT1, LAMA5, ZEB2, CX3CR1, GADD45G, CSF2RB, UBE2Q2, SREBF1, GTPBP4, PITX2, PRKAG2, PLEKHH2, GPER1	6513, 5550, 1050, 1901, 3303, 6670, 1832, 123, 25937, 2321, 3911, 9839, 1524, 10912, 1439, 92912, 6720, 23560, 5308, 51422, 130271, 2852
Respiratory Tract Neoplasms	C04.588.894.797	0.00843029	0.013	51	39.2557	4975	ACSL1, TSC22D3, SLC2A1, EPHA4, PREP, MIR33B, CEBPA, S1PR1, HSPA1A, HYAL2, EMP1, P2RY14, CADM3, PIK3R3, MIR214, RAPGEF5, SP3, TFAP2C, DSP, MIR210, PLIN2, CXXC4, WWTR1, FLT1, ZNF165, DLX5, LAMA5, ZEB2, CX3CR1, ARHGEF7, GADD45G, BHLHE40, SIGLEC6, DDIT4, CSF2RB, RPS11, SREBF1, ATG13, ERRFI1, MED12L, PODXL, SF1, TACC1, CALM1, LMO2, TBX2, HSPA1B, PITX2, SAMD5, TNKS2, GPER1	2180, 1831, 6513, 2043, 5550, 693120, 1050, 1901, 3303, 8692, 2012, 9934, 57863, 8503, 406996, 9771, 6670, 7022, 1832, 406992, 123, 80319, 25937, 2321, 7718, 1749, 3911, 9839, 1524, 8874, 10912, 8553, 946, 54541, 1439, 6205, 6720, 9776, 54206, 116931, 5420, 7536, 6867, 801, 4005, 6909, 3304, 5308, 389432, 80351, 2852
Immunoproliferative Disorders	C20.683	0.00869362	0.015	40	28.7927	3649	ACSL1, TSC22D3, SLC2A1, EPHA4, PREP, MIR33B, CEBPA, S1PR1, HSPA1A, EMP1, PIK3R3, MIR214, SP3, ARHGAP45, TFAP2C, PLEKHA1, DSP, MIR210, PLIN2, WWTR1, FLT1, DLX5, ZEB2, CX3CR1, GADD45G, BHLHE40, DDIT4, CSF2RB, UBE2Q2, RPS11, ATG13, NRIP1, SF1, TACC1, CALM1, LMO2, EIF2A, HSPA1B, PITX2, GPER1	2180, 1831, 6513, 2043, 5550, 693120, 1050, 1901, 3303, 2012, 8503, 406996, 6670, 23526, 7022, 59338, 1832, 406992, 123, 25937, 2321, 1749, 9839, 1524, 10912, 8553, 54541, 1439, 92912, 6205, 9776, 8204, 7536, 6867, 801, 4005, 83939, 3304, 5308, 2852
Fetal Weight	C23.888.144.300	0.00884908	0.011	6	1.78327	226	SLC2A1, CEBPA, HYAL2, PLIN2, FLT1, SREBF1	6513, 1050, 8692, 123, 2321, 6720
Prenatal Exposure Delayed Effects	C13.703.824.500	0.00898595	0.01	16	8.44292	1070	SLC2A1, CEBPA, HSPA1A, P2RY14, PLIN2, FLT1, LAMA5, ZEB2, GADD45G, BHLHE40, CSF2RB, SREBF1, TBX2, HSPA1B, PITX2, GPER1	6513, 1050, 3303, 9934, 123, 2321, 3911, 9839, 10912, 8553, 1439, 6720, 6909, 3304, 5308, 2852
Radiation Injuries	C26.733	0.00914542	0.008	52	40.384	5118	KEL, ACSL1, SLC2A1, EPHA4, PREP, CEBPA, S1PR1, HSPA1A, HYAL2, EMP1, P2RY14, CADM3, PIK3R3, MIR214, RAPGEF5, HILPDA, SP3, ARHGAP45, TFAP2C, PLEKHA1, DSP, MIR210, PLIN2, BAMBI, WWTR1, FLT1, ZNF165, DLX5, ZEB2, PCDH18, CX3CR1, ARHGEF7, GADD45G, BHLHE40, DDIT4, CSF2RB, SREBF1, ERRFI1, NRIP1, PODXL, SF1, TACC1, CALM1, LMO2, TBX2, EIF2A, PTTG1IP, HSPA1B, SH3BP5, PITX2, TNKS2, GPER1	3792, 2180, 6513, 2043, 5550, 1050, 1901, 3303, 8692, 2012, 9934, 57863, 8503, 406996, 9771, 29923, 6670, 23526, 7022, 59338, 1832, 406992, 123, 25805, 25937, 2321, 7718, 1749, 9839, 54510, 1524, 8874, 10912, 8553, 54541, 1439, 6720, 54206, 8204, 5420, 7536, 6867, 801, 4005, 6909, 83939, 754, 3304, 9467, 5308, 80351, 2852
Lymphoma	C15.604.515.569.480.750.800, C20.683.515.761.480.750.800, C04.557.386.480.750.800	0.00934258	0.017	21	12.3724	1568	ACSL1, TSC22D3, SLC2A1, EPHA4, CEBPA, S1PR1, HSPA1A, MIR214, SP3, ARHGAP45, PLEKHA1, DSP, MIR210, FLT1, DLX5, ZEB2, CX3CR1, GADD45G, CSF2RB, LMO2, HSPA1B	2180, 1831, 6513, 2043, 1050, 1901, 3303, 406996, 6670, 23526, 59338, 1832, 406992, 2321, 1749, 9839, 1524, 10912, 1439, 4005, 3304
Proteinuria	C13.351.968.934.734, C23.888.942.750, C12.777.934.734	0.00945552	0.01	17	9.24776	1172	SLC2A1, S1PR1, HSPA1A, MIR214, PLIN2, FLT1, ZEB2, CX3CR1, UBE2Q2, SREBF1, ERRFI1, PODXL, TBX2, PRKAG2, SLC6A6, PLEKHH2, GPER1	6513, 1901, 3303, 406996, 123, 2321, 9839, 1524, 92912, 6720, 54206, 5420, 6909, 51422, 6533, 130271, 2852
Myocardial Ischemia	C14.280.647, C14.907.585	0.0095293	0.006	31	20.8154	2638	ACSL1, TSC22D3, SLC2A1, EPHA4, PREP, MIR33B, CEBPA, S1PR1, HSPA1A, P2RY14, MIR214, HILPDA, DSP, MIR210, PLIN2, FLT1, ZEB2, CX3CR1, GADD45G, DDIT4, SREBF1, ERRFI1, NRIP1, PODXL, CALM1, LMO2, HSPA1B, PITX2, PRKAG2, SLC6A6, GPER1	2180, 1831, 6513, 2043, 5550, 693120, 1050, 1901, 3303, 9934, 406996, 29923, 1832, 406992, 123, 2321, 9839, 1524, 10912, 54541, 6720, 54206, 8204, 5420, 801, 4005, 3304, 5308, 51422, 6533, 2852
Lymphoma	C04.557.386.480.750, C15.604.515.569.480.750, C20.683.515.761.480.750	0.00960961	0.018	21	12.404	1572	ACSL1, TSC22D3, SLC2A1, EPHA4, CEBPA, S1PR1, HSPA1A, MIR214, SP3, ARHGAP45, PLEKHA1, DSP, MIR210, FLT1, DLX5, ZEB2, CX3CR1, GADD45G, CSF2RB, LMO2, HSPA1B	2180, 1831, 6513, 2043, 1050, 1901, 3303, 406996, 6670, 23526, 59338, 1832, 406992, 2321, 1749, 9839, 1524, 10912, 1439, 4005, 3304
Prenatal Injuries	C13.703.824	0.0096263	0.012	16	8.50605	1078	SLC2A1, CEBPA, HSPA1A, P2RY14, PLIN2, FLT1, LAMA5, ZEB2, GADD45G, BHLHE40, CSF2RB, SREBF1, TBX2, HSPA1B, PITX2, GPER1	6513, 1050, 3303, 9934, 123, 2321, 3911, 9839, 10912, 8553, 1439, 6720, 6909, 3304, 5308, 2852
Pulmonary Atresia	C14.280.484.640, C16.131.240.850.906, C14.240.850.937	0.00964909	0.007	2	0.149921	19	HIRA, HSPA1A	7290, 3303
Prostatic Diseases	C12.294.565	0.00974332	0.008	40	28.9742	3672	SLC2A1, EPHA4, PREP, CEBPA, S1PR1, HSPA1A, HYAL2, EMP1, SAR1A, CADM3, PIK3R3, MIR214, SP3, CFAP44, TFAP2C, DSP, MIR210, PLIN2, WWTR1, FLT1, DLX5, ZEB2, CX3CR1, ARHGEF7, GADD45G, BHLHE40, DDIT4, SREBF1, ERRFI1, URGCP, NRIP1, PODXL, TACC1, CALM1, LMO2, TBX2, HSPA1B, PITX2, TNKS2, GPER1	6513, 2043, 5550, 1050, 1901, 3303, 8692, 2012, 56681, 57863, 8503, 406996, 6670, 55779, 7022, 1832, 406992, 123, 25937, 2321, 1749, 9839, 1524, 8874, 10912, 8553, 54541, 6720, 54206, 55665, 8204, 5420, 6867, 801, 4005, 6909, 3304, 5308, 80351, 2852
Panniculitis	C17.800.566.400, C17.300.710.400, C17.800.566.500, C17.300.475.479.400, C17.300.710.600, C06.844.600, C17.800.480.479.400, C17.300.710.500	0.00976221	0.012	5	1.30195	165	CEBPA, S1PR1, FLT1, CX3CR1, SREBF1	1050, 1901, 2321, 1524, 6720
Lupus Erythematosus	C17.300.475, C17.300.475.479, C17.800.480.479, C17.800.480	0.00976221	0.012	5	1.30195	165	CEBPA, S1PR1, FLT1, CX3CR1, SREBF1	1050, 1901, 2321, 1524, 6720
Lymphatic Diseases	C15.604	0.00988858	0.014	41	29.929	3793	ACSL1, TSC22D3, SLC2A1, EPHA4, PREP, CEBPA, S1PR1, HIRA, HSPA1A, EMP1, PIK3R3, MIR214, SP3, ARHGAP45, TFAP2C, PLEKHA1, DSP, MIR210, PLIN2, FLT1, DLX5, ZEB2, CX3CR1, GADD45G, BHLHE40, DDIT4, CSF2RB, UBE2Q2, RPS11, SREBF1, NRIP1, SF1, CALM1, LMO2, TBX2, EIF2A, HSPA1B, SH3BP5, PITX2, TNKS2, GPER1	2180, 1831, 6513, 2043, 5550, 1050, 1901, 7290, 3303, 2012, 8503, 406996, 6670, 23526, 7022, 59338, 1832, 406992, 123, 2321, 1749, 9839, 1524, 10912, 8553, 54541, 1439, 92912, 6205, 6720, 8204, 7536, 801, 4005, 6909, 83939, 3304, 9467, 5308, 80351, 2852
Lymphoma	C04.557.386.480, C20.683.515.761.480, C15.604.515.569.480	0.00989214	0.011	24	14.8895	1887	ACSL1, TSC22D3, SLC2A1, EPHA4, PREP, CEBPA, S1PR1, HSPA1A, MIR214, SP3, ARHGAP45, PLEKHA1, DSP, MIR210, PLIN2, FLT1, DLX5, ZEB2, CX3CR1, GADD45G, CSF2RB, LMO2, HSPA1B, GPER1	2180, 1831, 6513, 2043, 5550, 1050, 1901, 3303, 406996, 6670, 23526, 59338, 1832, 406992, 123, 2321, 1749, 9839, 1524, 10912, 1439, 4005, 3304, 2852
Hypertrophy	C14.280.195.400, C23.300.775.250.400, C14.280.195.410, C23.300.775.250.401	0.00992711	0.013	17	9.29511	1178	SLC2A1, CEBPA, HSPA1A, HYAL2, EMP1, DSP, MIR210, BAMBI, FLT1, DLX5, CX3CR1, DDIT4, SREBF1, ATG13, CALM1, PITX2, GPER1	6513, 1050, 3303, 8692, 2012, 1832, 406992, 25805, 2321, 1749, 1524, 54541, 6720, 9776, 801, 5308, 2852

## Sheet: lit_overrepresented_tissues
Tissue	Tissue id	P-value	Adjusted p-value	# Genes (observed)	# Genes (expected)	# Genes (total)	List of observed genes	Gene ids
HINDLIMB	C1522391	6.798e-07	0	10	1.31191	175	SLC2A1, EPHA4, JPH1, FLT1, MIR210HG, DDIT4, CSF2RB, TBX2, TBX4, PITX2	6513, 2043, 56704, 2321, 100506211, 54541, 1439, 6909, 9496, 5308
ENTIRE HINDLIMB	C1456800	6.798e-07	0	10	1.31191	175	SLC2A1, EPHA4, JPH1, FLT1, MIR210HG, DDIT4, CSF2RB, TBX2, TBX4, PITX2	6513, 2043, 56704, 2321, 100506211, 54541, 1439, 6909, 9496, 5308
LOWER EXTREMITY	C0023216	4.04036e-06	0	10	1.59679	213	SLC2A1, EPHA4, JPH1, FLT1, MIR210HG, DDIT4, CSF2RB, TBX2, TBX4, PITX2	6513, 2043, 56704, 2321, 100506211, 54541, 1439, 6909, 9496, 5308
GRAVID UTERUS STRUCTURE	C0227812	4.69536e-05	0	3	0.0749665	10	TSC22D3, PREP, FLT1	1831, 5550, 2321
RAT SKELETAL MUSCLE	C1882854	6.0036e-05	0	7	0.997055	133	SLC2A1, HSPA1A, JPH1, FLT1, DDIT4, SREBF1, NRIP1	6513, 3303, 56704, 2321, 54541, 6720, 8204
MYOCARDIUM	C0027061	0.000127275	0	11	2.87122	383	SLC2A1, HIRA, HSPA1A, MIR214, JPH1, DSP, DDIT4, CALM1, TBX2, PITX2, PRKAG2	6513, 7290, 3303, 406996, 56704, 1832, 54541, 801, 6909, 5308, 51422
NEOPLASTIC GERM CELL	C1513971	0.000139384	0.001	3	0.104953	14	TFAP2C, PODXL, GPER1	7022, 5420, 2852
MAMMILLOTHALAMIC TRACT	C2328038	0.000329968	0	2	0.0299866	4	EPHA4, PITX2	2043, 5308
RIGHT PLEURA	C0225779	0.000329968	0.001	2	0.0299866	4	SLC2A1, FLT1	6513, 2321
STRUCTURE OF LEFT EPIDIDYMIS	C0228021	0.000329968	0	2	0.0299866	4	MIR210, FLT1	406992, 2321
ENTIRE LEFT EPIDIDYMIS	C1288413	0.000329968	0	2	0.0299866	4	MIR210, FLT1	406992, 2321
ADIPOCYTES	C0206131	0.000353967	0	12	3.77831	504	ACSL1, TSC22D3, SLC2A1, MIR33B, CEBPA, HILPDA, PLIN2, WWTR1, DLX5, DDIT4, SREBF1, NRIP1	2180, 1831, 6513, 693120, 1050, 29923, 123, 25937, 1749, 54541, 6720, 8204
MESODERM	C0025485	0.000359634	0	9	2.21901	296	EPHA4, FLT1, DLX5, ZEB2, PODXL, LMO2, TBX2, TBX4, PITX2	2043, 2321, 1749, 9839, 5420, 4005, 6909, 9496, 5308
NEUROECTODERM	C1518271	0.000364413	0	5	0.614726	82	SLC2A1, WWTR1, DLX5, ZEB2, BHLHE40	6513, 25937, 1749, 9839, 8553
MOUSE UTERUS	C1519876	0.00039232	0.001	10	2.74378	366	PREP, HYAL2, P2RY14, KCNE4, FLT1, DLX5, ZEB2, GADD45G, ERRFI1, NRIP1	5550, 8692, 9934, 23704, 2321, 1749, 9839, 10912, 54206, 8204
CARDIAC MYOCYTE	C0225828	0.000400099	0	14	5.00027	667	TSC22D3, S1PR1, HIRA, HSPA1A, MIR214, JPH1, DSP, MIR210, KCNE4, GADD45G, DDIT4, NRIP1, PITX2, SLC6A6	1831, 1901, 7290, 3303, 406996, 56704, 1832, 406992, 23704, 10912, 54541, 8204, 5308, 6533
LATERAL PLATE MESODERM	C1284011	0.000481678	0	4	0.367336	49	EPHA4, LMO2, TBX4, PITX2	2043, 4005, 9496, 5308
ENTIRE UMBILICUS	C1280744	0.000547257	0	2	0.0374833	5	TBX4, PITX2	9496, 5308
HEPATIC STELLATE CELLS	C2340138	0.000578462	0	7	1.43936	192	ACSL1, CEBPA, MIR214, PLIN2, BAMBI, WWTR1, SREBF1	2180, 1050, 406996, 123, 25805, 25937, 6720
NEURAL CREST DERIVED CELL	C1709215	0.000605057	0.001	4	0.389826	52	FOXS1, DLX5, ZEB2, TBX2	2307, 1749, 9839, 6909
STRUCTURE OF OPTIC STALK	C0231107	0.000645894	0	3	0.172423	23	EPHA4, S1PR1, PITX2	2043, 1901, 5308
ENTIRE OPTIC STALK	C1281759	0.000645894	0	3	0.172423	23	EPHA4, S1PR1, PITX2	2043, 1901, 5308
UTERUS	C0042149	0.000697883	0.001	10	2.95368	394	PREP, HYAL2, P2RY14, FLT1, DLX5, ZEB2, GADD45G, ATG13, ERRFI1, NRIP1	5550, 8692, 9934, 2321, 1749, 9839, 10912, 9776, 54206, 8204
PITUITARY CELL	C0229535	0.000752199	0.002	5	0.719679	96	TSC22D3, CEBPA, SAR1A, GADD45G, PITX2	1831, 1050, 56681, 10912, 5308
3T3 L1 CELLS	C1257743	0.000985113	0.002	8	2.04659	273	ACSL1, SLC2A1, CEBPA, MIR210, PLIN2, DLX5, SREBF1, NRIP1	2180, 6513, 1050, 406992, 123, 1749, 6720, 8204
ENTIRE FOOT	C1281587	0.00117432	0.001	6	1.18447	158	SLC2A1, DLX5, LAMA5, PODXL, TBX4, PLEKHH2	6513, 1749, 3911, 5420, 9496, 130271
SURFACE ECTODERM	C1515087	0.00117794	0.002	4	0.464793	62	TFAP2C, LAMA5, ZEB2, PITX2	7022, 3911, 9839, 5308
GLANDULAR EPITHELIAL CELLS	C3849991	0.00156418	0	5	0.847122	113	DSP, FLT1, ZEB2, ERRFI1, NRIP1	1832, 2321, 9839, 54206, 8204
RAT OVARY	C1882808	0.00162642	0.004	5	0.854618	114	CEBPA, FLT1, BHLHE40, ERRFI1, NRIP1	1050, 2321, 8553, 54206, 8204
SEBOCYTE	C1710037	0.00166212	0	4	0.509772	68	CEBPA, PLIN2, SREBF1, NRIP1	1050, 123, 6720, 8204
BRANCHIAL ARCH STRUCTURE	C0080322	0.00170849	0	6	1.27443	170	EPHA4, HIRA, WWTR1, DLX5, TBX2, PITX2	2043, 7290, 25937, 1749, 6909, 5308
ENTIRE GASTROCNEMIUS	C1305344	0.00182409	0.001	5	0.877108	117	SLC2A1, HSPA1A, PLIN2, FLT1, SREBF1	6513, 3303, 123, 2321, 6720
SPIRAL LAMINA	C0037960	0.00193174	0.005	2	0.0674699	9	EPHA4, FLT1	2043, 2321
UMBILICAL STRUCTURE	C0041638	0.00193174	0	2	0.0674699	9	TBX4, PITX2	9496, 5308
FROZEN EMBRYO	C0440733	0.00193174	0	2	0.0674699	9	SLC2A1, HSPA1A	6513, 3303
MAMMARY GLAND	C0929301	0.00203022	0	9	2.83373	378	SLC2A1, FAM101B, P2RY14, TFAP2C, PLIN2, SREBF1, NRIP1, TACC1, TBX2	6513, 359845, 9934, 7022, 123, 6720, 8204, 6867, 6909
EPIDIDYMIS	C0014533	0.00211834	0.001	8	2.30897	308	CEBPA, HYAL2, RAPGEF5, MIR210, FLT1, SREBF1, HSPA1B, GPER1	1050, 8692, 9771, 406992, 2321, 6720, 3304, 2852
MOUSE LIVER	C1517914	0.00221973	0	9	2.87122	383	PREP, CEBPA, LEPROTL1, PLIN2, WWTR1, BHLHE40, SREBF1, EIF2A, SH3BP5	5550, 1050, 23484, 123, 25937, 8553, 6720, 83939, 9467
MYELOMONOCYTE	C0229659	0.00223717	0.003	3	0.262383	35	CEBPA, SP3, FLT1	1050, 6670, 2321
PARAXIAL MESODERM	C1284009	0.0028814	0.003	4	0.592236	79	EPHA4, WWTR1, TBX4, PITX2	2043, 25937, 9496, 5308
STRUCTURE OF TESTICULAR VEIN	C0226718	0.00292318	0.001	2	0.0824632	11	MIR210, FLT1	406992, 2321
FOOT	C0016504	0.00298619	0.004	6	1.42436	190	SLC2A1, DLX5, LAMA5, PODXL, TBX4, PLEKHH2	6513, 1749, 3911, 5420, 9496, 130271
PALATE	C0700374	0.00298619	0.004	6	1.42436	190	EPHA4, DLX5, ZEB2, TBX2, PITX2, TNKS2	2043, 1749, 9839, 6909, 5308, 80351
ENTIRE JAW REGION	C1273020	0.00301594	0.001	4	0.599732	80	DLX5, CALM1, LMO2, PITX2	1749, 801, 4005, 5308
WHITE ADIPOCYTE	C1720858	0.00301594	0.002	4	0.599732	80	ACSL1, SLC2A1, CEBPA, NRIP1	2180, 6513, 1050, 8204
INTERCALATED CELLS	C1519718	0.00301594	0.002	4	0.599732	80	SLC2A1, P2RY14, KCNE4, GPER1	6513, 9934, 23704, 2852
OPTIC VESICLE	C0231106	0.00305718	0.003	3	0.292369	39	SLC2A1, WWTR1, TBX2	6513, 25937, 6909
MESENCHYMAL STEM CELLS	C1257975	0.00328168	0.002	9	3.04364	406	TSC22D3, CEBPA, MIR210, WWTR1, DLX5, ZEB2, BHLHE40, TBX4, PITX2	1831, 1050, 406992, 25937, 1749, 9839, 8553, 9496, 5308
POSTERIOR PITUITARY GLANDS	C0032009	0.00328729	0.001	3	0.299866	40	SLC2A1, PREP, TBX2	6513, 5550, 6909
INGUINAL REGION	C0018246	0.00329781	0.003	4	0.614726	82	CEBPA, HSPA1A, BAMBI, SREBF1	1050, 3303, 25805, 6720
PERIPHERAL NERVES	C0031119	0.0033951	0.003	6	1.46185	195	ACSL1, SLC2A1, EPHA4, CADM3, DSP, ZEB2	2180, 6513, 2043, 57863, 1832, 9839
JAW	C0022359	0.00344526	0.001	4	0.622222	83	DLX5, CALM1, LMO2, PITX2	1749, 801, 4005, 5308
HEPATIC	C0205054	0.00347706	0.001	10	3.66586	489	ACSL1, MIR33B, CEBPA, HILPDA, LEPROTL1, PLIN2, BHLHE40, SREBF1, NRIP1, EIF2A	2180, 693120, 1050, 29923, 23484, 123, 8553, 6720, 8204, 83939
STRUCTURE OF COMMON CARDINAL VEIN	C0231083	0.00349078	0.002	2	0.0899598	12	FLT1, PITX2	2321, 5308
TOOTH GERM	C0040442	0.00362064	0.002	5	1.02704	137	MIR214, LAMA5, ZEB2, GADD45G, PITX2	406996, 3911, 9839, 10912, 5308
NOSE	C0028429	0.00397144	0.002	5	1.04953	140	EPHA4, HYAL2, DLX5, GADD45G, TBX2	2043, 8692, 1749, 10912, 6909
ENTIRE UTERUS	C1269032	0.00402591	0.004	8	2.56386	342	PREP, HYAL2, P2RY14, KCNE4, FLT1, DLX5, ZEB2, ERRFI1	5550, 8692, 9934, 23704, 2321, 1749, 9839, 54206
SINOATRIAL NODE	C0037189	0.00404098	0.003	3	0.322356	43	DSP, TBX2, PITX2	1832, 6909, 5308
MOUSE PLACENTA	C1514130	0.00407997	0.006	4	0.652209	87	SLC2A1, PREP, TFAP2C, FLT1	6513, 5550, 7022, 2321
DIGIT STRUCTURE	C0582802	0.00409361	0.003	5	1.05703	141	DLX5, DDIT4, TBX2, TBX4, PITX2	1749, 54541, 6909, 9496, 5308
ENTIRE DIGIT	C1283912	0.00421844	0.003	5	1.06452	142	DLX5, DDIT4, TBX2, TBX4, PITX2	1749, 54541, 6909, 9496, 5308
SCLERA	C0036410	0.00442514	0.004	4	0.667202	89	MIR214, FLT1, ZEB2, PITX2	406996, 2321, 9839, 5308
ENTIRE SCLERA	C1278890	0.00442514	0.004	4	0.667202	89	MIR214, FLT1, ZEB2, PITX2	406996, 2321, 9839, 5308
MOUSE HEPATIC PARENCHYMAL CELL	C1522062	0.0047451	0.006	5	1.09451	146	HILPDA, DSP, PLIN2, GADD45G, SREBF1	29923, 1832, 123, 10912, 6720
EFFUSION	C2317432	0.00516969	0.008	5	1.117	149	SLC2A1, PREP, TFAP2C, MIR210, ZEB2	6513, 5550, 7022, 406992, 9839
NEURAL PLATE	C0920623	0.00537308	0.003	4	0.704685	94	HIRA, TFAP2C, DLX5, ZEB2	7290, 7022, 1749, 9839
SUBTHALAMIC STRUCTURE	C0152349	0.00547307	0.002	2	0.11245	15	EPHA4, PITX2	2043, 5308
DORSAL REGION	C1456859	0.00551344	0.006	3	0.359839	48	DLX5, TBX2, GPER1	1749, 6909, 2852
CA1 FIELD	C0694598	0.00557772	0.009	4	0.712182	95	HSPA1A, MIR214, HSPA1B, GPER1	3303, 406996, 3304, 2852
TROPHOBLAST	C0041178	0.00571079	0.007	9	3.31352	442	SLC2A1, ARHGAP45, TFAP2C, DSP, MIR210, PLIN2, FLT1, SIGLEC6, SLC6A6	6513, 23526, 7022, 1832, 406992, 123, 2321, 946, 6533
OVARIAN	C0205065	0.00574216	0.004	8	2.72129	363	HYAL2, PIK3R3, HILPDA, MIR210, BAMBI, NRIP1, HSPA1B, GPER1	8692, 8503, 29923, 406992, 25805, 8204, 3304, 2852
OSSIFICATION CENTER	C1184744	0.00622462	0.004	2	0.119946	16	EMP1, DLX5	2012, 1749
MODIOLUS ANGULI ORIS	C0229503	0.00622462	0.006	2	0.119946	16	EPHA4, FLT1	2043, 2321
ENTIRE MODIOLUS	C1283860	0.00622462	0.006	2	0.119946	16	EPHA4, FLT1	2043, 2321
BE1 CELLS	C3178740	0.00622462	0.006	2	0.119946	16	BHLHE40, ERRFI1	8553, 54206
ENTIRE BLASTOCYST	C1281786	0.00640355	0.003	9	3.37349	450	ACSL1, SLC2A1, HSPA1A, HYAL2, TFAP2C, PLIN2, UBE2Q2, HSPA1B, GPER1	2180, 6513, 3303, 8692, 7022, 123, 92912, 3304, 2852
EMBRYO STAGE 3 STRUCTURE	C0005705	0.00640355	0.003	9	3.37349	450	ACSL1, SLC2A1, HSPA1A, HYAL2, TFAP2C, PLIN2, UBE2Q2, HSPA1B, GPER1	2180, 6513, 3303, 8692, 7022, 123, 92912, 3304, 2852
PARAFFIN EMBEDDED TISSUE	C1519524	0.00642365	0.007	8	2.77376	370	SLC2A1, MIR210, FLT1, ZNF165, UBE2Q2, URGCP, LMO2, PITX2	6513, 406992, 2321, 7718, 92912, 55665, 4005, 5308
ECTODERM	C0013574	0.00649974	0.005	6	1.67175	223	TFAP2C, DSP, DLX5, LAMA5, TBX2, PITX2	7022, 1832, 1749, 3911, 6909, 5308
KIDNEY GLOMERULUS	C0022663	0.0067811	0.007	6	1.68675	225	BAMBI, LAMA5, ZEB2, UBE2Q2, PODXL, PLEKHH2	25805, 3911, 9839, 92912, 5420, 130271
ANIMAL CAP	C1510894	0.00689533	0.009	3	0.389826	52	ZEB2, LMO2, PITX2	9839, 4005, 5308
UC01	C1519740	0.00689533	0.006	3	0.389826	52	CEBPA, HSPA1A, HSPA1B	1050, 3303, 3304
SYNCYTIAL CELL	C0333742	0.00702038	0.007	2	0.127443	17	SLC2A1, DSP	6513, 1832
ATRIOVENTRICULAR ACCESSORY PATHWAY	C0006383	0.00702038	0.007	2	0.127443	17	TBX2, PRKAG2	6909, 51422
EPIPHYSIS OF BONE	C0014570	0.00707123	0.006	6	1.70174	227	CEBPA, EMP1, LEPROTL1, DLX5, BHLHE40, GPER1	1050, 2012, 23484, 1749, 8553, 2852
SEBACEOUS GLANDS	C0036505	0.00715744	0.013	4	0.764659	102	CEBPA, TFAP2C, PLIN2, SREBF1	1050, 7022, 123, 6720
CHONDROCYTE	C0225369	0.00756259	0.008	9	3.46345	462	HYAL2, EMP1, LEPROTL1, MIR210, DLX5, BHLHE40, DDIT4, ERRFI1, CALM1	8692, 2012, 23484, 406992, 1749, 8553, 54541, 54206, 801
VESTIBULAR LABYRINTH	C1735318	0.00765653	0.007	3	0.404819	54	SLC2A1, FLT1, DLX5	6513, 2321, 1749
SYNCYTIOTROPHOBLASTS	C1135936	0.00767839	0.009	6	1.73173	231	SLC2A1, ARHGAP45, DSP, FLT1, SIGLEC6, SLC6A6	6513, 23526, 1832, 2321, 946, 6533
ENTIRE ZONA INCERTA	C1289613	0.00874182	0.005	2	0.142436	19	HSPA1B, PITX2	3304, 5308
STRUCTURE OF ZONA INCERTA	C0152350	0.00874182	0.005	2	0.142436	19	HSPA1B, PITX2	3304, 5308
SPIRAL LIGAMENT OF COCHLEA	C0229477	0.00888814	0.013	3	0.427309	57	SLC2A1, EPHA4, FLT1	6513, 2043, 2321
NEURAL CREST	C0027789	0.00900455	0.005	6	1.7917	239	EPHA4, HIRA, TFAP2C, DLX5, ZEB2, PITX2	2043, 7290, 7022, 1749, 9839, 5308
CHOLINERGIC NEURONS	C2333949	0.00932294	0.015	3	0.434806	58	PREP, PITX2, GPER1	5550, 5308, 2852
ENTIRE PALATE	C1278914	0.00936023	0.007	5	1.28942	172	EPHA4, DLX5, ZEB2, PITX2, TNKS2	2043, 1749, 9839, 5308, 80351
KIDNEY PAPILLA	C0022666	0.00966614	0.008	2	0.149933	20	HSPA1A, HYAL2	3303, 8692
HEPATOCYTE	C0227525	0.00971954	0.014	9	3.60589	481	CEBPA, SAR1A, HILPDA, PLIN2, GADD45G, BHLHE40, SREBF1, URGCP, SH3BP5	1050, 56681, 29923, 123, 10912, 8553, 6720, 55665, 9467
SPUTUM SPECIMEN	C0444159	0.00977	0.012	3	0.442303	59	PREP, HYAL2, MIR210	5550, 8692, 406992
VENTRICULAR SEPTUM	C0225870	0.00977	0.009	3	0.442303	59	HIRA, TBX2, PITX2	7290, 6909, 5308
