# Supplementary material for: FLT1 and transcriptome-wide polyadenylation site (PAS) analysis in preeclampsia
Source: Sci Rep. 2017 Sep 22;7:12139. doi: 10.1038/s41598-017-11639-6 (PMC5610261; doi:10.1038/s41598-017-11639-6)
Supplement: Supplementary file 8 — Supplementary Table S8 [file 41598_2017_11639_MOESM8_ESM.xlsx]

## Sheet: Biological process
Id	Items	Items_Details	Support	List size	Reference Support	Reference size	Hyp	Hyp_c	Genes
57	GO:0030324	lung development (BP)	4	46	57	12383	5.70064e-05	0.0154487	CEBPA,LAMA5,SP3,SREBF1
71	GO:0033327	Leydig cell differentiation (BP)	2	46	9	12383	0.000478025	0.0431815	SF1,PLEKHA1
230	GO:0019915	lipid storage (BP)	2	46	10	12383	0.000596117	0.0403869	NRIP1,PLIN2
259	GO:0048598	embryonic morphogenesis (BP)	2	46	6	12383	0.000200598	0.027181	ZEB2,FLT1

## Sheet: Molecular function
Id	Items	Items_Details	Support	List size	Reference Support	Reference size	Hyp	Hyp_c	Genes
31	GO:0032810	sterol response element binding (MF)	1	46	1	12383	0.00371477	0.0281261	SREBF1
55	GO:0001078	RNA polymerase II core promoter proximal region sequence-specific DNA binding transcription factor activity involved in negative regulation of transcription (MF)	3	46	20	12383	5.23256e-05	0.00554652	BHLHE40,PITX2,SP3
74	GO:0000976	transcription regulatory region sequence-specific DNA binding (MF)	2	46	15	12383	0.00137458	0.0485685	PITX2,DLX5
92	GO:0001191	RNA polymerase II transcription factor binding transcription factor activity involved in negative regulation of transcription (MF)	2	46	4	12383	8.06204e-05	0.00427288	BHLHE40,PITX2
95	GO:0001761	beta-alanine transmembrane transporter activity (MF)	1	46	1	12383	0.00371477	0.0281261	SLC6A6
96	GO:0030977	taurine binding (MF)	1	46	1	12383	0.00371477	0.0281261	SLC6A6
97	GO:0005369	taurine:sodium symporter activity (MF)	1	46	1	12383	0.00371477	0.0281261	SLC6A6
98	GO:0055056	D-glucose transmembrane transporter activity (MF)	1	46	1	12383	0.00371477	0.0281261	SLC2A1
99	GO:0042910	xenobiotic transporter activity (MF)	1	46	1	12383	0.00371477	0.0281261	SLC2A1
100	GO:0033300	dehydroascorbic acid transporter activity (MF)	1	46	1	12383	0.00371477	0.0281261	SLC2A1
101	GO:0070008	serine-type exopeptidase activity (MF)	1	46	1	12383	0.00371477	0.0281261	PREP
103	GO:0004912	interleukin-3 receptor activity (MF)	1	46	1	12383	0.00371477	0.0281261	CSF2RB
104	GO:0004914	interleukin-5 receptor activity (MF)	1	46	1	12383	0.00371477	0.0281261	CSF2RB
105	GO:0016495	C-X3-C chemokine receptor activity (MF)	1	46	1	12383	0.00371477	0.0281261	CX3CR1

## Sheet: OMIM
Id	Items	Items_Details	Support	List size	Reference Support	Reference size	Hyp	Hyp_c	Genes
0	Omim:603075	MACULAR DEGENERATION, AGE-RELATED, 1; ARMD1	2	46	7	12383	0.000280172	0.00532327	CX3CR1,PLEKHA1
1	Omim:609423	HUMAN IMMUNODEFICIENCY VIRUS TYPE 1, SUSCEPTIBILITY TO	1	46	9	12383	0.0329509	0.0347815	CX3CR1
3	Omim:604229	PETERS ANOMALY	1	46	3	12383	0.0111039	0.0124102	PITX2
4	Omim:612908	KERATOSIS PALMOPLANTARIS STRIATA II; PPKS2	1	46	1	12383	0.00371477	0.00441129	DSP
5	Omim:609638	EPIDERMOLYSIS BULLOSA, LETHAL ACANTHOLYTIC	1	46	1	12383	0.00371477	0.00441129	DSP
6	Omim:607655	SKIN FRAGILITY-WOOLLY HAIR SYNDROME	1	46	1	12383	0.00371477	0.00441129	DSP
7	Omim:607450	ARRHYTHMOGENIC RIGHT VENTRICULAR DYSPLASIA, FAMILIAL, 8; ARVD8	1	46	1	12383	0.00371477	0.00441129	DSP
8	Omim:605676	CARDIOMYOPATHY, DILATED, WITH WOOLLY HAIR AND KERATODERMA	1	46	1	12383	0.00371477	0.00441129	DSP
9	Omim:235730	MOWAT-WILSON SYNDROME	1	46	1	12383	0.00371477	0.00441129	ZEB2
10	Omim:613784	MACULAR DEGENERATION, AGE-RELATED, 12; ARMD12	1	46	1	12383	0.00371477	0.00441129	CX3CR1
11	Omim:607339	CORONARY HEART DISEASE, SUSCEPTIBILITY TO, 1	1	46	1	12383	0.00371477	0.00441129	CX3CR1
12	Omim:265120	SURFACTANT METABOLISM DYSFUNCTION, PULMONARY, 1; SMDP1	1	46	1	12383	0.00371477	0.00441129	CSF2RB
13	Omim:612126	GLUT1 DEFICIENCY SYNDROME 2; GLUT1DS2	1	46	1	12383	0.00371477	0.00441129	SLC2A1
14	Omim:606777	GLUT1 DEFICIENCY SYNDROME 1; GLUT1DS1	1	46	1	12383	0.00371477	0.00441129	SLC2A1
15	Omim:110900	BLOOD GROUP--KELL SYSTEM; KEL	1	46	1	12383	0.00371477	0.00441129	KEL
16	Omim:180550	RING DERMOID OF CORNEA; RDC	1	46	1	12383	0.00371477	0.00441129	PITX2
17	Omim:180500	AXENFELD-RIEGER SYNDROME, TYPE 1; RIEG1	1	46	1	12383	0.00371477	0.00441129	PITX2
18	Omim:137600	IRIDOGONIODYSGENESIS, TYPE 2; IRID2	1	46	1	12383	0.00371477	0.00441129	PITX2
