# Supplementary material for: FLT1 and transcriptome-wide polyadenylation site (PAS) analysis in preeclampsia
Source: Sci Rep. 2017 Sep 22;7:12139. doi: 10.1038/s41598-017-11639-6 (PMC5610261; doi:10.1038/s41598-017-11639-6)
Supplement: Supplementary file 9 — Supplementary Table S9 [file 41598_2017_11639_MOESM9_ESM.xlsx]

## Sheet: EO-PE 
Location	baseMean	log2FoldChange	pvalue	padj	log10padj	fold change	Exp.	annotation	Repeatmasker element name	Class
chr2_47090314_47090315	6.78811	2.19	7.13e-16	3.15e-12	11.5011	4.56305	Up	Downstream of MCFD2	MLT1L	LTR
chr14_103057585_103057586	9.38783	2.18	9.9e-16	3.29e-12	11.4833	4.53154	Up	Upstream of RCOR1	None	–
chr6_111607625_111607626	9.16778	1.57	3.62e-09	1.79e-06	5.74787	2.96905	Up	Downstream of REV3L	Harlequin-int	LTR
chr3_46458014_46458015	23.7113	1.33	2.5e-07	4.68e-05	4.33019	2.51403	Up	Downstream of CCRL2	MER50	LTR
chr6_111599538_111599539	38.1588	1.13	1.74e-05	0.00137725	2.86099	2.18859	Up	Intron of RP5-1112D6.4	downstream of THE1B	LTR
chr6_148550728_148550729	8.83179	1.09	1.28e-05	0.00108319	2.96529	2.12874	Up	Downstream of RP11-631F7.1	downstream of L1MB7	LINE
chr13_28844400_28844401	9.77771	1.04	2.66e-05	0.00173689	2.76023	2.05623	Up	Intron of PAN3	None	–
chr9_85685242_85685243	23.9663	0.97	0.000272538	0.0100521	1.99774	1.95884	Up	US of RASEF	L1ME1	LTR
chr3_46473944_46473945	39.0114	0.93	0.000182734	0.00753521	2.1229	1.90528	Up	betwn LTF CCRL2	MER11A	LTR
chr15_20586733_20586734	41.8355	-0.89	8.96e-05	0.00429613	2.36692	1.85318	Down	Downstream of HERC2P3	X6A_LINE	LINE
chr3_46477143_46477144	27.3019	0.85	0.000673959	0.0194745	1.71053	1.8025	Up	Downstream of LTF	LTR36	LTR
chr6_119502940_119502941	21.4456	0.83	0.00187035	0.0400557	1.39734	1.77769	Up	Intron of MAN1A1	L1MA9	LINE
chr6_119503832_119503833	25.3267	0.82	0.0018914	0.0402787	1.39493	1.76541	Up	antisense to MAN1A1	L1M3	LINE

## Sheet: LO-PE
LO
	baseMean	log2FoldChange	lfcMLE	lfcSE	stat	pvalue	padj	threshold	log10padj	fold change	annotation	Repeatmasker elements		Class
chr1_151828829_151828830	12.0665	-0.897807	-6.33386	0.199021	-4.51113	6.45e-06	0.00338038	TRUE	2.47103	1.85318	Upstream of THEM5	LTR61		LTR
chr1_172108191_172108192	29.4538	-0.855347	-1.62376	0.212917	-4.01728	5.89e-05	0.0166186	TRUE	1.77941	1.8025	Intron of DNM3	None observed		–
chr16_85588037_85588038	5.32867	0.562119	6.59928	0.136814	4.10863	3.98e-05	0.0127	TRUE	1.8962	1.47644	Upstream of RP11-118F19.1 and GSE1	None observed		–
chr5_179910292_179910293	5.09435	0.467034	6.51054	0.126775	3.68396	0.00022964	0.0378726	TRUE	1.42168	1.38227	Upstream of CNOT6	MLT1J2		LTR
