# Supplementary material for: FLT1 and transcriptome-wide polyadenylation site (PAS) analysis in preeclampsia
Source: Sci Rep. 2017 Sep 22;7:12139. doi: 10.1038/s41598-017-11639-6 (PMC5610261; doi:10.1038/s41598-017-11639-6)
Supplement: Supplementary file 10 — Supplementary Table S10 [file 41598_2017_11639_MOESM10_ESM.xlsx]

## Sheet: Norm. FLT1 isoform counts n=16 
										N1	N2	N3	N4	N5	N6	P1	P2	P3	P4	P5	P6	P7	P8	P9	P10	P11
	Chromosome	pA start site	pA stop site	Location	New name	Previous names	ESTs	Human mRNAs	Accession number	CTRL	CTRL	CTRL	CTRL	CTRL	CTRL	EO-PE	EO-PE	EO-PE	LO-PE	LO-PE	EO-PE	EO-PE	EO-PE	EO-PE	EO-PE	LO-PE
FLT1_1	chr13	29040600	29040601	Flt1, intron 3	–	none	none	BC029849	–	1.58323	1.34427	2.25919	3.10951	1.60086	3.59827	9.22262	3.17689	19.9737	7.96837	32.014	23.1941	25.7882	5.05969	15.4096	75.6668	23.7518
FLT1_2	chr13	28963803	28963822	Flt1, intron 13	i13 short	V1	BG571885, BC039007	U01134, AF339822, AK292936	–	106.416	71.6942	115.847	239.82	206.969	147.169	872.619	411.598	2576.94	220.88	355.678	4370.68	1341.97	595.056	1712.23	1656.92	776.685
FLT1_3	chr13	28962895	28962898	Flt1, intron 13	–	none	–	none	–	5.88056	2.95739	3.01226	8.93983	6.17476	6.71678	22.3164	11.5639	44.7686	12.2441	15.2727	41.6915	21.3394	16.7151	22.454	65.6386	16.2304
FLT1_4	chr13	28959853	28959859	Flt1, intron 13	–	–	–	–	–	23.6353	12.6361	21.4624	37.0809	29.959	29.266	152.799	60.1068	160.478	59.4712	87.9162	259.615	124.115	91.978	143.97	254.805	98.5701
FLT1_5	chr13	28959779	28959807	Flt1, intron 13	i13 long	sFlt1-i13 long 3'UTR	–	AK092472	–	143.848	89.3489	136.556	229.715	223.435	284.143	783.011	351.236	1210.47	412.023	633.623	1761.09	886.452	651.345	901.683	1988.31	736.703
FLT1_6	chr13	28959683	28959691	Flt1, intron 13	–	none	–	none	–	39.1284	22.4045	53.4676	67.7873	35.219	26.2674	295.807	150.458	238.995	67.7312	125.706	390.976	229.38	120.529	224.98	507.788	180.118
FLT1_7	chr13	28959014	28959015	Flt1, intron 14	–	none	–	none	–	0	0	0	0	1.14347	0	2.73263	2.03321	3.09936	0	1.07692	7.29783	4.82587	1.71668	4.40275	5.01406	2.77105
FLT1_8	chr13	28957167	28957168	Flt1, intron 14	i14	V4	–	BG435852	–	1.8094	1.79236	1.63164	3.26498	5.03129	6.47689	7.85631	8.13284	18.9405	2.91526	3.42658	34.6828	29.6339	8.94481	18.4915	13.6747	16.6263
FLT1_9	chr13	28957125	28957126	Flt1, intron 14	–	none	–	none	–	0	0	0	0	1.14347	0	2.04947	2.16029	7.57622	1.1661	0	10.1881	7.76663	2.52985	6.60412	2.27912	6.33382
FLT1_10	chr13	28954383	28954384	Flt1, intron 14	e15b	V3	–	BF061039 from heydarian paper	–	0	0	0	2.09892	1.14347	0	3.6435	1.77906	3.44374	1.1661	1.56644	10.3326	6.71098	2.43949	5.2833	5.01406	5.93796
FLT1_11	chr13	28942220	28942275	Flt1, intron 14	e15a	V2	AI188382	EU360600, EU368830, AK300392,AK309901, LQ487916	NM_001160030	325.013	243.402	356.452	585.909	649.266	652.726	1990.15	1391.6	4205.49	708.796	722.909	6512.63	3805.21	1574.11	3917.56	2994.3	2696.62
FLT1_12	chr13	28941984	28941985	Flt1, intron 14	–	–	–	–	–	1.01779	0	1.1296	2.72082	1.82956	3.59827	6.60385	4.32057	8.95371	1.84633	3.23077	21.0987	7.91744	4.42723	11.0069	12.7631	7.12555
FLT1_13	chr13	28877192	28877199	Flt1, exon 30	–	–	–	–	–	1.92249	1.16503	1.1296	1.8657	2.05825	2.87862	10.3612	6.73501	22.0399	4.37288	7.53847	18.2084	18.851	3.97547	16.2902	17.7771	5.14624
FLT1_14	chr13	28876572	28876573	Flt1, exon 30	–	–	–	–	–	1.69632	1.34427	1.63164	3.4982	1.60086	1.91908	5.69298	6.60793	10.3312	1.26328	6.55945	11.4887	10.8582	3.79477	18.4915	15.9538	5.5421
FLT1_15	chr13	28875254	28875255	Flt1, exon 30	–	–	–	–	–	4.07116	1.70274	1.50613	4.50879	2.97303	6.83672	12.7523	8.00576	19.9737	4.95594	7.24476	9.24873	22.0934	4.42723	16.2902	20.0562	9.10487
FLT1_16	chr13	28874481	28874492	Flt1, exon 30	mFlt1	full-length	–	–	NM_002019	71.2453	41.8515	58.2371	69.4197	73.6397	75.8035	191.056	129.744	261.38	77.9345	127.762	220.741	205.476	162.453	182.273	386.995	154.783
