# Supplementary material for: FLT1 and transcriptome-wide polyadenylation site (PAS) analysis in preeclampsia
Source: Sci Rep. 2017 Sep 22;7:12139. doi: 10.1038/s41598-017-11639-6 (PMC5610261; doi:10.1038/s41598-017-11639-6)
Supplement: Supplementary file 11 — Supplementary Table S11 [file 41598_2017_11639_MOESM11_ESM.xlsx]

## Sheet: EO LO switch
EO-PE
Chromosome	PAS start	PAS end	Strand	Gene	Mean Exp in N	Mean Exp in PE	Mean remainder in N	Chi2.pvalue	Fis.pvalue	Chi.padj	Fis.padj	PE/N	Isoform	Direction	ORF change?	Gene dif exp EO?	Gene dif exp LO?
chr10	127729905	127729915	-	ADAM12	3776.02	4916.69	2530.46	1.87e-20	1.54e-20	2.99e-16	2.46e-16	1.30208	short	P-to-D	Yes	1.6-fold up	No
chr10	127700951	127700971	-	ADAM12	1210.63	2226.27	5095.84	2.47e-11	1.86e-11	1.97e-07	1.48e-07	1.83892	long
chr8	67088611	67088625	-	CRH	1271.85	3359.43	1117.93	4.6e-06	4.66e-06	0.0105099	0.0106401	2.64138	short	D-to-P	No (3'UTR only)	No	No
chr8	67088675	67088686	-	CRH	1099.94	2321.43	1289.84	7.67e-06	7.16e-06	0.0122521	0.0114472	2.1105	long
chr13	28963803	28963822	-	FLT1	148.927	1703.71	809.278	3.43e-10	5.6e-11	1.83e-06	2.98e-07	11.4399	short	D-to-P	Yes	4.3-fold up	1.8-fold up
chr13	28874481	28874492	-	FLT1	65.4533	218.989	892.752	4.22e-08	4.15e-07	0.000134791	0.00132519	3.34573	long
chr11	65192281	65192297	+	NEAT1	222.952	135.345	2889.7	2.23e-08	1.71e-08	8.92e-05	6.84e-05	0.607059	short	P-to-D	No (lincRNA)	No	No
chr11	65193988	65194007	+	NEAT1	1776.77	2116.19	1335.88	2.55e-05	2.39e-05	0.0313564	0.0294108	1.19103	long
chr9	119164572	119164605	+	PAPPA	5010.36	5313.78	1511.99	7.3e-06	6.77e-06	0.0122521	0.0114472	1.06056	long	P-to-D	No (3'UTR only)	No	No
chr10	73576054	73576059	-	PSAP	659.686	701.828	632.058	1.87e-05	1.72e-05	0.0248892	0.0228888	1.06388	long	P-to-D	No (3'UTR only)	No	No
chr10	73576298	73576308	-	PSAP	632.058	472.632	659.686	1.87e-05	1.72e-05	0.0248892	0.0228888	0.747767	short
chr2	20400552	20400563	-	SDC1	1228.66	1291.28	1369.23	4.76e-05	4.6e-05	0.0507022	0.0489818	1.05097	long	D-to-P	Yes	No	No
chr2	20401241	20401263	-	SDC1	1369.23	1791.38	1228.66	4.76e-05	4.6e-05	0.0507022	0.0489818	1.30831	short
chr17	76851618	76851632	-	TIMP2	1352.31	1676.29	1616.42	1.32e-06	1.2e-06	0.00350446	0.0032034	1.23958	short	D-to-P	No (3'UTR only)	No	No
chr17	76849056	76849070	-	TIMP2	1405.63	1349.55	1563.1	7.05e-06	6.77e-06	0.0122521	0.0114472	0.960104	long
LO-PE
Chromosome	PAS start	PAS end	Strand	Gene	Mean Exp in N	Mean Exp in PE	Rest_Mean in N	Chi2.pvalue	Fis.pvalue	Chi.padj	Fis.padj	PE/N	Isoform	Direction	ORF change?	Gene dif exp EO?	Gene dif exp LO?
chr3	150302026	150302027	+	EIF2A	23.9042	0.403263	13.1386	6.84213e-13	2.60341e-14	9.70146e-09	3.69137e-10	0.01687	long	D-to-P	No (3'UTR only)	No	1.7-fold up
chr3	150301883	150301892	+	EIF2A	12.4264	55.5288	24.6164	2.31987e-07	1.78623e-07	0.000822334	0.000633174	4.46862	short
chr3	111695299	111695317	+	PHLDB2	16.4125	64.1433	307.556	4.19456e-06	1.30099e-06	0.00849637	0.00263525	3.90821	long	P-to-D	No (3'UTR only)	No	No
chr19	43370612	43370624	-	PSG1	1634.99	1367.63	1343.41	9.50892e-12	7.52603e-12	6.74135e-08	5.33558e-08	0.836473	long	P-to-D	Yes	No	No
chr19	43371859	43371866	-	PSG1	983.374	539.123	1995.02	5.81905e-09	4.31341e-09	2.75028e-05	2.03866e-05	0.548238	short
chr2	20400552	20400563	-	SDC1	1225.6	1138.42	1380.15	5.5784e-07	5.32762e-07	0.00131827	0.00125901	0.928871	long	D-to-P	Yes	No	No
chr2	20401241	20401263	-	SDC1	1380.15	1687.59	1225.6	5.5784e-07	5.32762e-07	0.00131827	0.00125901	1.22276	short
